# Supplementary material for: How data analysis affects power, reproducibility and biological insight of RNA-seq studies in complex datasets
Source: Nucleic Acids Res. 2015 Jul 21;43(16):7664–74. doi: 10.1093/nar/gkv736 (PMC4652761; doi:10.1093/nar/gkv736)
Supplement: SUPPLEMENTARY DATA [file supp_gkv736_nar-01134-survey-d-2015-File013.xlsx]

## Sheet: FC data
Additional Table 2. Sequencing and mapping statistics for OLM and FC RNA-seq samples.
Sample ID	Reads	Aligned (unique and concordant)	Mapped to genes (mm9)
CC3	72421850	63266474	57373714
CC5	79500854	69617208	62555543
CC6	50312408	43797752	39992029
CC7	74825866	65243421	58399567
CC8	57994549	49377922	46173684
FC3	67746397	57446977	52697748
FC5	53978683	47443361	42722046
FC6	60139937	52468175	47356827
FC7	53160903	46710929	42051401
FC8	75553105	61545824	59093377
RT3	72958252	62452727	57596149
RT5	65760596	57899993	52154887
RT6	65798592	57411550	51743488
RT7	77096648	67637159	61275293
	RNA-seq, pair end, 100bp
	aligned using gsnap
	gene counts by HTSeq, ENSEMBL 65

## Sheet: OLM data
	Number of reads	Aligned (uniq)	Mapped to mm9
WT_OLM_1	47326199	43186348	38526407
WT_OLM_2	54110416	40989917	36589951
WT_OLM_3	44344146	39994299	35616884
WT_OLM_4	46627859	40653484	36233064
WT_OLM_5	46882940	40482391	36114348
WT_OLM_6	38473125	38153654	34038162
WT_HC_1	49625454	40657824	36145597
WT_HC_2	47532587	46790894	41767187
WT_HC_3	46224857	38074249	33925058
WT_HC_4	47207548	40367591	35956404
WT_HC_5	46982624	40027263	35623136
WT_HC_6	44108419	33144523	29604768
From	The Neuron-specific chromatin regulatory subunit BAF53b is necessary for synaptic plasticity and memory
	GSE44229
	RNA-seq, 50 bp single-end
	aligned using gsnap
	gene counts by HTSeq, ENSEMBL 65
