# Supplementary material for: How data analysis affects power, reproducibility and biological insight of RNA-seq studies in complex datasets
Source: Nucleic Acids Res. 2015 Jul 21;43(16):7664–74. doi: 10.1093/nar/gkv736 (PMC4652761; doi:10.1093/nar/gkv736)
Supplement: SUPPLEMENTARY DATA [file supp_gkv736_nar-01134-survey-d-2015-File014.xlsx]

## Sheet: Negative_Controls
Additional Table 3. Negative and positive controls used in the study.
Ensembl Gene ID	Associated Gene Name	Description
ENSMUSG00000000743	Chmp1a	charged multivesicular body protein 1A [Source:MGI Symbol;Acc:MGI:1920159]
ENSMUSG00000000901	Mmp11	matrix metallopeptidase 11 [Source:MGI Symbol;Acc:MGI:97008]
ENSMUSG00000001131	Timp1	tissue inhibitor of metalloproteinase 1 [Source:MGI Symbol;Acc:MGI:98752]
ENSMUSG00000001228	Uhrf1	ubiquitin-like, containing PHD and RING finger domains, 1 [Source:MGI Symbol;Acc:MGI:1338889]
ENSMUSG00000001240	Ramp2	receptor (calcitonin) activity modifying protein 2 [Source:MGI Symbol;Acc:MGI:1859650]
ENSMUSG00000001642	Akr1b3	aldo-keto reductase family 1, member B3 (aldose reductase) [Source:MGI Symbol;Acc:MGI:1353494]
ENSMUSG00000001751	Naglu	alpha-N-acetylglucosaminidase (Sanfilippo disease IIIB) [Source:MGI Symbol;Acc:MGI:1351641]
ENSMUSG00000001763	Tspan33	tetraspanin 33 [Source:MGI Symbol;Acc:MGI:1919012]
ENSMUSG00000001999	Blvra	biliverdin reductase A [Source:MGI Symbol;Acc:MGI:88170]
ENSMUSG00000002249	Tead3	TEA domain family member 3 [Source:MGI Symbol;Acc:MGI:109241]
ENSMUSG00000002297	Dbf4	DBF4 homolog (S. cerevisiae) [Source:MGI Symbol;Acc:MGI:1351328]
ENSMUSG00000002395	Use1	unconventional SNARE in the ER 1 homolog (S. cerevisiae) [Source:MGI Symbol;Acc:MGI:1914273]
ENSMUSG00000002565	Scin	scinderin [Source:MGI Symbol;Acc:MGI:1306794]
ENSMUSG00000002608	Ccdc97	coiled-coil domain containing 97 [Source:MGI Symbol;Acc:MGI:1196455]
ENSMUSG00000002944	Cd36	CD36 antigen [Source:MGI Symbol;Acc:MGI:107899]
ENSMUSG00000003038	Hmgn2	high mobility group nucleosomal binding domain 2 [Source:MGI Symbol;Acc:MGI:96136]
ENSMUSG00000003099	Ppp5c	protein phosphatase 5, catalytic subunit [Source:MGI Symbol;Acc:MGI:102666]
ENSMUSG00000003178	Mical3	microtubule associated monooxygenase, calponin and LIM domain containing 3 [Source:MGI Symbol;Acc:MGI:2442733]
ENSMUSG00000003617	Cp	ceruloplasmin [Source:MGI Symbol;Acc:MGI:88476]
ENSMUSG00000003662	Ciao1	cytosolic iron-sulfur protein assembly 1 [Source:MGI Symbol;Acc:MGI:1346998]
ENSMUSG00000003721	Insig2	insulin induced gene 2 [Source:MGI Symbol;Acc:MGI:1920249]
ENSMUSG00000003746	Man1a	mannosidase 1, alpha [Source:MGI Symbol;Acc:MGI:104677]
ENSMUSG00000003808	Farsa	phenylalanyl-tRNA synthetase, alpha subunit [Source:MGI Symbol;Acc:MGI:1913840]
ENSMUSG00000004455	Ppp1cc	protein phosphatase 1, catalytic subunit, gamma isoform [Source:MGI Symbol;Acc:MGI:104872]
ENSMUSG00000004637	Wwox	WW domain-containing oxidoreductase [Source:MGI Symbol;Acc:MGI:1931237]
ENSMUSG00000004789	Dlst	dihydrolipoamide S-succinyltransferase (E2 component of 2-oxo-glutarate complex) [Source:MGI Symbol;Acc:MGI:1926170]
ENSMUSG00000004798	Ulk2	unc-51 like kinase 2 [Source:MGI Symbol;Acc:MGI:1352758]
ENSMUSG00000005357	Slc1a6	solute carrier family 1 (high affinity aspartate/glutamate transporter), member 6 [Source:MGI Symbol;Acc:MGI:1096331]
ENSMUSG00000005510	Ndufs3	NADH dehydrogenase (ubiquinone) Fe-S protein 3 [Source:MGI Symbol;Acc:MGI:1915599]
ENSMUSG00000005580	Adcy9	adenylate cyclase 9 [Source:MGI Symbol;Acc:MGI:108450]
ENSMUSG00000005621	Zfp592	zinc finger protein 592 [Source:MGI Symbol;Acc:MGI:2443541]
ENSMUSG00000006057	Atp5g1	ATP synthase, H+ transporting, mitochondrial F0 complex, subunit c1 (subunit 9) [Source:MGI Symbol;Acc:MGI:107653]
ENSMUSG00000006169	Clint1	clathrin interactor 1 [Source:MGI Symbol;Acc:MGI:2144243]
ENSMUSG00000006313	Upk1a	uroplakin 1A [Source:MGI Symbol;Acc:MGI:98911]
ENSMUSG00000006344	Ggt5	gamma-glutamyltransferase 5 [Source:MGI Symbol;Acc:MGI:1346063]
ENSMUSG00000006362	Cbfa2t3	core-binding factor, runt domain, alpha subunit 2, translocated to, 3 (human) [Source:MGI Symbol;Acc:MGI:1338013]
ENSMUSG00000006390	Elovl1	elongation of very long chain fatty acids (FEN1/Elo2, SUR4/Elo3, yeast)-like 1 [Source:MGI Symbol;Acc:MGI:1858959]
ENSMUSG00000006784	Ttc25	tetratricopeptide repeat domain 25 [Source:MGI Symbol;Acc:MGI:1921657]
ENSMUSG00000007038	Neu1	neuraminidase 1 [Source:MGI Symbol;Acc:MGI:97305]
ENSMUSG00000007041	Clic1	chloride intracellular channel 1 [Source:MGI Symbol;Acc:MGI:2148924]
ENSMUSG00000007950	Abhd8	abhydrolase domain containing 8 [Source:MGI Symbol;Acc:MGI:1918946]
ENSMUSG00000008683	Rps15a	ribosomal protein S15A [Source:MGI Symbol;Acc:MGI:2389091]
ENSMUSG00000008892	Vdac3	voltage-dependent anion channel 3 [Source:MGI Symbol;Acc:MGI:106922]
ENSMUSG00000008999	Bmp7	bone morphogenetic protein 7 [Source:MGI Symbol;Acc:MGI:103302]
ENSMUSG00000009291	Pttg1ip	pituitary tumor-transforming 1 interacting protein [Source:MGI Symbol;Acc:MGI:2652132]
ENSMUSG00000009292	Trpm2	transient receptor potential cation channel, subfamily M, member 2 [Source:MGI Symbol;Acc:MGI:1351901]
ENSMUSG00000009545	Kcnq1	potassium voltage-gated channel, subfamily Q, member 1 [Source:MGI Symbol;Acc:MGI:108083]
ENSMUSG00000009614	Sardh	sarcosine dehydrogenase [Source:MGI Symbol;Acc:MGI:2183102]
ENSMUSG00000009630	Ppp2cb	protein phosphatase 2 (formerly 2A), catalytic subunit, beta isoform [Source:MGI Symbol;Acc:MGI:1321161]
ENSMUSG00000009927	Rps25	ribosomal protein S25 [Source:MGI Symbol;Acc:MGI:1922867]
ENSMUSG00000010080	Epn3	epsin 3 [Source:MGI Symbol;Acc:MGI:1919139]
ENSMUSG00000010608	Rbm25	RNA binding motif protein 25 [Source:MGI Symbol;Acc:MGI:1914289]
ENSMUSG00000010721	Lmbr1	limb region 1 [Source:MGI Symbol;Acc:MGI:1861746]
ENSMUSG00000011158	Brf1	BRF1 homolog, subunit of RNA polymerase III transcription initiation factor IIIB (S. cerevisiae) [Source:MGI Symbol;Acc:MGI:1919558]
ENSMUSG00000011832	Evi5l	ecotropic viral integration site 5 like [Source:MGI Symbol;Acc:MGI:2442167]
ENSMUSG00000011958	Bnip2	BCL2/adenovirus E1B interacting protein 2 [Source:MGI Symbol;Acc:MGI:109327]
ENSMUSG00000012429	Mplkip	M-phase specific PLK1 intereacting protein [Source:MGI Symbol;Acc:MGI:1913558]
ENSMUSG00000014349	Ube2z	ubiquitin-conjugating enzyme E2Z (putative) [Source:MGI Symbol;Acc:MGI:1343160]
ENSMUSG00000014402	Tsg101	tumor susceptibility gene 101 [Source:MGI Symbol;Acc:MGI:106581]
ENSMUSG00000014813	Stc1	stanniocalcin 1 [Source:MGI Symbol;Acc:MGI:109131]
ENSMUSG00000015149	Sirt2	sirtuin 2 [Source:MGI Symbol;Acc:MGI:1927664]
ENSMUSG00000015217	Hmgb3	high mobility group box 3 [Source:MGI Symbol;Acc:MGI:1098219]
ENSMUSG00000015750	Aph1a	anterior pharynx defective 1a homolog (C. elegans) [Source:MGI Symbol;Acc:MGI:2385110]
ENSMUSG00000015757	Ppil4	peptidylprolyl isomerase (cyclophilin)-like 4 [Source:MGI Symbol;Acc:MGI:1914668]
ENSMUSG00000015759	Cnih1	cornichon homolog 1 (Drosophila) [Source:MGI Symbol;Acc:MGI:1277202]
ENSMUSG00000015882	Lcorl	ligand dependent nuclear receptor corepressor-like [Source:MGI Symbol;Acc:MGI:2651932]
ENSMUSG00000016128	Stard13	StAR-related lipid transfer (START) domain containing 13 [Source:MGI Symbol;Acc:MGI:2385331]
ENSMUSG00000017210	Med24	mediator complex subunit 24 [Source:MGI Symbol;Acc:MGI:1344385]
ENSMUSG00000017386	Traf4	TNF receptor associated factor 4 [Source:MGI Symbol;Acc:MGI:1202880]
ENSMUSG00000018008	Cyth4	cytohesin 4 [Source:MGI Symbol;Acc:MGI:2441702]
ENSMUSG00000018362	Kpna2	karyopherin (importin) alpha 2 [Source:MGI Symbol;Acc:MGI:103561]
ENSMUSG00000018459	Slc13a3	solute carrier family 13 (sodium-dependent dicarboxylate transporter), member 3 [Source:MGI Symbol;Acc:MGI:2149635]
ENSMUSG00000018566	Slc2a4	solute carrier family 2 (facilitated glucose transporter), member 4 [Source:MGI Symbol;Acc:MGI:95758]
ENSMUSG00000018761	Mpdu1	mannose-P-dolichol utilization defect 1 [Source:MGI Symbol;Acc:MGI:1346040]
ENSMUSG00000018770	Atp5g3	ATP synthase, H+ transporting, mitochondrial F0 complex, subunit C3 (subunit 9) [Source:MGI Symbol;Acc:MGI:2442035]
ENSMUSG00000018846	Pank3	pantothenate kinase 3 [Source:MGI Symbol;Acc:MGI:2387464]
ENSMUSG00000019320	Noxo1	NADPH oxidase organizer 1 [Source:MGI Symbol;Acc:MGI:1919143]
ENSMUSG00000019359	Gdpd2	glycerophosphodiester phosphodiesterase domain containing 2 [Source:MGI Symbol;Acc:MGI:1918834]
ENSMUSG00000019577	Pdk4	pyruvate dehydrogenase kinase, isoenzyme 4 [Source:MGI Symbol;Acc:MGI:1351481]
ENSMUSG00000019854	Reps1	RalBP1 associated Eps domain containing protein [Source:MGI Symbol;Acc:MGI:1196373]
ENSMUSG00000019861	Gopc	golgi associated PDZ and coiled-coil motif containing [Source:MGI Symbol;Acc:MGI:2149946]
ENSMUSG00000019986	Ahi1	Abelson helper integration site 1 [Source:MGI Symbol;Acc:MGI:87971]
ENSMUSG00000020023	Tmcc3	transmembrane and coiled coil domains 3 [Source:MGI Symbol;Acc:MGI:2442900]
ENSMUSG00000020029	Nudt4	nudix (nucleoside diphosphate linked moiety X)-type motif 4 [Source:MGI Symbol;Acc:MGI:1918457]
ENSMUSG00000020150	Gamt	guanidinoacetate methyltransferase [Source:MGI Symbol;Acc:MGI:1098221]
ENSMUSG00000020151	Ptprr	protein tyrosine phosphatase, receptor type, R [Source:MGI Symbol;Acc:MGI:109559]
ENSMUSG00000020265	Sumo3	SMT3 suppressor of mif two 3 homolog 3 (yeast) [Source:MGI Symbol;Acc:MGI:1336201]
ENSMUSG00000020287	Mpg	N-methylpurine-DNA glycosylase [Source:MGI Symbol;Acc:MGI:97073]
ENSMUSG00000020300	Cpeb4	cytoplasmic polyadenylation element binding protein 4 [Source:MGI Symbol;Acc:MGI:1914829]
ENSMUSG00000020308	Tpgs1	tubulin polyglutamylase complex subunit 1 [Source:MGI Symbol;Acc:MGI:106618]
ENSMUSG00000020485	Supt4a	suppressor of Ty 4A [Source:MGI Symbol;Acc:MGI:107416]
ENSMUSG00000020493	Prr11	proline rich 11 [Source:MGI Symbol;Acc:MGI:2444496]
ENSMUSG00000020599	Rgs9	regulator of G-protein signaling 9 [Source:MGI Symbol;Acc:MGI:1338824]
ENSMUSG00000020660	Pomc	pro-opiomelanocortin-alpha [Source:MGI Symbol;Acc:MGI:97742]
ENSMUSG00000020690	Efcab3	EF-hand calcium binding domain 3 [Source:MGI Symbol;Acc:MGI:1918144]
ENSMUSG00000020697	Lig3	ligase III, DNA, ATP-dependent [Source:MGI Symbol;Acc:MGI:109152]
ENSMUSG00000020733	Slc9a3r1	solute carrier family 9 (sodium/hydrogen exchanger), member 3 regulator 1 [Source:MGI Symbol;Acc:MGI:1349482]
ENSMUSG00000020775	Mrpl38	mitochondrial ribosomal protein L38 [Source:MGI Symbol;Acc:MGI:1926269]
ENSMUSG00000020883	Fbxl20	F-box and leucine-rich repeat protein 20 [Source:MGI Symbol;Acc:MGI:1919444]
ENSMUSG00000020929	Eftud2	elongation factor Tu GTP binding domain containing 2 [Source:MGI Symbol;Acc:MGI:1336880]
ENSMUSG00000020952	Scfd1	Sec1 family domain containing 1 [Source:MGI Symbol;Acc:MGI:1924233]
ENSMUSG00000021000	Ctage5	CTAGE family, member 5 [Source:MGI Symbol;Acc:MGI:1346056]
ENSMUSG00000021024	Psma6	proteasome (prosome, macropain) subunit, alpha type 6 [Source:MGI Symbol;Acc:MGI:1347006]
ENSMUSG00000021047	Nova1	neuro-oncological ventral antigen 1 [Source:MGI Symbol;Acc:MGI:104297]
ENSMUSG00000021055	Esr2	estrogen receptor 2 (beta) [Source:MGI Symbol;Acc:MGI:109392]
ENSMUSG00000021091	Serpina3n	serine (or cysteine) peptidase inhibitor, clade A, member 3N [Source:MGI Symbol;Acc:MGI:105045]
ENSMUSG00000021171	Esyt2	extended synaptotagmin-like protein 2 [Source:MGI Symbol;Acc:MGI:1261845]
ENSMUSG00000021390	Ogn	osteoglycin [Source:MGI Symbol;Acc:MGI:109278]
ENSMUSG00000021464	Ror2	receptor tyrosine kinase-like orphan receptor 2 [Source:MGI Symbol;Acc:MGI:1347521]
ENSMUSG00000021476	Habp4	hyaluronic acid binding protein 4 [Source:MGI Symbol;Acc:MGI:1891713]
ENSMUSG00000021485	Mxd3	Max dimerization protein 3 [Source:MGI Symbol;Acc:MGI:104987]
ENSMUSG00000021540	Smad5	SMAD family member 5 [Source:MGI Symbol;Acc:MGI:1328787]
ENSMUSG00000021585	Cast	calpastatin [Source:MGI Symbol;Acc:MGI:1098236]
ENSMUSG00000021709	Erbb2ip	Erbb2 interacting protein [Source:MGI Symbol;Acc:MGI:1890169]
ENSMUSG00000021721	Htr1a	5-hydroxytryptamine (serotonin) receptor 1A [Source:MGI Symbol;Acc:MGI:96273]
ENSMUSG00000021752	Kctd6	potassium channel tetramerisation domain containing 6 [Source:MGI Symbol;Acc:MGI:1918643]
ENSMUSG00000021798	Ldb3	LIM domain binding 3 [Source:MGI Symbol;Acc:MGI:1344412]
ENSMUSG00000022075	Rhobtb2	Rho-related BTB domain containing 2 [Source:MGI Symbol;Acc:MGI:2180557]
ENSMUSG00000022129	Dct	dopachrome tautomerase [Source:MGI Symbol;Acc:MGI:102563]
ENSMUSG00000022200	Golph3	golgi phosphoprotein 3 [Source:MGI Symbol;Acc:MGI:1913879]
ENSMUSG00000022214	Dcaf11	DDB1 and CUL4 associated factor 11 [Source:MGI Symbol;Acc:MGI:90168]
ENSMUSG00000022247	Brix1	BRX1, biogenesis of ribosomes, homolog (S. cerevisiae) [Source:MGI Symbol;Acc:MGI:1915082]
ENSMUSG00000022332	Khdrbs3	KH domain containing, RNA binding, signal transduction associated 3 [Source:MGI Symbol;Acc:MGI:1313312]
ENSMUSG00000022346	Myc	myelocytomatosis oncogene [Source:MGI Symbol;Acc:MGI:97250]
ENSMUSG00000022400	Rbx1	ring-box 1 [Source:MGI Symbol;Acc:MGI:1891829]
ENSMUSG00000022436	Sh3bp1	SH3-domain binding protein 1 [Source:MGI Symbol;Acc:MGI:104603]
ENSMUSG00000022500	Litaf	LPS-induced TN factor [Source:MGI Symbol;Acc:MGI:1929512]
ENSMUSG00000022538	Lsg1	large subunit GTPase 1 homolog (S. cerevisiae) [Source:MGI Symbol;Acc:MGI:107236]
ENSMUSG00000022722	Arl6	ADP-ribosylation factor-like 6 [Source:MGI Symbol;Acc:MGI:1927136]
ENSMUSG00000022724	Mina	myc induced nuclear antigen [Source:MGI Symbol;Acc:MGI:1914264]
ENSMUSG00000022744	Cldn25	claudin 25 [Source:MGI Symbol;Acc:MGI:2447860]
ENSMUSG00000022750	Klhl22	kelch-like 22 [Source:MGI Symbol;Acc:MGI:1337995]
ENSMUSG00000022811	Zfp148	zinc finger protein 148 [Source:MGI Symbol;Acc:MGI:1332234]
ENSMUSG00000022843	Clcn2	chloride channel 2 [Source:MGI Symbol;Acc:MGI:105061]
ENSMUSG00000022887	Masp1	mannan-binding lectin serine peptidase 1 [Source:MGI Symbol;Acc:MGI:88492]
ENSMUSG00000022889	Mrpl39	mitochondrial ribosomal protein L39 [Source:MGI Symbol;Acc:MGI:1351620]
ENSMUSG00000022967	Ifnar1	interferon (alpha and beta) receptor 1 [Source:MGI Symbol;Acc:MGI:107658]
ENSMUSG00000022973	Synj1	synaptojanin 1 [Source:MGI Symbol;Acc:MGI:1354961]
ENSMUSG00000023079	Gtf2ird1	general transcription factor II I repeat domain-containing 1 [Source:MGI Symbol;Acc:MGI:1861942]
ENSMUSG00000023186	Vwa5a	von Willebrand factor A domain containing 5A [Source:MGI Symbol;Acc:MGI:1915026]
ENSMUSG00000023845	Lnpep	leucyl/cystinyl aminopeptidase [Source:MGI Symbol;Acc:MGI:2387123]
ENSMUSG00000023904	Hcfc1r1	host cell factor C1 regulator 1 (XPO1-dependent) [Source:MGI Symbol;Acc:MGI:2663619]
ENSMUSG00000023932	Cdc5l	cell division cycle 5-like (S. pombe) [Source:MGI Symbol;Acc:MGI:1918952]
ENSMUSG00000023961	Enpp4	ectonucleotide pyrophosphatase/phosphodiesterase 4 [Source:MGI Symbol;Acc:MGI:2682634]
ENSMUSG00000023992	Trem2	triggering receptor expressed on myeloid cells 2 [Source:MGI Symbol;Acc:MGI:1913150]
ENSMUSG00000024084	Qpct	glutaminyl-peptide cyclotransferase (glutaminyl cyclase) [Source:MGI Symbol;Acc:MGI:1917786]
ENSMUSG00000024211	Grm8	glutamate receptor, metabotropic 8 [Source:MGI Symbol;Acc:MGI:1351345]
ENSMUSG00000024218	Taf11	TAF11 RNA polymerase II, TATA box binding protein (TBP)-associated factor [Source:MGI Symbol;Acc:MGI:1916026]
ENSMUSG00000024387	Csnk2b	casein kinase 2, beta polypeptide [Source:MGI Symbol;Acc:MGI:88548]
ENSMUSG00000024477	Pggt1b	protein geranylgeranyltransferase type I, beta subunit [Source:MGI Symbol;Acc:MGI:1917514]
ENSMUSG00000024486	Hbegf	heparin-binding EGF-like growth factor [Source:MGI Symbol;Acc:MGI:96070]
ENSMUSG00000024524	Gnal	guanine nucleotide binding protein, alpha stimulating, olfactory type [Source:MGI Symbol;Acc:MGI:95774]
ENSMUSG00000024608	Rps14	ribosomal protein S14 [Source:MGI Symbol;Acc:MGI:98107]
ENSMUSG00000024683	Mrpl16	mitochondrial ribosomal protein L16 [Source:MGI Symbol;Acc:MGI:2137219]
ENSMUSG00000024805	Pcgf5	polycomb group ring finger 5 [Source:MGI Symbol;Acc:MGI:1923505]
ENSMUSG00000024854	Pold4	polymerase (DNA-directed), delta 4 [Source:MGI Symbol;Acc:MGI:1916995]
ENSMUSG00000025035	Arl3	ADP-ribosylation factor-like 3 [Source:MGI Symbol;Acc:MGI:1929699]
ENSMUSG00000025078	Nhlrc2	NHL repeat containing 2 [Source:MGI Symbol;Acc:MGI:1914116]
ENSMUSG00000025094	Slc18a2	solute carrier family 18 (vesicular monoamine), member 2 [Source:MGI Symbol;Acc:MGI:106677]
ENSMUSG00000025141	Myadml2	myeloid-associated differentiation marker-like 2 [Source:MGI Symbol;Acc:MGI:1915765]
ENSMUSG00000025156	Gps1	G protein pathway suppressor 1 [Source:MGI Symbol;Acc:MGI:2384801]
ENSMUSG00000025192	Entpd7	ectonucleoside triphosphate diphosphohydrolase 7 [Source:MGI Symbol;Acc:MGI:2135885]
ENSMUSG00000025224	Gbf1	golgi-specific brefeldin A-resistance factor 1 [Source:MGI Symbol;Acc:MGI:1861607]
ENSMUSG00000025240	Sacm1l	SAC1 (suppressor of actin mutations 1, homolog)-like (S. cerevisiae) [Source:MGI Symbol;Acc:MGI:1933169]
ENSMUSG00000025352	Gdf11	growth differentiation factor 11 [Source:MGI Symbol;Acc:MGI:1338027]
ENSMUSG00000025421	Hdhd2	haloacid dehalogenase-like hydrolase domain containing 2 [Source:MGI Symbol;Acc:MGI:1924237]
ENSMUSG00000025491	Ifitm1	interferon induced transmembrane protein 1 [Source:MGI Symbol;Acc:MGI:1915963]
ENSMUSG00000025511	Tspan4	tetraspanin 4 [Source:MGI Symbol;Acc:MGI:1928097]
ENSMUSG00000025535	4930579G22Rik	retired from current ensembl release
ENSMUSG00000025571	Tnrc6c	trinucleotide repeat containing 6C [Source:MGI Symbol;Acc:MGI:2443265]
ENSMUSG00000025592	Dach2	dachshund 2 (Drosophila) [Source:MGI Symbol;Acc:MGI:1890446]
ENSMUSG00000025645	Ccdc51	coiled-coil domain containing 51 [Source:MGI Symbol;Acc:MGI:1913908]
ENSMUSG00000025792	Slc25a10	solute carrier family 25 (mitochondrial carrier, dicarboxylate transporter), member 10 [Source:MGI Symbol;Acc:MGI:1353497]
ENSMUSG00000025854	Fam20c	family with sequence similarity 20, member C [Source:MGI Symbol;Acc:MGI:2136853]
ENSMUSG00000025877	Hk3	hexokinase 3 [Source:MGI Symbol;Acc:MGI:2670962]
ENSMUSG00000025932	Eya1	eyes absent 1 homolog (Drosophila) [Source:MGI Symbol;Acc:MGI:109344]
ENSMUSG00000025937	Lactb2	lactamase, beta 2 [Source:MGI Symbol;Acc:MGI:2442551]
ENSMUSG00000025968	Ndufs1	NADH dehydrogenase (ubiquinone) Fe-S protein 1 [Source:MGI Symbol;Acc:MGI:2443241]
ENSMUSG00000026000	Lancl1	LanC (bacterial lantibiotic synthetase component C)-like 1 [Source:MGI Symbol;Acc:MGI:1336997]
ENSMUSG00000026019	Wdr12	WD repeat domain 12 [Source:MGI Symbol;Acc:MGI:1927241]
ENSMUSG00000026153	Fam135a	family with sequence similarity 135, member A [Source:MGI Symbol;Acc:MGI:1915437]
ENSMUSG00000026175	Vil1	villin 1 [Source:MGI Symbol;Acc:MGI:98930]
ENSMUSG00000026176	Ctdsp1	CTD (carboxy-terminal domain, RNA polymerase II, polypeptide A) small phosphatase 1 [Source:MGI Symbol;Acc:MGI:2654470]
ENSMUSG00000026207	Speg	SPEG complex locus [Source:MGI Symbol;Acc:MGI:109282]
ENSMUSG00000026309	Ilkap	integrin-linked kinase-associated serine/threonine phosphatase 2C [Source:MGI Symbol;Acc:MGI:1914694]
ENSMUSG00000026339	Ccdc93	coiled-coil domain containing 93 [Source:MGI Symbol;Acc:MGI:1918079]
ENSMUSG00000026384	Ptpn4	protein tyrosine phosphatase, non-receptor type 4 [Source:MGI Symbol;Acc:MGI:1099792]
ENSMUSG00000026409	Pfkfb2	6-phosphofructo-2-kinase/fructose-2,6-biphosphatase 2 [Source:MGI Symbol;Acc:MGI:107815]
ENSMUSG00000026473	Glul	glutamate-ammonia ligase (glutamine synthetase) [Source:MGI Symbol;Acc:MGI:95739]
ENSMUSG00000026526	Fh1	fumarate hydratase 1 [Source:MGI Symbol;Acc:MGI:95530]
ENSMUSG00000026576	Atp1b1	ATPase, Na+/K+ transporting, beta 1 polypeptide [Source:MGI Symbol;Acc:MGI:88108]
ENSMUSG00000026667	Uhmk1	U2AF homology motif (UHM) kinase 1 [Source:MGI Symbol;Acc:MGI:1341908]
ENSMUSG00000026842	Abl1	c-abl oncogene 1, non-receptor tyrosine kinase [Source:MGI Symbol;Acc:MGI:87859]
ENSMUSG00000027007	Ssfa2	sperm specific antigen 2 [Source:MGI Symbol;Acc:MGI:1917849]
ENSMUSG00000027247	Arhgap1	Rho GTPase activating protein 1 [Source:MGI Symbol;Acc:MGI:2445003]
ENSMUSG00000027323	Rad51	RAD51 homolog [Source:MGI Symbol;Acc:MGI:97890]
ENSMUSG00000027341	Tmem230	transmembrane protein 230 [Source:MGI Symbol;Acc:MGI:1917862]
ENSMUSG00000027523	Gnas	GNAS (guanine nucleotide binding protein, alpha stimulating) complex locus [Source:MGI Symbol;Acc:MGI:95777]
ENSMUSG00000027544	Nfatc2	nuclear factor of activated T cells, cytoplasmic, calcineurin dependent 2 [Source:MGI Symbol;Acc:MGI:102463]
ENSMUSG00000027612	Mmp24	matrix metallopeptidase 24 [Source:MGI Symbol;Acc:MGI:1341867]
ENSMUSG00000027668	Mfn1	mitofusin 1 [Source:MGI Symbol;Acc:MGI:1914664]
ENSMUSG00000027828	Ssr3	signal sequence receptor, gamma [Source:MGI Symbol;Acc:MGI:1914687]
ENSMUSG00000027865	Gdap2	ganglioside-induced differentiation-associated-protein 2 [Source:MGI Symbol;Acc:MGI:1338001]
ENSMUSG00000027907	S100a11	S100 calcium binding protein A11 (calgizzarin) [Source:MGI Symbol;Acc:MGI:1338798]
ENSMUSG00000028132	Tmem56	transmembrane protein 56 [Source:MGI Symbol;Acc:MGI:1923195]
ENSMUSG00000028134	Ptbp2	polypyrimidine tract binding protein 2 [Source:MGI Symbol;Acc:MGI:1860489]
ENSMUSG00000028137	Celf3	CUGBP, Elav-like family member 3 [Source:MGI Symbol;Acc:MGI:1926034]
ENSMUSG00000028184	Lphn2	latrophilin 2 [Source:MGI Symbol;Acc:MGI:2139714]
ENSMUSG00000028262	Clca2	chloride channel calcium activated 2 [Source:MGI Symbol;Acc:MGI:1931471]
ENSMUSG00000028495	Rps6	ribosomal protein S6 [Source:MGI Symbol;Acc:MGI:98159]
ENSMUSG00000028527	Ak4	adenylate kinase 4 [Source:MGI Symbol;Acc:MGI:87979]
ENSMUSG00000028559	Osbpl9	oxysterol binding protein-like 9 [Source:MGI Symbol;Acc:MGI:1923784]
ENSMUSG00000028622	Mrpl37	mitochondrial ribosomal protein L37 [Source:MGI Symbol;Acc:MGI:1926268]
ENSMUSG00000028636	Ppcs	phosphopantothenoylcysteine synthetase [Source:MGI Symbol;Acc:MGI:1915237]
ENSMUSG00000028655	Mfsd2a	major facilitator superfamily domain containing 2A [Source:MGI Symbol;Acc:MGI:1923824]
ENSMUSG00000028672	Hmgcl	3-hydroxy-3-methylglutaryl-Coenzyme A lyase [Source:MGI Symbol;Acc:MGI:96158]
ENSMUSG00000028693	Nasp	nuclear autoantigenic sperm protein (histone-binding) [Source:MGI Symbol;Acc:MGI:1355328]
ENSMUSG00000028702	Rad54l	RAD54 like (S. cerevisiae) [Source:MGI Symbol;Acc:MGI:894697]
ENSMUSG00000028758	Kif17	kinesin family member 17 [Source:MGI Symbol;Acc:MGI:1098229]
ENSMUSG00000028800	Hdac1	histone deacetylase 1 [Source:MGI Symbol;Acc:MGI:108086]
ENSMUSG00000028801	Stpg1	sperm tail PG rich repeat containing 1 [Source:MGI Symbol;Acc:MGI:1926056]
ENSMUSG00000028961	Pgd	phosphogluconate dehydrogenase [Source:MGI Symbol;Acc:MGI:97553]
ENSMUSG00000028971	Cort	cortistatin [Source:MGI Symbol;Acc:MGI:109538]
ENSMUSG00000028986	Klhl7	kelch-like 7 [Source:MGI Symbol;Acc:MGI:1196453]
ENSMUSG00000029050	Ski	ski sarcoma viral oncogene homolog (avian) [Source:MGI Symbol;Acc:MGI:98310]
ENSMUSG00000029123	Stk32b	serine/threonine kinase 32B [Source:MGI Symbol;Acc:MGI:1927552]
ENSMUSG00000029131	Dnajb6	DnaJ (Hsp40) homolog, subfamily B, member 6 [Source:MGI Symbol;Acc:MGI:1344381]
ENSMUSG00000029203	Ube2k	ubiquitin-conjugating enzyme E2K [Source:MGI Symbol;Acc:MGI:1858216]
ENSMUSG00000029234	Tmem165	transmembrane protein 165 [Source:MGI Symbol;Acc:MGI:894407]
ENSMUSG00000029250	Polr2b	polymerase (RNA) II (DNA directed) polypeptide B [Source:MGI Symbol;Acc:MGI:2388280]
ENSMUSG00000029283	Cdc7	cell division cycle 7 (S. cerevisiae) [Source:MGI Symbol;Acc:MGI:1309511]
ENSMUSG00000029319	Coq2	coenzyme Q2 homolog, prenyltransferase (yeast) [Source:MGI Symbol;Acc:MGI:1919133]
ENSMUSG00000029330	Cds1	CDP-diacylglycerol synthase 1 [Source:MGI Symbol;Acc:MGI:1921846]
ENSMUSG00000029346	Srrd	SRR1 domain containing [Source:MGI Symbol;Acc:MGI:1917368]
ENSMUSG00000029381	Shroom3	shroom family member 3 [Source:MGI Symbol;Acc:MGI:1351655]
ENSMUSG00000029490	Mfsd7a	major facilitator superfamily domain containing 7A [Source:MGI Symbol;Acc:MGI:2442629]
ENSMUSG00000029577	Ube3b	ubiquitin protein ligase E3B [Source:MGI Symbol;Acc:MGI:1891295]
ENSMUSG00000029681	Bcl7b	B cell CLL/lymphoma 7B [Source:MGI Symbol;Acc:MGI:1332238]
ENSMUSG00000029767	Calu	calumenin [Source:MGI Symbol;Acc:MGI:1097158]
ENSMUSG00000029782	Tmem209	transmembrane protein 209 [Source:MGI Symbol;Acc:MGI:1919899]
ENSMUSG00000029815	Malsu1	mitochondrial assembly of ribosomal large subunit 1 [Source:MGI Symbol;Acc:MGI:1922843]
ENSMUSG00000030059	Tmf1	TATA element modulatory factor 1 [Source:MGI Symbol;Acc:MGI:2684999]
ENSMUSG00000030322	Mbd4	methyl-CpG binding domain protein 4 [Source:MGI Symbol;Acc:MGI:1333850]
ENSMUSG00000030335	Mrpl51	mitochondrial ribosomal protein L51 [Source:MGI Symbol;Acc:MGI:1913743]
ENSMUSG00000030410	Dmwd	dystrophia myotonica-containing WD repeat motif [Source:MGI Symbol;Acc:MGI:94907]
ENSMUSG00000030432	Rpl28	ribosomal protein L28 [Source:MGI Symbol;Acc:MGI:101839]
ENSMUSG00000030629	Zfand6	zinc finger, AN1-type domain 6 [Source:MGI Symbol;Acc:MGI:1929510]
ENSMUSG00000030706	Mrpl48	mitochondrial ribosomal protein L48 [Source:MGI Symbol;Acc:MGI:1289321]
ENSMUSG00000030732	Chrdl2	chordin-like 2 [Source:MGI Symbol;Acc:MGI:1916371]
ENSMUSG00000030738	Eif3c	eukaryotic translation initiation factor 3, subunit C [Source:MGI Symbol;Acc:MGI:1926966]
ENSMUSG00000030779	Rbbp6	retinoblastoma binding protein 6 [Source:MGI Symbol;Acc:MGI:894835]
ENSMUSG00000030796	Tead2	TEA domain family member 2 [Source:MGI Symbol;Acc:MGI:104904]
ENSMUSG00000030806	Stx1b	syntaxin 1B [Source:MGI Symbol;Acc:MGI:1930705]
ENSMUSG00000030849	Fgfr2	fibroblast growth factor receptor 2 [Source:MGI Symbol;Acc:MGI:95523]
ENSMUSG00000030877	4933427G17Rik	RIKEN cDNA 4933427G17 gene [Source:MGI Symbol;Acc:MGI:1921716]
ENSMUSG00000030884	Uqcrc2	ubiquinol cytochrome c reductase core protein 2 [Source:MGI Symbol;Acc:MGI:1914253]
ENSMUSG00000030922	Lyrm1	LYR motif containing 1 [Source:MGI Symbol;Acc:MGI:1921169]
ENSMUSG00000030935	Acsm3	acyl-CoA synthetase medium-chain family member 3 [Source:MGI Symbol;Acc:MGI:99538]
ENSMUSG00000031022	BC051019	cDNA sequence BC051019 [Source:MGI Symbol;Acc:MGI:1928824]
ENSMUSG00000031111	Igsf1	immunoglobulin superfamily, member 1 [Source:MGI Symbol;Acc:MGI:2147913]
ENSMUSG00000031200	Mtcp1	mature T cell proliferation 1 [Source:MGI Symbol;Acc:MGI:102699]
ENSMUSG00000031337	Mtm1	X-linked myotubular myopathy gene 1 [Source:MGI Symbol;Acc:MGI:1099452]
ENSMUSG00000031349	Nsdhl	NAD(P) dependent steroid dehydrogenase-like [Source:MGI Symbol;Acc:MGI:1099438]
ENSMUSG00000031492	Chrnb3	cholinergic receptor, nicotinic, beta polypeptide 3 [Source:MGI Symbol;Acc:MGI:106212]
ENSMUSG00000031503	Col4a2	collagen, type IV, alpha 2 [Source:MGI Symbol;Acc:MGI:88455]
ENSMUSG00000031529	Tnks	tankyrase, TRF1-interacting ankyrin-related ADP-ribose polymerase [Source:MGI Symbol;Acc:MGI:1341087]
ENSMUSG00000031537	Ikbkb	inhibitor of kappaB kinase beta [Source:MGI Symbol;Acc:MGI:1338071]
ENSMUSG00000031546	Gins4	GINS complex subunit 4 (Sld5 homolog) [Source:MGI Symbol;Acc:MGI:1923847]
ENSMUSG00000031666	Rbl2	retinoblastoma-like 2 [Source:MGI Symbol;Acc:MGI:105085]
ENSMUSG00000031696	Vps35	vacuolar protein sorting 35 [Source:MGI Symbol;Acc:MGI:1890467]
ENSMUSG00000031697	Orc6	origin recognition complex, subunit 6 [Source:MGI Symbol;Acc:MGI:1929285]
ENSMUSG00000031715	Smarca5	SWI/SNF related, matrix associated, actin dependent regulator of chromatin, subfamily a, member 5 [Source:MGI Symbol;Acc:MGI:1935129]
ENSMUSG00000031818	Cox4i1	cytochrome c oxidase subunit IV isoform 1 [Source:MGI Symbol;Acc:MGI:88473]
ENSMUSG00000031904	Slc7a6	solute carrier family 7 (cationic amino acid transporter, y+ system), member 6 [Source:MGI Symbol;Acc:MGI:2142598]
ENSMUSG00000031916	Cog8	component of oligomeric golgi complex 8 [Source:MGI Symbol;Acc:MGI:2142885]
ENSMUSG00000031918	Mtmr2	myotubularin related protein 2 [Source:MGI Symbol;Acc:MGI:1924366]
ENSMUSG00000031949	Adat1	adenosine deaminase, tRNA-specific 1 [Source:MGI Symbol;Acc:MGI:1353631]
ENSMUSG00000032419	Tbx18	T-box18 [Source:MGI Symbol;Acc:MGI:1923615]
ENSMUSG00000032502	Stac	src homology three (SH3) and cysteine rich domain [Source:MGI Symbol;Acc:MGI:1201400]
ENSMUSG00000032518	Rpsa	ribosomal protein SA [Source:MGI Symbol;Acc:MGI:105381]
ENSMUSG00000032519	Slc25a38	solute carrier family 25, member 38 [Source:MGI Symbol;Acc:MGI:2384782]
ENSMUSG00000032554	Trf	transferrin [Source:MGI Symbol;Acc:MGI:98821]
ENSMUSG00000032560	Dnajc13	DnaJ (Hsp40) homolog, subfamily C, member 13 [Source:MGI Symbol;Acc:MGI:2676368]
ENSMUSG00000032590	Apeh	acylpeptide hydrolase [Source:MGI Symbol;Acc:MGI:88041]
ENSMUSG00000032757	Bet1	blocked early in transport 1 homolog (S. cerevisiae) [Source:MGI Symbol;Acc:MGI:1343104]
ENSMUSG00000032997	Chpf	chondroitin polymerizing factor [Source:MGI Symbol;Acc:MGI:106576]
ENSMUSG00000033214	Slitrk5	SLIT and NTRK-like family, member 5 [Source:MGI Symbol;Acc:MGI:2679448]
ENSMUSG00000033253	Szt2	seizure threshold 2 [Source:MGI Symbol;Acc:MGI:3033336]
ENSMUSG00000033257	Ttll4	tubulin tyrosine ligase-like family, member 4 [Source:MGI Symbol;Acc:MGI:1914784]
ENSMUSG00000033306	Lpp	LIM domain containing preferred translocation partner in lipoma [Source:MGI Symbol;Acc:MGI:2441849]
ENSMUSG00000033538	Casp4	caspase 4, apoptosis-related cysteine peptidase [Source:MGI Symbol;Acc:MGI:107700]
ENSMUSG00000033732	Sf3b3	splicing factor 3b, subunit 3 [Source:MGI Symbol;Acc:MGI:1289341]
ENSMUSG00000034075	Zdhhc5	zinc finger, DHHC domain containing 5 [Source:MGI Symbol;Acc:MGI:1923573]
ENSMUSG00000034120	Srsf2	serine/arginine-rich splicing factor 2 [Source:MGI Symbol;Acc:MGI:98284]
ENSMUSG00000034175	Rhbdd3	rhomboid domain containing 3 [Source:MGI Symbol;Acc:MGI:2444684]
ENSMUSG00000034224	Slc38a8	solute carrier family 38, member 8 [Source:MGI Symbol;Acc:MGI:2685433]
ENSMUSG00000034275	Igsf9b	immunoglobulin superfamily, member 9B [Source:MGI Symbol;Acc:MGI:2685354]
ENSMUSG00000034429	Zfp707	zinc finger protein 707 [Source:MGI Symbol;Acc:MGI:1916270]
ENSMUSG00000034453	Polr3b	polymerase (RNA) III (DNA directed) polypeptide B [Source:MGI Symbol;Acc:MGI:1917678]
ENSMUSG00000034520	Gjc1	gap junction protein, gamma 1 [Source:MGI Symbol;Acc:MGI:95718]
ENSMUSG00000034525	BC018507	cDNA sequence BC018507 [Source:MGI Symbol;Acc:MGI:2385865]
ENSMUSG00000034566	Atp5h	ATP synthase, H+ transporting, mitochondrial F0 complex, subunit d [Source:MGI Symbol;Acc:MGI:1918929]
ENSMUSG00000034685	Fam171a2	family with sequence similarity 171, member A2 [Source:MGI Symbol;Acc:MGI:2448496]
ENSMUSG00000034729	Mrps10	mitochondrial ribosomal protein S10 [Source:MGI Symbol;Acc:MGI:1928139]
ENSMUSG00000034940	Synrg	synergin, gamma [Source:MGI Symbol;Acc:MGI:1354742]
ENSMUSG00000035212	Leprot	leptin receptor overlapping transcript [Source:MGI Symbol;Acc:MGI:2687005]
ENSMUSG00000035242	Oaz1	ornithine decarboxylase antizyme 1 [Source:MGI Symbol;Acc:MGI:109433]
ENSMUSG00000035266	Helq	helicase, POLQ-like [Source:MGI Symbol;Acc:MGI:2176740]
ENSMUSG00000035274	Tpbg	trophoblast glycoprotein [Source:MGI Symbol;Acc:MGI:1341264]
ENSMUSG00000035437	Rabgap1	RAB GTPase activating protein 1 [Source:MGI Symbol;Acc:MGI:2385139]
ENSMUSG00000035506	Slc12a8	solute carrier family 12 (potassium/chloride transporters), member 8 [Source:MGI Symbol;Acc:MGI:2443672]
ENSMUSG00000035530	Eif1	eukaryotic translation initiation factor 1 [Source:MGI Symbol;Acc:MGI:105125]
ENSMUSG00000035539	E230008N13Rik	RIKEN cDNA E230008N13 gene [Source:MGI Symbol;Acc:MGI:2685871]
ENSMUSG00000035559	Mpv17l2	MPV17 mitochondrial membrane protein-like 2 [Source:MGI Symbol;Acc:MGI:2681846]
ENSMUSG00000035834	Polr3g	polymerase (RNA) III (DNA directed) polypeptide G [Source:MGI Symbol;Acc:MGI:1914736]
ENSMUSG00000036334	Igsf10	immunoglobulin superfamily, member 10 [Source:MGI Symbol;Acc:MGI:1923481]
ENSMUSG00000036561	Ppp6r2	protein phosphatase 6, regulatory subunit 2 [Source:MGI Symbol;Acc:MGI:1918724]
ENSMUSG00000036564	Ndrg4	N-myc downstream regulated gene 4 [Source:MGI Symbol;Acc:MGI:2384590]
ENSMUSG00000036565	Ttyh3	tweety homolog 3 (Drosophila) [Source:MGI Symbol;Acc:MGI:1925589]
ENSMUSG00000036639	Nudt1	nudix (nucleoside diphosphate linked moiety X)-type motif 1 [Source:MGI Symbol;Acc:MGI:109280]
ENSMUSG00000036743	Psma8	proteasome (prosome, macropain) subunit, alpha type, 8 [Source:MGI Symbol;Acc:MGI:1920927]
ENSMUSG00000036764	Dnajc12	DnaJ (Hsp40) homolog, subfamily C, member 12 [Source:MGI Symbol;Acc:MGI:1353428]
ENSMUSG00000036814	Slc6a20a	solute carrier family 6 (neurotransmitter transporter), member 20A [Source:MGI Symbol;Acc:MGI:2143217]
ENSMUSG00000036972	Zic4	zinc finger protein of the cerebellum 4 [Source:MGI Symbol;Acc:MGI:107201]
ENSMUSG00000036977	Anapc10	anaphase promoting complex subunit 10 [Source:MGI Symbol;Acc:MGI:1916249]
ENSMUSG00000036983	Tfb1m	transcription factor B1, mitochondrial [Source:MGI Symbol;Acc:MGI:2146851]
ENSMUSG00000037070	Rbmxl1	RNA binding motif protein, X linked-like-1 [Source:MGI Symbol;Acc:MGI:1343045]
ENSMUSG00000037254	Itih2	inter-alpha trypsin inhibitor, heavy chain 2 [Source:MGI Symbol;Acc:MGI:96619]
ENSMUSG00000037286	Stag1	stromal antigen 1 [Source:MGI Symbol;Acc:MGI:1098658]
ENSMUSG00000037325	Bbs7	Bardet-Biedl syndrome 7 (human) [Source:MGI Symbol;Acc:MGI:1918742]
ENSMUSG00000037347	Chst7	carbohydrate (N-acetylglucosamino) sulfotransferase 7 [Source:MGI Symbol;Acc:MGI:1891767]
ENSMUSG00000037410	Tbc1d2b	TBC1 domain family, member 2B [Source:MGI Symbol;Acc:MGI:1914266]
ENSMUSG00000037487	Ubr5	ubiquitin protein ligase E3 component n-recognin 5 [Source:MGI Symbol;Acc:MGI:1918040]
ENSMUSG00000037646	Vps13b	vacuolar protein sorting 13B (yeast) [Source:MGI Symbol;Acc:MGI:1916380]
ENSMUSG00000037664	Cdkn1c	cyclin-dependent kinase inhibitor 1C (P57) [Source:MGI Symbol;Acc:MGI:104564]
ENSMUSG00000037727	Avp	arginine vasopressin [Source:MGI Symbol;Acc:MGI:88121]
ENSMUSG00000037761	Actr5	ARP5 actin-related protein 5 [Source:MGI Symbol;Acc:MGI:1924748]
ENSMUSG00000037805	Rpl10a	ribosomal protein L10A [Source:MGI Symbol;Acc:MGI:1343877]
ENSMUSG00000037815	Ctnna1	catenin (cadherin associated protein), alpha 1 [Source:MGI Symbol;Acc:MGI:88274]
ENSMUSG00000037872	Darc	Duffy blood group, chemokine receptor [Source:MGI Symbol;Acc:MGI:1097689]
ENSMUSG00000037972	Snn	stannin [Source:MGI Symbol;Acc:MGI:1276549]
ENSMUSG00000038013	Wipf2	WAS/WASL interacting protein family, member 2 [Source:MGI Symbol;Acc:MGI:1924462]
ENSMUSG00000038024	Dennd4c	DENN/MADD domain containing 4C [Source:MGI Symbol;Acc:MGI:1914769]
ENSMUSG00000038074	Fkbp14	FK506 binding protein 14 [Source:MGI Symbol;Acc:MGI:2387639]
ENSMUSG00000038170	Pde4dip	phosphodiesterase 4D interacting protein (myomegalin) [Source:MGI Symbol;Acc:MGI:1891434]
ENSMUSG00000038214	Bend3	BEN domain containing 3 [Source:MGI Symbol;Acc:MGI:2677212]
ENSMUSG00000038225	Ccdc111	coiled-coil domain containing 111 [Source:MGI Symbol;Acc:MGI:3603756]
ENSMUSG00000038242	Aox4	aldehyde oxidase 4 [Source:MGI Symbol;Acc:MGI:1919122]
ENSMUSG00000038271	Iffo1	intermediate filament family orphan 1 [Source:MGI Symbol;Acc:MGI:2444516]
ENSMUSG00000038304	Cd160	CD160 antigen [Source:MGI Symbol;Acc:MGI:1860383]
ENSMUSG00000038374	Rbm8a	RNA binding motif protein 8a [Source:MGI Symbol;Acc:MGI:1913129]
ENSMUSG00000038482	Tfdp1	transcription factor Dp 1 [Source:MGI Symbol;Acc:MGI:101934]
ENSMUSG00000038520	Tbc1d17	TBC1 domain family, member 17 [Source:MGI Symbol;Acc:MGI:2449973]
ENSMUSG00000038704	Aspdh	aspartate dehydrogenase domain containing [Source:MGI Symbol;Acc:MGI:1915602]
ENSMUSG00000038708	Golga4	golgi autoantigen, golgin subfamily a, 4 [Source:MGI Symbol;Acc:MGI:1859646]
ENSMUSG00000038717	Atp5l	ATP synthase, H+ transporting, mitochondrial F0 complex, subunit g [Source:MGI Symbol;Acc:MGI:1351597]
ENSMUSG00000038888	Ctu1	cytosolic thiouridylase subunit 1 homolog (S. pombe) [Source:MGI Symbol;Acc:MGI:2385277]
ENSMUSG00000038990	Cables2	CDK5 and Abl enzyme substrate 2 [Source:MGI Symbol;Acc:MGI:2182335]
ENSMUSG00000039100	March6	membrane-associated ring finger (C3HC4) 6 [Source:MGI Symbol;Acc:MGI:2442773]
ENSMUSG00000039197	Adk	adenosine kinase [Source:MGI Symbol;Acc:MGI:87930]
ENSMUSG00000039481	Nrtn	neurturin [Source:MGI Symbol;Acc:MGI:108417]
ENSMUSG00000039509	Nup133	nucleoporin 133 [Source:MGI Symbol;Acc:MGI:2442620]
ENSMUSG00000039523	Cep104	centrosomal protein 104 [Source:MGI Symbol;Acc:MGI:2687282]
ENSMUSG00000039533	Mmd2	monocyte to macrophage differentiation-associated 2 [Source:MGI Symbol;Acc:MGI:1922354]
ENSMUSG00000039670	Oxld1	oxidoreductase like domain containing 1 [Source:MGI Symbol;Acc:MGI:1913681]
ENSMUSG00000039747	Orai2	ORAI calcium release-activated calcium modulator 2 [Source:MGI Symbol;Acc:MGI:2443195]
ENSMUSG00000039860	Srrm3	serine/arginine repetitive matrix 3 [Source:MGI Symbol;Acc:MGI:1920309]
ENSMUSG00000039891	Txlnb	taxilin beta [Source:MGI Symbol;Acc:MGI:2671945]
ENSMUSG00000039911	Spsb1	splA/ryanodine receptor domain and SOCS box containing 1 [Source:MGI Symbol;Acc:MGI:1921896]
ENSMUSG00000040054	Baz2a	bromodomain adjacent to zinc finger domain, 2A [Source:MGI Symbol;Acc:MGI:2151152]
ENSMUSG00000040195	Tmem194	transmembrane protein 194 [Source:MGI Symbol;Acc:MGI:2446113]
ENSMUSG00000040323	Gm15429	predicted pseudogene 15429 [Source:MGI Symbol;Acc:MGI:3642423]
ENSMUSG00000040387	Klhl32	kelch-like 32 [Source:MGI Symbol;Acc:MGI:3612790]
ENSMUSG00000040473	A330021E22Rik	RIKEN cDNA A330021E22 gene [Source:MGI Symbol;Acc:MGI:2443778]
ENSMUSG00000040663	Clcf1	cardiotrophin-like cytokine factor 1 [Source:MGI Symbol;Acc:MGI:1930088]
ENSMUSG00000040740	Slc25a34	solute carrier family 25, member 34 [Source:MGI Symbol;Acc:MGI:2686215]
ENSMUSG00000040829	Zmynd15	zinc finger, MYND-type containing 15 [Source:MGI Symbol;Acc:MGI:3603821]
ENSMUSG00000040938	Slc16a11	solute carrier family 16 (monocarboxylic acid transporters), member 11 [Source:MGI Symbol;Acc:MGI:2663709]
ENSMUSG00000041268	Dmxl2	Dmx-like 2 [Source:MGI Symbol;Acc:MGI:2444630]
ENSMUSG00000041431	Ccnb1	cyclin B1 [Source:MGI Symbol;Acc:MGI:88302]
ENSMUSG00000041653	Pnpla3	patatin-like phospholipase domain containing 3 [Source:MGI Symbol;Acc:MGI:2151796]
ENSMUSG00000041763	Tpp2	tripeptidyl peptidase II [Source:MGI Symbol;Acc:MGI:102724]
ENSMUSG00000041986	Elmod1	ELMO/CED-12 domain containing 1 [Source:MGI Symbol;Acc:MGI:3583900]
ENSMUSG00000042340	Ctf1	cardiotrophin 1 [Source:MGI Symbol;Acc:MGI:105115]
ENSMUSG00000042426	Dhx29	DEAH (Asp-Glu-Ala-His) box polypeptide 29 [Source:MGI Symbol;Acc:MGI:2145374]
ENSMUSG00000042515	Mum1l1	melanoma associated antigen (mutated) 1-like 1 [Source:MGI Symbol;Acc:MGI:2445062]
ENSMUSG00000042734	Ttc9	tetratricopeptide repeat domain 9 [Source:MGI Symbol;Acc:MGI:1916730]
ENSMUSG00000042787	Exog	endo/exonuclease (5'-3'), endonuclease G-like [Source:MGI Symbol;Acc:MGI:2143333]
ENSMUSG00000042828	Trim72	tripartite motif-containing 72 [Source:MGI Symbol;Acc:MGI:3612190]
ENSMUSG00000043629	1700019D03Rik	RIKEN cDNA 1700019D03 gene [Source:MGI Symbol;Acc:MGI:1914330]
ENSMUSG00000043716	Rpl7	ribosomal protein L7 [Source:MGI Symbol;Acc:MGI:98073]
ENSMUSG00000044338	Aplnr	apelin receptor [Source:MGI Symbol;Acc:MGI:1346086]
ENSMUSG00000044408	Sptssa	serine palmitoyltransferase, small subunit A [Source:MGI Symbol;Acc:MGI:1913399]
ENSMUSG00000044501	Zfp758	zinc finger protein 758 [Source:MGI Symbol;Acc:MGI:2385044]
ENSMUSG00000044573	Acp1	acid phosphatase 1, soluble [Source:MGI Symbol;Acc:MGI:87881]
ENSMUSG00000044857	Lemd2	LEM domain containing 2 [Source:MGI Symbol;Acc:MGI:2385045]
ENSMUSG00000045045	Lrfn4	leucine rich repeat and fibronectin type III domain containing 4 [Source:MGI Symbol;Acc:MGI:2385612]
ENSMUSG00000045275	Lca5l	Leber congenital amaurosis 5-like [Source:MGI Symbol;Acc:MGI:3041157]
ENSMUSG00000045349	Sh2d5	SH2 domain containing 5 [Source:MGI Symbol;Acc:MGI:2446215]
ENSMUSG00000045929	Gm20715	predicted gene 20715 [Source:MGI Symbol;Acc:MGI:5313162]
ENSMUSG00000045934	Mtmr11	myotubularin related protein 11 [Source:MGI Symbol;Acc:MGI:2652817]
ENSMUSG00000046062	Ppp1r15b	protein phosphatase 1, regulatory (inhibitor) subunit 15b [Source:MGI Symbol;Acc:MGI:2444211]
ENSMUSG00000046178	Nxph1	neurexophilin 1 [Source:MGI Symbol;Acc:MGI:107492]
ENSMUSG00000046410	Kcnk6	potassium inwardly-rectifying channel, subfamily K, member 6 [Source:MGI Symbol;Acc:MGI:1891291]
ENSMUSG00000046688	Tifa	TRAF-interacting protein with forkhead-associated domain [Source:MGI Symbol;Acc:MGI:2182965]
ENSMUSG00000046999	1110032F04Rik	RIKEN cDNA 1110032F04 gene [Source:MGI Symbol;Acc:MGI:1915975]
ENSMUSG00000047166	Tigd5	tigger transposable element derived 5 [Source:MGI Symbol;Acc:MGI:2145902]
ENSMUSG00000047182	Irs3	insulin receptor substrate 3 [Source:MGI Symbol;Acc:MGI:1194882]
ENSMUSG00000047193	Dync2h1	dynein cytoplasmic 2 heavy chain 1 [Source:MGI Symbol;Acc:MGI:107736]
ENSMUSG00000047281	Sfn	stratifin [Source:MGI Symbol;Acc:MGI:1891831]
ENSMUSG00000047497	Adamts12	a disintegrin-like and metallopeptidase (reprolysin type) with thrombospondin type 1 motif, 12 [Source:MGI Symbol;Acc:MGI:2146046]
ENSMUSG00000047502	Mroh7	maestro heat-like repeat family member 7 [Source:MGI Symbol;Acc:MGI:2685873]
ENSMUSG00000047649	Cd3eap	CD3E antigen, epsilon polypeptide associated protein [Source:MGI Symbol;Acc:MGI:1917583]
ENSMUSG00000047676	Rpsa-ps10	ribosomal protein SA, pseudogene 10 [Source:MGI Symbol;Acc:MGI:3704228]
ENSMUSG00000047773	Ankfn1	ankyrin-repeat and fibronectin type III domain containing 1 [Source:MGI Symbol;Acc:MGI:2686021]
ENSMUSG00000047875	Gpr157	G protein-coupled receptor 157 [Source:MGI Symbol;Acc:MGI:2442046]
ENSMUSG00000048261	Gm4879	predicted pseudogene 4879 [Source:MGI Symbol;Acc:MGI:3648111]
ENSMUSG00000048486	Fitm2	fat storage-inducing transmembrane protein 2 [Source:MGI Symbol;Acc:MGI:2444508]
ENSMUSG00000048537	Phldb1	pleckstrin homology-like domain, family B, member 1 [Source:MGI Symbol;Acc:MGI:2143230]
ENSMUSG00000048578	Mlec	malectin [Source:MGI Symbol;Acc:MGI:1924015]
ENSMUSG00000049036	Tmem121	transmembrane protein 121 [Source:MGI Symbol;Acc:MGI:1916445]
ENSMUSG00000049047	Armcx3	armadillo repeat containing, X-linked 3 [Source:MGI Symbol;Acc:MGI:1918953]
ENSMUSG00000049160	4930469G21Rik	RIKEN cDNA 4930469G21 gene [Source:MGI Symbol;Acc:MGI:1922183]
ENSMUSG00000049281	Scn3b	sodium channel, voltage-gated, type III, beta [Source:MGI Symbol;Acc:MGI:1918882]
ENSMUSG00000049303	Syt12	synaptotagmin XII [Source:MGI Symbol;Acc:MGI:2159601]
ENSMUSG00000049598	Vsig8	V-set and immunoglobulin domain containing 8 [Source:MGI Symbol;Acc:MGI:3642995]
ENSMUSG00000049643	2310022A10Rik	RIKEN cDNA 2310022A10 gene [Source:MGI Symbol;Acc:MGI:1913617]
ENSMUSG00000049739	Zfp646	zinc finger protein 646 [Source:MGI Symbol;Acc:MGI:3665412]
ENSMUSG00000049950	Rpp38	ribonuclease P/MRP 38 subunit [Source:MGI Symbol;Acc:MGI:2443607]
ENSMUSG00000050071	Bex1	brain expressed gene 1 [Source:MGI Symbol;Acc:MGI:1328321]
ENSMUSG00000050122	Vwa3b	von Willebrand factor A domain containing 3B [Source:MGI Symbol;Acc:MGI:1918103]
ENSMUSG00000050132	Sarm1	sterile alpha and HEAT/Armadillo motif containing 1 [Source:MGI Symbol;Acc:MGI:2136419]
ENSMUSG00000050397	Foxl2	forkhead box L2 [Source:MGI Symbol;Acc:MGI:1349428]
ENSMUSG00000050410	Tcf19	transcription factor 19 [Source:MGI Symbol;Acc:MGI:103180]
ENSMUSG00000050600	Zfp831	zinc finger protein 831 [Source:MGI Symbol;Acc:MGI:3641861]
ENSMUSG00000050623	Tex40	testis expressed 40 [Source:MGI Symbol;Acc:MGI:1914327]
ENSMUSG00000050730	Arhgap42	Rho GTPase activating protein 42 [Source:MGI Symbol;Acc:MGI:1918794]
ENSMUSG00000050783	Htr1f	5-hydroxytryptamine (serotonin) receptor 1F [Source:MGI Symbol;Acc:MGI:99842]
ENSMUSG00000050821	Fam131a	family with sequence similarity 131, member A [Source:MGI Symbol;Acc:MGI:1925658]
ENSMUSG00000051517	Arhgef39	Rho guanine nucleotide exchange factor (GEF) 39 [Source:MGI Symbol;Acc:MGI:3036286]
ENSMUSG00000051586	Mical3	microtubule associated monooxygenase, calponin and LIM domain containing 3 [Source:MGI Symbol;Acc:MGI:2442733]
ENSMUSG00000051617	Krt9	keratin 9 [Source:MGI Symbol;Acc:MGI:96696]
ENSMUSG00000052273	Dnah3	dynein, axonemal, heavy chain 3 [Source:MGI Symbol;Acc:MGI:2683040]
ENSMUSG00000052430	Bmpr1b	bone morphogenetic protein receptor, type 1B [Source:MGI Symbol;Acc:MGI:107191]
ENSMUSG00000052450	2810055G20Rik	retired from current ensembl release
ENSMUSG00000052485	Tmem171	transmembrane protein 171 [Source:MGI Symbol;Acc:MGI:2685751]
ENSMUSG00000052525	Spdya	speedy homolog A (Xenopus laevis) [Source:MGI Symbol;Acc:MGI:1918141]
ENSMUSG00000052911	Lamb2	laminin, beta 2 [Source:MGI Symbol;Acc:MGI:99916]
ENSMUSG00000052926	Rnaseh2a	ribonuclease H2, large subunit [Source:MGI Symbol;Acc:MGI:1916974]
ENSMUSG00000052997	Uba2	ubiquitin-like modifier activating enzyme 2 [Source:MGI Symbol;Acc:MGI:1858313]
ENSMUSG00000053268	Dspp	dentin sialophosphoprotein [Source:MGI Symbol;Acc:MGI:109172]
ENSMUSG00000053310	Nrgn	neurogranin [Source:MGI Symbol;Acc:MGI:1927184]
ENSMUSG00000053317	Sec61b	Sec61 beta subunit [Source:MGI Symbol;Acc:MGI:1913462]
ENSMUSG00000053442	4930597O21Rik	RIKEN cDNA 4930597O21 gene [Source:MGI Symbol;Acc:MGI:1922623]
ENSMUSG00000053730	Tmem39b	transmembrane protein 39b [Source:MGI Symbol;Acc:MGI:2682939]
ENSMUSG00000054342	Kcnn4	potassium intermediate/small conductance calcium-activated channel, subfamily N, member 4 [Source:MGI Symbol;Acc:MGI:1277957]
ENSMUSG00000054469	Lclat1	lysocardiolipin acyltransferase 1 [Source:MGI Symbol;Acc:MGI:2684937]
ENSMUSG00000054728	Phactr1	phosphatase and actin regulator 1 [Source:MGI Symbol;Acc:MGI:2659021]
ENSMUSG00000054958	Nt5c1a	5'-nucleotidase, cytosolic IA [Source:MGI Symbol;Acc:MGI:2155700]
ENSMUSG00000055116	Arntl	aryl hydrocarbon receptor nuclear translocator-like [Source:MGI Symbol;Acc:MGI:1096381]
ENSMUSG00000055204	Ankrd17	ankyrin repeat domain 17 [Source:MGI Symbol;Acc:MGI:1932101]
ENSMUSG00000055320	Tead1	TEA domain family member 1 [Source:MGI Symbol;Acc:MGI:101876]
ENSMUSG00000055567	Unc80	unc-80 homolog (C. elegans) [Source:MGI Symbol;Acc:MGI:2652882]
ENSMUSG00000055839	Tceb2	transcription elongation factor B (SIII), polypeptide 2 [Source:MGI Symbol;Acc:MGI:1914923]
ENSMUSG00000056116	H2-T22	histocompatibility 2, T region locus 22 [Source:MGI Symbol;Acc:MGI:95956]
ENSMUSG00000056763	Cspp1	centrosome and spindle pole associated protein 1 [Source:MGI Symbol;Acc:MGI:2681832]
ENSMUSG00000056999	Ide	insulin degrading enzyme [Source:MGI Symbol;Acc:MGI:96412]
ENSMUSG00000057072	1700022P22Rik	RIKEN cDNA 1700022P22 gene [Source:MGI Symbol;Acc:MGI:1922808]
ENSMUSG00000057092	Fxyd3	FXYD domain-containing ion transport regulator 3 [Source:MGI Symbol;Acc:MGI:107497]
ENSMUSG00000057173	Rfx8	regulatory factor X 8 [Source:MGI Symbol;Acc:MGI:3588206]
ENSMUSG00000057322	Rpl38	ribosomal protein L38 [Source:MGI Symbol;Acc:MGI:1914921]
ENSMUSG00000057388	Mrpl18	mitochondrial ribosomal protein L18 [Source:MGI Symbol;Acc:MGI:1914931]
ENSMUSG00000057531	Dtnbp1	dystrobrevin binding protein 1 [Source:MGI Symbol;Acc:MGI:2137586]
ENSMUSG00000057863	Rpl36	ribosomal protein L36 [Source:MGI Symbol;Acc:MGI:1860603]
ENSMUSG00000058006	Mdn1	midasin homolog (yeast) [Source:MGI Symbol;Acc:MGI:1926159]
ENSMUSG00000058546	Rpl23a	ribosomal protein L23A [Source:MGI Symbol;Acc:MGI:3040672]
ENSMUSG00000058586	Serhl	serine hydrolase-like [Source:MGI Symbol;Acc:MGI:1890404]
ENSMUSG00000058761	Rnf169	ring finger protein 169 [Source:MGI Symbol;Acc:MGI:1920257]
ENSMUSG00000059005	Hnrnpa3	heterogeneous nuclear ribonucleoprotein A3 [Source:MGI Symbol;Acc:MGI:1917171]
ENSMUSG00000059070	Rpl18	ribosomal protein L18 [Source:MGI Symbol;Acc:MGI:98003]
ENSMUSG00000059278	Lsmd1	LSM domain containing 1 [Source:MGI Symbol;Acc:MGI:1925554]
ENSMUSG00000059479	B3gnt8	UDP-GlcNAc:betaGal beta-1,3-N-acetylglucosaminyltransferase 8 [Source:MGI Symbol;Acc:MGI:2385269]
ENSMUSG00000059645	Gm7361	predicted gene 7361 [Source:MGI Symbol;Acc:MGI:3805965]
ENSMUSG00000059824	Dbp	D site albumin promoter binding protein [Source:MGI Symbol;Acc:MGI:94866]
ENSMUSG00000060036	Rpl3	ribosomal protein L3 [Source:MGI Symbol;Acc:MGI:1351605]
ENSMUSG00000060063	Alox5ap	arachidonate 5-lipoxygenase activating protein [Source:MGI Symbol;Acc:MGI:107505]
ENSMUSG00000060096	Amd-ps3	S-adenosylmethionine decarboxylase, pseudogene 3 [Source:MGI Symbol;Acc:MGI:3704487]
ENSMUSG00000060380	C030014I23Rik	RIKEN cDNA C030014I23 gene [Source:MGI Symbol;Acc:MGI:1924631]
ENSMUSG00000060429	Sntb1	syntrophin, basic 1 [Source:MGI Symbol;Acc:MGI:101781]
ENSMUSG00000060572	Mfap2	microfibrillar-associated protein 2 [Source:MGI Symbol;Acc:MGI:99559]
ENSMUSG00000060708	Bloc1s4	biogenesis of organelles complex-1, subunit 4, cappuccino [Source:MGI Symbol;Acc:MGI:1929230]
ENSMUSG00000060739	Nsa2	NSA2 ribosome biogenesis homolog (S. cerevisiae) [Source:MGI Symbol;Acc:MGI:1913883]
ENSMUSG00000060935	AI597468	expressed sequence AI597468 [Source:MGI Symbol;Acc:MGI:2143652]
ENSMUSG00000060989	Gm11847	predicted gene 11847 [Source:MGI Symbol;Acc:MGI:3651787]
ENSMUSG00000061062	Gm10093	predicted pseudogene 10093 [Source:MGI Symbol;Acc:MGI:3704479]
ENSMUSG00000061410	Zcchc14	zinc finger, CCHC domain containing 14 [Source:MGI Symbol;Acc:MGI:2159407]
ENSMUSG00000061607	Mdc1	mediator of DNA damage checkpoint 1 [Source:MGI Symbol;Acc:MGI:3525201]
ENSMUSG00000061665	Cd2ap	CD2-associated protein [Source:MGI Symbol;Acc:MGI:1330281]
ENSMUSG00000061983	Rps12	ribosomal protein S12 [Source:MGI Symbol;Acc:MGI:98105]
ENSMUSG00000062232	Rapgef2	Rap guanine nucleotide exchange factor (GEF) 2 [Source:MGI Symbol;Acc:MGI:2659071]
ENSMUSG00000062328	Rpl17	ribosomal protein L17 [Source:MGI Symbol;Acc:MGI:2448270]
ENSMUSG00000062373	Tmem65	transmembrane protein 65 [Source:MGI Symbol;Acc:MGI:1922118]
ENSMUSG00000062580	Timm17a	translocase of inner mitochondrial membrane 17a [Source:MGI Symbol;Acc:MGI:1343131]
ENSMUSG00000062647	Rpl7a	ribosomal protein L7A [Source:MGI Symbol;Acc:MGI:1353472]
ENSMUSG00000062758	Gm16477	predicted pseudogene 16477 [Source:MGI Symbol;Acc:MGI:3646779]
ENSMUSG00000062981	Mrpl42	mitochondrial ribosomal protein L42 [Source:MGI Symbol;Acc:MGI:1333774]
ENSMUSG00000062997	Rpl35	ribosomal protein L35 [Source:MGI Symbol;Acc:MGI:1913739]
ENSMUSG00000063320	1190007I07Rik	RIKEN cDNA 1190007I07 gene [Source:MGI Symbol;Acc:MGI:3698433]
ENSMUSG00000063445	Nmral1	NmrA-like family domain containing 1 [Source:MGI Symbol;Acc:MGI:1915074]
ENSMUSG00000063458	1700112E06Rik	RIKEN cDNA 1700112E06 gene [Source:MGI Symbol;Acc:MGI:1923883]
ENSMUSG00000063556	Gm10132	predicted gene 10132 [Source:MGI Symbol;Acc:MGI:3704449]
ENSMUSG00000063605	Ccdc102a	coiled-coil domain containing 102A [Source:MGI Symbol;Acc:MGI:2686927]
ENSMUSG00000063889	Crem	cAMP responsive element modulator [Source:MGI Symbol;Acc:MGI:88495]
ENSMUSG00000063953	Amd2	S-adenosylmethionine decarboxylase 2 [Source:MGI Symbol;Acc:MGI:1333111]
ENSMUSG00000064215	Ifi27	interferon, alpha-inducible protein 27 [Source:MGI Symbol;Acc:MGI:1277180]
ENSMUSG00000064389	Gm26446	predicted gene, 26446 [Source:MGI Symbol;Acc:MGI:5456223]
ENSMUSG00000064419	Gm22249	predicted gene, 22249 [Source:MGI Symbol;Acc:MGI:5452026]
ENSMUSG00000064602	Snora41	small nucleolar RNA, H/ACA box 41 [Source:MGI Symbol;Acc:MGI:3819505]
ENSMUSG00000064615	U6 spliceosomal RNA	retired from current ensembl release
ENSMUSG00000064701	U6 spliceosomal RNA	retired from current ensembl release
ENSMUSG00000064722	Gm25857	predicted gene, 25857 [Source:MGI Symbol;Acc:MGI:5455634]
ENSMUSG00000064916	Gm22573	predicted gene, 22573 [Source:MGI Symbol;Acc:MGI:5452350]
ENSMUSG00000065037	Rn7sk	RNA, 7SK, nuclear [Source:MGI Symbol;Acc:MGI:103186]
ENSMUSG00000065097	Snora16a	small nucleolar RNA, H/ACA box 16A [Source:MGI Symbol;Acc:MGI:4361141]
ENSMUSG00000065162	Gm23645	predicted gene, 23645 [Source:MGI Symbol;Acc:MGI:5453422]
ENSMUSG00000065191	Gm23458	predicted gene, 23458 [Source:MGI Symbol;Acc:MGI:5453235]
ENSMUSG00000065236	n-R5s197	nuclear encoded rRNA 5S 197 [Source:MGI Symbol;Acc:MGI:4422062]
ENSMUSG00000065591	Gm22753	predicted gene, 22753 [Source:MGI Symbol;Acc:MGI:5452530]
ENSMUSG00000065746	Gm25005	predicted gene, 25005 [Source:MGI Symbol;Acc:MGI:5454782]
ENSMUSG00000065765	Gm23851	predicted gene, 23851 [Source:MGI Symbol;Acc:MGI:5453628]
ENSMUSG00000065855	U6 spliceosomal RNA	retired from current ensembl release
ENSMUSG00000066057	Gm1976	predicted gene 1976 [Source:MGI Symbol;Acc:MGI:3780145]
ENSMUSG00000066068	Gm13611	predicted gene 13611 [Source:MGI Symbol;Acc:MGI:3651300]
ENSMUSG00000066151	Fkbp15	FK506 binding protein 15 [Source:MGI Symbol;Acc:MGI:2444782]
ENSMUSG00000066235	Pomgnt2	protein O-linked mannose beta 1,4-N-acetylglucosaminyltransferase 2 [Source:MGI Symbol;Acc:MGI:2143424]
ENSMUSG00000066530	Hmg1l1	retired from current ensembl release
ENSMUSG00000066543	Gm10166	predicted pseudogene 10166 [Source:MGI Symbol;Acc:MGI:3641818]
ENSMUSG00000066551	Hmgb1	high mobility group box 1 [Source:MGI Symbol;Acc:MGI:96113]
ENSMUSG00000066667	predicted gene 16432	retired from current ensembl release
ENSMUSG00000066842	Hmcn1	hemicentin 1 [Source:MGI Symbol;Acc:MGI:2685047]
ENSMUSG00000066860	Cdkn2d	retired from current ensembl release
ENSMUSG00000067038	Rps12-ps3	ribosomal protein S12, pseudogene 3 [Source:MGI Symbol;Acc:MGI:3704503]
ENSMUSG00000067058	Rps15a-ps5	ribosomal protein S15A, pseudogene 5 [Source:MGI Symbol;Acc:MGI:3642245]
ENSMUSG00000067344	Rps25-ps1	ribosomal protein S25, pseudogene 1 [Source:MGI Symbol;Acc:MGI:3642902]
ENSMUSG00000067389	Gm17080	predicted gene 17080 [Source:MGI Symbol;Acc:MGI:4937907]
ENSMUSG00000067870	Rpl31-ps8	ribosomal protein L31, pseudogene 8 [Source:MGI Symbol;Acc:MGI:3647726]
ENSMUSG00000067873	Htatsf1	HIV TAT specific factor 1 [Source:MGI Symbol;Acc:MGI:1919709]
ENSMUSG00000067942	Zfp160	zinc finger protein 160 [Source:MGI Symbol;Acc:MGI:108187]
ENSMUSG00000068122	Agtr2	angiotensin II receptor, type 2 [Source:MGI Symbol;Acc:MGI:87966]
ENSMUSG00000068262	Gm5879	predicted gene 5879 [Source:MGI Symbol;Acc:MGI:3647624]
ENSMUSG00000068706	Gm10250	predicted pseudogene 10250 [Source:MGI Symbol;Acc:MGI:3642408]
ENSMUSG00000068748	Ptprz1	protein tyrosine phosphatase, receptor type Z, polypeptide 1 [Source:MGI Symbol;Acc:MGI:97816]
ENSMUSG00000068823	Csde1	cold shock domain containing E1, RNA binding [Source:MGI Symbol;Acc:MGI:92356]
ENSMUSG00000068921	Dap3	death associated protein 3 [Source:MGI Symbol;Acc:MGI:1929538]
ENSMUSG00000069132	Nxph2	neurexophilin 2 [Source:MGI Symbol;Acc:MGI:107491]
ENSMUSG00000069633	Pex11g	peroxisomal biogenesis factor 11 gamma [Source:MGI Symbol;Acc:MGI:1920905]
ENSMUSG00000069743	Zfp820	zinc finger protein 820 [Source:MGI Symbol;Acc:MGI:1922674]
ENSMUSG00000069862	Rps12-ps9	ribosomal protein S12, pseudogene 9 [Source:MGI Symbol;Acc:MGI:3704324]
ENSMUSG00000069972	Rps13-ps2	ribosomal protein S13, pseudogene 2 [Source:MGI Symbol;Acc:MGI:3704295]
ENSMUSG00000070063	Snora33	small nucleolar RNA, H/ACA box 33 [Source:MGI Symbol;Acc:MGI:3819501]
ENSMUSG00000070576	Mn1	meningioma 1 [Source:MGI Symbol;Acc:MGI:1261813]
ENSMUSG00000070713	Gm10282	predicted pseudogene 10282 [Source:MGI Symbol;Acc:MGI:3704312]
ENSMUSG00000070866	Zfp804a	zinc finger protein 804A [Source:MGI Symbol;Acc:MGI:2442949]
ENSMUSG00000070886	Gm10304	predicted gene 10304 [Source:MGI Symbol;Acc:MGI:3642623]
ENSMUSG00000071037	Camkmt	calmodulin-lysine N-methyltransferase [Source:MGI Symbol;Acc:MGI:1920832]
ENSMUSG00000071052	Rpl7a-ps5	ribosomal protein L7A, pseudogene 5 [Source:MGI Symbol;Acc:MGI:3643553]
ENSMUSG00000071054	Safb	scaffold attachment factor B [Source:MGI Symbol;Acc:MGI:2146974]
ENSMUSG00000071074	Yipf3	Yip1 domain family, member 3 [Source:MGI Symbol;Acc:MGI:106280]
ENSMUSG00000071392	Ect2l	epithelial cell transforming sequence 2 oncogene-like [Source:MGI Symbol;Acc:MGI:3641723]
ENSMUSG00000071532	Gm10335	predicted gene 10335 [Source:MGI Symbol;Acc:MGI:3641693]
ENSMUSG00000071533	Pcnp	PEST proteolytic signal containing nuclear protein [Source:MGI Symbol;Acc:MGI:1923552]
ENSMUSG00000071647	Eml3	echinoderm microtubule associated protein like 3 [Source:MGI Symbol;Acc:MGI:2387612]
ENSMUSG00000071658	Gng3	guanine nucleotide binding protein (G protein), gamma 3 [Source:MGI Symbol;Acc:MGI:102704]
ENSMUSG00000071723	Gspt2	G1 to S phase transition 2 [Source:MGI Symbol;Acc:MGI:1316727]
ENSMUSG00000072489	predicted gene 10362	retired from current ensembl release
ENSMUSG00000072582	Ptrh2	peptidyl-tRNA hydrolase 2 [Source:MGI Symbol;Acc:MGI:2444848]
ENSMUSG00000072663	Spef2	sperm flagellar 2 [Source:MGI Symbol;Acc:MGI:2443727]
ENSMUSG00000072720	Myo18b	myosin XVIIIb [Source:MGI Symbol;Acc:MGI:1921626]
ENSMUSG00000073067	9130019P16Rik	RIKEN cDNA 9130019P16 gene [Source:MGI Symbol;Acc:MGI:1918824]
ENSMUSG00000073131	Vma21	VMA21 vacuolar H+-ATPase homolog (S. cerevisiae) [Source:MGI Symbol;Acc:MGI:1914298]
ENSMUSG00000073158	9030624G23Rik	RIKEN cDNA 9030624G23 gene [Source:MGI Symbol;Acc:MGI:1914058]
ENSMUSG00000073187	predicted gene 5784	retired from current ensembl release
ENSMUSG00000073374	C030034I22Rik	RIKEN cDNA C030034I22 gene [Source:MGI Symbol;Acc:MGI:1924783]
ENSMUSG00000073650	Gm216	predicted gene 216 [Source:MGI Symbol;Acc:MGI:2685062]
ENSMUSG00000073702	Rpl31	ribosomal protein L31 [Source:MGI Symbol;Acc:MGI:2149632]
ENSMUSG00000073771	Btbd19	BTB (POZ) domain containing 19 [Source:MGI Symbol;Acc:MGI:1925861]
ENSMUSG00000074046	predicted gene 16378	retired from current ensembl release
ENSMUSG00000074151	Nlrc5	NLR family, CARD domain containing 5 [Source:MGI Symbol;Acc:MGI:3612191]
ENSMUSG00000074284	Gm10658	predicted gene 10658 [Source:MGI Symbol;Acc:MGI:3642856]
ENSMUSG00000074346	1700095B22Rik	RIKEN cDNA 1700095B22 gene [Source:MGI Symbol;Acc:MGI:1925885]
ENSMUSG00000074384	AI429214	expressed sequence AI429214 [Source:MGI Symbol;Acc:MGI:2142538]
ENSMUSG00000074467	Gm10702	predicted gene 10702 [Source:MGI Symbol;Acc:MGI:3708679]
ENSMUSG00000074629	4930518I15Rik	RIKEN cDNA 4930518I15 gene [Source:MGI Symbol;Acc:MGI:1921954]
ENSMUSG00000074671	Tspyl3	TSPY-like 3 [Source:MGI Symbol;Acc:MGI:2139328]
ENSMUSG00000075232	Amd1	S-adenosylmethionine decarboxylase 1 [Source:MGI Symbol;Acc:MGI:88004]
ENSMUSG00000075243	RIKEN cDNA 4930547M16 gene	retired from current ensembl release
ENSMUSG00000075376	Rc3h2	ring finger and CCCH-type zinc finger domains 2 [Source:MGI Symbol;Acc:MGI:2442789]
ENSMUSG00000075569	Rsph10b	radial spoke head 10 homolog B (Chlamydomonas) [Source:MGI Symbol;Acc:MGI:1922386]
ENSMUSG00000075592	Nynrin	NYN domain and retroviral integrase containing [Source:MGI Symbol;Acc:MGI:2652872]
ENSMUSG00000078126	Rpl23a-ps3	ribosomal protein L23A, pseudogene 3 [Source:MGI Symbol;Acc:MGI:3781353]
ENSMUSG00000078184	B020018G12Rik	RIKEN cDNA B020018G12 gene [Source:MGI Symbol;Acc:MGI:3612447]
ENSMUSG00000078193	Gm2000	predicted gene 2000 [Source:MGI Symbol;Acc:MGI:3780170]
ENSMUSG00000078453	Abracl	ABRA C-terminal like [Source:MGI Symbol;Acc:MGI:1920362]
ENSMUSG00000078490	C030017K20Rik	RIKEN cDNA C030017K20 gene [Source:MGI Symbol;Acc:MGI:2686516]
ENSMUSG00000078612	1700024P16Rik	RIKEN cDNA 1700024P16 gene [Source:MGI Symbol;Acc:MGI:2685466]
ENSMUSG00000078667	1700094D03Rik	RIKEN cDNA 1700094D03 gene [Source:MGI Symbol;Acc:MGI:1920795]
ENSMUSG00000078768	Zfp566	zinc finger protein 566 [Source:MGI Symbol;Acc:MGI:1919806]
ENSMUSG00000078863	predicted gene 14325	retired from current ensembl release
ENSMUSG00000078870	Gm14410	predicted gene 14410 [Source:MGI Symbol;Acc:MGI:3709158]
ENSMUSG00000079157	Fam155a	family with sequence similarity 155, member A [Source:MGI Symbol;Acc:MGI:2142765]
ENSMUSG00000079173	Zan	zonadhesin [Source:MGI Symbol;Acc:MGI:106656]
ENSMUSG00000079227	Ccr5	chemokine (C-C motif) receptor 5 [Source:MGI Symbol;Acc:MGI:107182]
ENSMUSG00000079491	H2-T10	histocompatibility 2, T region locus 10 [Source:MGI Symbol;Acc:MGI:95942]
ENSMUSG00000080921	Rpl38-ps2	ribosomal protein L38, pseudogene 2 [Source:MGI Symbol;Acc:MGI:3646625]
ENSMUSG00000081249	Gm11517	predicted gene 11517 [Source:MGI Symbol;Acc:MGI:3650064]
ENSMUSG00000081406	Rps6-ps4	ribosomal protein S6, pseudogene 4 [Source:MGI Symbol;Acc:MGI:3650907]
ENSMUSG00000082185	Gm12428	predicted gene 12428 [Source:MGI Symbol;Acc:MGI:3650848]
ENSMUSG00000082920	Gm13864	predicted gene 13864 [Source:MGI Symbol;Acc:MGI:3651491]
ENSMUSG00000084168	Atp5l2	ATP synthase, H+ transporting, mitochondrial FO complex, subunit G2, pseudogene [Source:MGI Symbol;Acc:MGI:3649364]
ENSMUSG00000084446	n-R5s207	nuclear encoded rRNA 5S 207 [Source:MGI Symbol;Acc:MGI:4422072]
ENSMUSG00000084603	Gm22204	predicted gene, 22204 [Source:MGI Symbol;Acc:MGI:5451981]
ENSMUSG00000084607	Gm22208	predicted gene, 22208 [Source:MGI Symbol;Acc:MGI:5451985]
ENSMUSG00000084616	Gm25047	predicted gene, 25047 [Source:MGI Symbol;Acc:MGI:5454824]
ENSMUSG00000084628	Gm22613	predicted gene, 22613 [Source:MGI Symbol;Acc:MGI:5452390]
ENSMUSG00000084664	Gm23213	predicted gene, 23213 [Source:MGI Symbol;Acc:MGI:5452990]

## Sheet: Positive_controls
Ensembl Gene ID	Description	Associated Gene Name	Regulation after FC	Regulation after RT	Regulation after OLM
ENSMUSG00000003545	FBJ osteosarcoma oncogene B [Source:MGI Symbol;Acc:MGI:95575]	Fosb	UP	ND
ENSMUSG00000008658	RNA binding protein, fox-1 homolog (C. elegans) 1 [Source:MGI Symbol;Acc:MGI:1926224]	Rbfox1		DOWN
ENSMUSG00000019970	serum/glucocorticoid regulated kinase 1 [Source:MGI Symbol;Acc:MGI:1340062]	Sgk1	UP
ENSMUSG00000020108	DNA-damage-inducible transcript 4 [Source:MGI Symbol;Acc:MGI:1921997]	Ddit4	UP
ENSMUSG00000020423	B cell translocation gene 2, anti-proliferative [Source:MGI Symbol;Acc:MGI:108384]	Btg2	UP	UP	UP
ENSMUSG00000020893	period circadian clock 1 [Source:MGI Symbol;Acc:MGI:1098283]	Per1	UP	UP
ENSMUSG00000021025	nuclear factor of kappa light polypeptide gene enhancer in B cells inhibitor, alpha [Source:MGI Symbol;Acc:MGI:104741]	Nfkbia	UP	UP
ENSMUSG00000021250	FBJ osteosarcoma oncogene [Source:MGI Symbol;Acc:MGI:95574]	Fos	UP	UP	UP
ENSMUSG00000022602	activity regulated cytoskeletal-associated protein [Source:MGI Symbol;Acc:MGI:88067]	Arc	UP	UP	UP
ENSMUSG00000023034	nuclear receptor subfamily 4, group A, member 1 [Source:MGI Symbol;Acc:MGI:1352454]	Nr4a1	UP	UP	UP
ENSMUSG00000024042	salt inducible kinase 1 [Source:MGI Symbol;Acc:MGI:104754]	Sik1	UP	UP	UP
ENSMUSG00000024190	dual specificity phosphatase 1 [Source:MGI Symbol;Acc:MGI:105120]	Dusp1	UP	UP
ENSMUSG00000034640	TCDD-inducible poly(ADP-ribose) polymerase [Source:MGI Symbol;Acc:MGI:2159210]	Tiparp	UP
ENSMUSG00000037868	early growth response 2 [Source:MGI Symbol;Acc:MGI:95296]	Egr2	UP	UP
ENSMUSG00000038418	early growth response 1 [Source:MGI Symbol;Acc:MGI:95295]	Egr1	UP	UP	UP
ENSMUSG00000045903	neuronal PAS domain protein 4 [Source:MGI Symbol;Acc:MGI:2664186]	Npas4	UP
ENSMUSG00000046470	SRY (sex determining region Y)-box 18 [Source:MGI Symbol;Acc:MGI:103559]	Sox18	DOWN	DOWN	DOWN
ENSMUSG00000052837	jun B proto-oncogene [Source:MGI Symbol;Acc:MGI:96647]	Junb	UP	UP
ENSMUSG00000007617	homer homolog 1	Homer1			UP
ENSMUSG00000029135	fos-like antigen 2	Fosl2			UP
ENSMUSG00000022475	histone deacetylase 7	HDAC7			DOWN
ENSMUSG00000026826	nuclear receptor subfamily 4, group A, member 2	Nr4a2			UP
ENSMUSG00000020889	nuclear receptor subfamily 1, group D, member 1	Nr1d1			DOWN
ENSMUSG00000021453	growth arrest and DNA-damage-inducible 45 gamma	Gadd45g			UP
ENSMUSG00000078960	transducer of ERBB2, 2	Tob2			UP
ENSMUSG00000030551	nuclear receptor subfamily 2, group F, member 2	Nr2f2			DOWN
ENSMUSG00000015312	growth arrest and DNA-damage-inducible 45 beta	Gadd45b			UP
ENSMUSG00000028341	nuclear receptor subfamily 4, group A, member 3	Nr4a3			UP
ENSMUSG00000015843	retinoid X receptor gamma	RxRg			DOWN
Positive controls are protein-coding genes known to undergo polyA selection that have been independently verified using qPCR
References
Memory acquisition and retrieval impact different epigenetic processes that regulate gene expression. Peixoto L., Wimmer M.E., Poplawski S.G., Tudor J.C., Kenworthy C.A., Liu S., Keiko M., Garcia B.A., Zhang N.R., Giese K.P. and Abel T. BMC Genomics. In Press.
Poplawski SG, Schoch H, Wimmer ME, Hawk JD, Walsh JL, Giese KP, Abel T. Object-location training elicits an overlapping but temporally distinct transcriptional profile from contextual fear conditioning. Neurobiol Learn Mem. 2014 Sep 19;116C:90-95
