# Supplementary material for: How data analysis affects power, reproducibility and biological insight of RNA-seq studies in complex datasets
Source: Nucleic Acids Res. 2015 Jul 21;43(16):7664–74. doi: 10.1093/nar/gkv736 (PMC4652761; doi:10.1093/nar/gkv736)
Supplement: SUPPLEMENTARY DATA [file supp_gkv736_nar-01134-survey-d-2015-File015.xlsx]

## Sheet: CCvFC_UQ-0.01
Gene ID	logFC	logCPM	LR	PValue	FDR	Associated Gene Name	Description
ENSMUSG00000061808	4.09187	7.14701	37.9355	7.31238e-10	1.1971e-06	Ttr	transthyretin [Source:MGI Symbol;Acc:MGI:98865]
ENSMUSG00000068323	3.36679	0.482743	23.8314	1.05151e-06	0.000823283	Slc4a5	solute carrier family 4, sodium bicarbonate cotransporter, member 5 [Source:MGI Symbol;Acc:MGI:2443220]
ENSMUSG00000034739	3.30256	0.410196	24.1457	8.93141e-07	0.00076589	Mfrp	membrane-type frizzled-related protein [Source:MGI Symbol;Acc:MGI:2385957]
ENSMUSG00000039672	2.96124	0.333723	22.9647	1.65005e-06	0.00114285	Kcne2	potassium voltage-gated channel, Isk-related subfamily, gene 2 [Source:MGI Symbol;Acc:MGI:1891123]
ENSMUSG00000037086	2.70771	-1.04831	23.6104	1.17946e-06	0.00084959	Prr32	proline rich 32 [Source:MGI Symbol;Acc:MGI:1916050]
ENSMUSG00000079436	2.68079	-1.24509	23.7258	1.11084e-06	0.000833497	Kcnj13	potassium inwardly-rectifying channel, subfamily J, member 13 [Source:MGI Symbol;Acc:MGI:3781032]
ENSMUSG00000037868	2.53659	2.04086	110.326	8.31395e-26	7.48589e-22	Egr2	early growth response 2 [Source:MGI Symbol;Acc:MGI:95296]
ENSMUSG00000022949	2.39458	2.24716	26.848	2.20107e-07	0.000233158	Clic6	chloride intracellular channel 6 [Source:MGI Symbol;Acc:MGI:2146607]
ENSMUSG00000021250	2.33133	4.13118	195.211	2.31745e-44	4.17326e-40	Fos	FBJ osteosarcoma oncogene [Source:MGI Symbol;Acc:MGI:95574]
ENSMUSG00000017723	2.30661	-1.26591	25.7633	3.85963e-07	0.000347521	Wfdc2	WAP four-disulfide core domain 2 [Source:MGI Symbol;Acc:MGI:1914951]
ENSMUSG00000004655	2.2085	0.692667	20.2779	6.69686e-06	0.0040199	Aqp1	aquaporin 1 [Source:MGI Symbol;Acc:MGI:103201]
ENSMUSG00000021848	1.9416	0.421086	22.4781	2.12553e-06	0.00141765	Otx2	orthodenticle homolog 2 [Source:MGI Symbol;Acc:MGI:97451]
ENSMUSG00000015652	1.91817	-1.11198	19.2085	1.17193e-05	0.00680778	Steap1	six transmembrane epithelial antigen of the prostate 1 [Source:MGI Symbol;Acc:MGI:1917608]
ENSMUSG00000001827	1.89931	1.14472	26.2846	2.94634e-07	0.000294765	Folr1	folate receptor 1 (adult) [Source:MGI Symbol;Acc:MGI:95568]
ENSMUSG00000025488	1.85512	-1.49874	24.0267	9.50077e-07	0.000777682	Cox8b	cytochrome c oxidase subunit VIIIb [Source:MGI Symbol;Acc:MGI:105958]
ENSMUSG00000026051	1.49827	1.70617	20.8438	4.98314e-06	0.00309436	1500015O10Rik	RIKEN cDNA 1500015O10 gene [Source:MGI Symbol;Acc:MGI:1926146]
ENSMUSG00000022602	1.46927	7.48335	92.7288	5.99748e-22	3.60008e-18	Arc	activity regulated cytoskeletal-associated protein [Source:MGI Symbol;Acc:MGI:88067]
ENSMUSG00000085609	1.42459	2.34396	40.6251	1.84425e-10	3.69015e-07	1700016P03Rik	RIKEN cDNA 1700016P03 gene [Source:MGI Symbol;Acc:MGI:1922792]
ENSMUSG00000053560	1.23245	3.1146	25.7858	3.81493e-07	0.000347521	Ier2	immediate early response 2 [Source:MGI Symbol;Acc:MGI:104815]
ENSMUSG00000065537	1.20684	0.268397	30.3212	3.66105e-08	5.0714e-05	Mir132	microRNA 132 [Source:MGI Symbol;Acc:MGI:2676817]
ENSMUSG00000048489	1.13998	-0.04275	18.572	1.63603e-05	0.00887965	8430408G22Rik	RIKEN cDNA 8430408G22 gene [Source:MGI Symbol;Acc:MGI:1918730]
ENSMUSG00000028195	1.08099	2.48661	53.3352	2.81218e-13	1.26605e-09	Cyr61	cysteine rich protein 61 [Source:MGI Symbol;Acc:MGI:88613]
ENSMUSG00000052837	1.05851	5.94382	45.6446	1.41778e-11	5.10628e-08	Junb	jun B proto-oncogene [Source:MGI Symbol;Acc:MGI:96647]
ENSMUSG00000023034	1.0242	6.42893	43.569	4.09267e-11	1.22835e-07	Nr4a1	nuclear receptor subfamily 4, group A, member 1 [Source:MGI Symbol;Acc:MGI:1352454]
Additional Table 4. Lists of differentially expressed genes (FDR <0.01) for all pairwise comparisons reported (FC vs. CC, RT vs. CC and OLM vs. HC) using UQ or RUVs normalization independently on the datasets obtained from different laboratories.
ENSMUSG00000071341	1.01209	5.02334	29.3362	6.08485e-08	7.82685e-05	Egr4	early growth response 4 [Source:MGI Symbol;Acc:MGI:99252]
ENSMUSG00000024042	0.992726	3.89496	41.4362	1.21779e-10	3.13286e-07	Sik1	salt inducible kinase 1 [Source:MGI Symbol;Acc:MGI:104754]
ENSMUSG00000055148	0.939937	3.37374	18.5254	1.67652e-05	0.00887965	Klf2	Kruppel-like factor 2 (lung) [Source:MGI Symbol;Acc:MGI:1342772]
ENSMUSG00000003545	0.897458	3.45273	36.8178	1.29703e-09	1.94641e-06	Fosb	FBJ osteosarcoma oncogene B [Source:MGI Symbol;Acc:MGI:95575]
ENSMUSG00000024190	0.886014	4.37145	40.8159	1.67264e-10	3.69015e-07	Dusp1	dual specificity phosphatase 1 [Source:MGI Symbol;Acc:MGI:105120]
ENSMUSG00000090698	0.884446	2.3854	28.9858	7.29109e-08	8.75319e-05	Apold1	apolipoprotein L domain containing 1 [Source:MGI Symbol;Acc:MGI:2685921]
ENSMUSG00000036151	0.872967	2.44145	28.3547	1.01004e-07	0.00011368	Tm6sf2	transmembrane 6 superfamily member 2 [Source:MGI Symbol;Acc:MGI:1933210]
ENSMUSG00000020423	0.755302	4.64967	38.7604	4.79163e-10	8.62876e-07	Btg2	B cell translocation gene 2, anti-proliferative [Source:MGI Symbol;Acc:MGI:108384]
ENSMUSG00000046470	-0.682953	3.20133	18.5347	1.66842e-05	0.00887965	Sox18	SRY (sex determining region Y)-box 18 [Source:MGI Symbol;Acc:MGI:103559]
ENSMUSG00000028348	-0.965346	-0.0583519	21.9309	2.8264e-06	0.00181778	Murc	muscle-related coiled-coil protein [Source:MGI Symbol;Acc:MGI:1915266]

## Sheet: HCvOLM_UQ-0.01
GeneID	logFC	logCPM	LR	PValue	FDR	Associated Gene Name	Description
ENSMUSG00000037868	3.16103	2.28617	212.964	3.09948e-48	2.52825e-44	Egr2	early growth response 2 [Source:MGI Symbol;Acc:MGI:95296]
ENSMUSG00000021250	2.89056	4.14053	179.999	4.84774e-41	2.6362e-37	Fos	FBJ osteosarcoma oncogene [Source:MGI Symbol;Acc:MGI:95574]
ENSMUSG00000022602	1.88129	7.94216	134.99	3.31913e-31	1.08297e-27	Arc	activity regulated cytoskeletal-associated protein [Source:MGI Symbol;Acc:MGI:88067]
ENSMUSG00000045903	1.58462	3.35859	41.6392	1.09771e-10	8.52768e-08	Npas4	neuronal PAS domain protein 4 [Source:MGI Symbol;Acc:MGI:2664186]
ENSMUSG00000023034	1.40195	6.37093	136.471	1.57421e-31	6.4204e-28	Nr4a1	nuclear receptor subfamily 4, group A, member 1 [Source:MGI Symbol;Acc:MGI:1352454]
ENSMUSG00000003545	1.32723	3.53045	79.8053	4.1319e-19	5.61732e-16	Fosb	FBJ osteosarcoma oncogene B [Source:MGI Symbol;Acc:MGI:95575]
ENSMUSG00000090698	1.20479	2.09511	83.8202	5.41896e-20	8.03682e-17	Apold1	apolipoprotein L domain containing 1 [Source:MGI Symbol;Acc:MGI:2685921]
ENSMUSG00000038418	1.19291	7.88242	243.365	7.2624e-55	1.18479e-50	Egr1	early growth response 1 [Source:MGI Symbol;Acc:MGI:95295]
ENSMUSG00000048489	1.18415	-0.86092	28.3781	9.97876e-08	4.78804e-05	8430408G22Rik	RIKEN cDNA 8430408G22 gene [Source:MGI Symbol;Acc:MGI:1918730]
ENSMUSG00000024042	1.14664	3.83316	98.8957	2.66157e-23	5.4276e-20	Sik1	salt inducible kinase 1 [Source:MGI Symbol;Acc:MGI:104754]
ENSMUSG00000052837	1.13922	6.07197	118.135	1.61969e-27	4.40394e-24	Junb	jun B proto-oncogene [Source:MGI Symbol;Acc:MGI:96647]
ENSMUSG00000024190	1.12691	4.19594	84.6666	3.53169e-20	5.7616e-17	Dusp1	dual specificity phosphatase 1 [Source:MGI Symbol;Acc:MGI:105120]
ENSMUSG00000053560	1.11885	2.72424	104.785	1.36132e-24	3.17265e-21	Ier2	immediate early response 2 [Source:MGI Symbol;Acc:MGI:104815]
ENSMUSG00000085609	1.10854	-0.282737	28.9378	7.47396e-08	3.81032e-05	1700016P03Rik	RIKEN cDNA 1700016P03 gene [Source:MGI Symbol;Acc:MGI:1922792]
ENSMUSG00000071341	0.975573	5.01869	95.1579	1.75792e-22	3.18652e-19	Egr4	early growth response 4 [Source:MGI Symbol;Acc:MGI:99252]
ENSMUSG00000034936	0.843019	3.51397	45.9893	1.18899e-11	1.07762e-08	Arl4d	ADP-ribosylation factor-like 4D [Source:MGI Symbol;Acc:MGI:1933155]
ENSMUSG00000028195	0.792894	2.02919	44.929	2.04308e-11	1.75425e-08	Cyr61	cysteine rich protein 61 [Source:MGI Symbol;Acc:MGI:88613]
ENSMUSG00000032501	0.785181	3.71602	69.4798	7.72011e-17	9.68815e-14	Trib1	tribbles homolog 1 (Drosophila) [Source:MGI Symbol;Acc:MGI:2443397]
ENSMUSG00000074170	0.72971	1.86156	18.4013	1.78939e-05	0.00550795	Plekhf1	pleckstrin homology domain containing, family F (with FYVE domain) member 1 [Source:MGI Symbol;Acc:MGI:1919537]
ENSMUSG00000026826	0.723247	6.16118	30.7073	3.00029e-08	1.68782e-05	Nr4a2	nuclear receptor subfamily 4, group A, member 2 [Source:MGI Symbol;Acc:MGI:1352456]
ENSMUSG00000069972	0.722709	0.22452	17.0979	3.55014e-05	0.00998567	Rps13-ps2	ribosomal protein S13, pseudogene 2 [Source:MGI Symbol;Acc:MGI:3704295]
ENSMUSG00000034765	0.715041	4.63315	32.324	1.3049e-08	7.60293e-06	Dusp5	dual specificity phosphatase 5 [Source:MGI Symbol;Acc:MGI:2685183]
ENSMUSG00000034640	0.702236	4.39739	56.1947	6.56377e-14	7.64867e-11	Tiparp	TCDD-inducible poly(ADP-ribose) polymerase [Source:MGI Symbol;Acc:MGI:2159210]
ENSMUSG00000055148	0.684105	2.98585	41.7626	1.03055e-10	8.40622e-08	Klf2	Kruppel-like factor 2 (lung) [Source:MGI Symbol;Acc:MGI:1342772]
ENSMUSG00000004951	0.670671	0.248712	19.3517	1.08723e-05	0.00347786	Hspb1	heat shock protein 1 [Source:MGI Symbol;Acc:MGI:96240]
ENSMUSG00000073940	0.669608	2.14038	20.4141	6.23684e-06	0.00221191	Hbb-bt	hemoglobin, beta adult t chain [Source:MGI Symbol;Acc:MGI:5474850]
ENSMUSG00000029135	0.653288	5.48551	21.0699	4.42834e-06	0.00160542	Fosl2	fos-like antigen 2 [Source:MGI Symbol;Acc:MGI:102858]
ENSMUSG00000020423	0.624832	4.13882	27.6129	1.48186e-07	6.90715e-05	Btg2	B cell translocation gene 2, anti-proliferative [Source:MGI Symbol;Acc:MGI:108384]
ENSMUSG00000079737	0.607282	0.651774	19.7679	8.7441e-06	0.00294207	3110001I22Rik	RIKEN cDNA 3110001I22 gene [Source:MGI Symbol;Acc:MGI:1913848]
ENSMUSG00000032515	0.59737	3.02422	37.9621	7.21323e-10	4.90319e-07	Csrnp1	cysteine-serine-rich nuclear protein 1 [Source:MGI Symbol;Acc:MGI:2387989]
ENSMUSG00000015312	0.595778	2.83825	39.5632	3.17611e-10	2.35523e-07	Gadd45b	growth arrest and DNA-damage-inducible 45 beta [Source:MGI Symbol;Acc:MGI:107776]
ENSMUSG00000032265	0.571399	2.89206	29.7702	4.86404e-08	2.55974e-05	Fam46a	family with sequence similarity 46, member A [Source:MGI Symbol;Acc:MGI:2670964]
ENSMUSG00000003032	0.561618	2.75689	22.6922	1.90136e-06	0.000795354	Klf4	Kruppel-like factor 4 (gut) [Source:MGI Symbol;Acc:MGI:1342287]
ENSMUSG00000023067	0.541853	2.68661	28.7621	8.18386e-08	4.0458e-05	Cdkn1a	cyclin-dependent kinase inhibitor 1A (P21) [Source:MGI Symbol;Acc:MGI:104556]
ENSMUSG00000019960	0.532662	5.95424	52.8255	3.64542e-13	3.96475e-10	Dusp6	dual specificity phosphatase 6 [Source:MGI Symbol;Acc:MGI:1914853]
ENSMUSG00000048546	0.513994	4.95469	30.4565	3.41438e-08	1.85674e-05	Tob2	transducer of ERBB2, 2 [Source:MGI Symbol;Acc:MGI:1888525]
ENSMUSG00000024427	0.497895	4.0453	33.7276	6.33953e-09	3.97781e-06	Spry4	sprouty homolog 4 (Drosophila) [Source:MGI Symbol;Acc:MGI:1345144]
ENSMUSG00000034551	0.471114	2.2509	24.8656	6.14689e-07	0.000278557	Hdx	highly divergent homeobox [Source:MGI Symbol;Acc:MGI:2685226]
ENSMUSG00000040495	0.459413	4.27862	21.7668	3.0788e-06	0.00116808	Chrm4	cholinergic receptor, muscarinic 4 [Source:MGI Symbol;Acc:MGI:88399]
ENSMUSG00000020893	0.442909	6.49014	47.305	6.07582e-12	5.83064e-09	Per1	period circadian clock 1 [Source:MGI Symbol;Acc:MGI:1098283]
ENSMUSG00000005483	0.418485	5.37773	33.6523	6.58956e-09	3.98156e-06	Dnajb1	DnaJ (Hsp40) homolog, subfamily B, member 1 [Source:MGI Symbol;Acc:MGI:1931874]
ENSMUSG00000056749	0.415108	3.3521	21.9538	2.79297e-06	0.00108487	Nfil3	nuclear factor, interleukin 3, regulated [Source:MGI Symbol;Acc:MGI:109495]
ENSMUSG00000021025	0.408003	4.29456	39.3104	3.61514e-10	2.56424e-07	Nfkbia	nuclear factor of kappa light polypeptide gene enhancer in B cells inhibitor, alpha [Source:MGI Symbol;Acc:MGI:104741]
ENSMUSG00000035621	0.402844	5.86765	52.2525	4.88041e-13	4.97619e-10	Midn	midnolin [Source:MGI Symbol;Acc:MGI:1890222]
ENSMUSG00000008384	0.390735	2.25793	17.3031	3.18667e-05	0.00928346	Sertad1	SERTA domain containing 1 [Source:MGI Symbol;Acc:MGI:1913438]
ENSMUSG00000020108	0.364321	5.26091	20.2642	6.74504e-06	0.00234124	Ddit4	DNA-damage-inducible transcript 4 [Source:MGI Symbol;Acc:MGI:1921997]
ENSMUSG00000038393	0.363932	4.20678	19.5305	9.90068e-06	0.00323039	Txnip	thioredoxin interacting protein [Source:MGI Symbol;Acc:MGI:1889549]
ENSMUSG00000051495	0.352894	5.01855	34.636	3.97492e-09	2.59387e-06	Irf2bp2	interferon regulatory factor 2 binding protein 2 [Source:MGI Symbol;Acc:MGI:2443921]
ENSMUSG00000021365	0.327598	3.91032	17.2417	3.2913e-05	0.00942005	Nedd9	neural precursor cell expressed, developmentally down-regulated gene 9 [Source:MGI Symbol;Acc:MGI:97302]
ENSMUSG00000042608	0.327309	4.85326	22.281	2.35525e-06	0.000960589	Stk40	serine/threonine kinase 40 [Source:MGI Symbol;Acc:MGI:1921428]
ENSMUSG00000037266	0.314776	7.10622	18.1052	2.09032e-05	0.00631508	Rsrp1	arginine/serine rich protein 1 [Source:MGI Symbol;Acc:MGI:106498]
ENSMUSG00000049516	0.292154	4.86293	18.671	1.55328e-05	0.00487312	Spty2d1	SPT2, Suppressor of Ty, domain containing 1 (S. cerevisiae) [Source:MGI Symbol;Acc:MGI:2142062]
ENSMUSG00000038612	0.28743	6.24102	21.0827	4.3988e-06	0.00160542	Mcl1	myeloid cell leukemia sequence 1 [Source:MGI Symbol;Acc:MGI:101769]
ENSMUSG00000046470	-0.428965	2.96759	24.7803	6.42505e-07	0.000283293	Sox18	SRY (sex determining region Y)-box 18 [Source:MGI Symbol;Acc:MGI:103559]
ENSMUSG00000064340	-0.485689	4.72525	22.9821	1.63514e-06	0.000701992	mt-Tl1	mitochondrially encoded tRNA leucine 1 [Source:MGI Symbol;Acc:MGI:102482]
ENSMUSG00000050211	-0.490614	2.13461	17.5508	2.79738e-05	0.00829754	Pla2g4e	phospholipase A2, group IVE [Source:MGI Symbol;Acc:MGI:1919144]
ENSMUSG00000085269	-0.770471	0.11669	21.9654	2.77609e-06	0.00108487	Gm15777	predicted gene 15777 [Source:MGI Symbol;Acc:MGI:3783219]
ENSMUSG00000066361	-1.37163	-1.00243	19.7477	8.83667e-06	0.00294207	Serpina3c	serine (or cysteine) peptidase inhibitor, clade A, member 3C [Source:MGI Symbol;Acc:MGI:102848]

## Sheet: CCvFC_RUVsN-0.01
Gene ID	logFC	logCPM	LR	PValue	FDR	Associated Gene Name	Description
ENSMUSG00000061808	3.49491	7.14701	84.1851	4.5055e-20	4.5075e-17	Ttr	transthyretin [Source:MGI Symbol;Acc:MGI:98865]
ENSMUSG00000068323	2.74848	0.482743	45.8318	1.28854e-11	5.27362e-09	Slc4a5	solute carrier family 4, sodium bicarbonate cotransporter, member 5 [Source:MGI Symbol;Acc:MGI:2443220]
ENSMUSG00000034739	2.71514	0.410196	57.1798	3.97743e-14	2.17047e-11	Mfrp	membrane-type frizzled-related protein [Source:MGI Symbol;Acc:MGI:2385957]
ENSMUSG00000037868	2.66499	2.04086	233.604	9.75938e-53	5.85823e-49	Egr2	early growth response 2 [Source:MGI Symbol;Acc:MGI:95296]
ENSMUSG00000039672	2.50089	0.333723	42.8681	5.85592e-11	2.10907e-08	Kcne2	potassium voltage-gated channel, Isk-related subfamily, gene 2 [Source:MGI Symbol;Acc:MGI:1891123]
ENSMUSG00000079436	2.44671	-1.24509	83.8278	5.39804e-20	5.1162e-17	Kcnj13	potassium inwardly-rectifying channel, subfamily J, member 13 [Source:MGI Symbol;Acc:MGI:3781032]
ENSMUSG00000021250	2.35662	4.13118	373.379	3.43943e-83	6.19372e-79	Fos	FBJ osteosarcoma oncogene [Source:MGI Symbol;Acc:MGI:95574]
ENSMUSG00000037086	2.28345	-1.04831	43.2402	4.84165e-11	1.81643e-08	Prr32	proline rich 32 [Source:MGI Symbol;Acc:MGI:1916050]
ENSMUSG00000058626	2.11995	1.39391	32.9898	9.26442e-09	2.25451e-06	Capn11	calpain 11 [Source:MGI Symbol;Acc:MGI:1352490]
ENSMUSG00000017723	2.01821	-1.26591	64.4751	9.77619e-16	6.07068e-13	Wfdc2	WAP four-disulfide core domain 2 [Source:MGI Symbol;Acc:MGI:1914951]
ENSMUSG00000022949	1.95996	2.24716	33.3967	7.51499e-09	1.9613e-06	Clic6	chloride intracellular channel 6 [Source:MGI Symbol;Acc:MGI:2146607]
ENSMUSG00000004655	1.83236	0.692667	54.933	1.2471e-13	6.60524e-11	Aqp1	aquaporin 1 [Source:MGI Symbol;Acc:MGI:103201]
ENSMUSG00000026579	1.80107	1.45443	36.3229	1.6719e-09	4.85607e-07	F5	coagulation factor V [Source:MGI Symbol;Acc:MGI:88382]
ENSMUSG00000021848	1.69732	0.421086	42.1183	8.59163e-11	2.91921e-08	Otx2	orthodenticle homolog 2 [Source:MGI Symbol;Acc:MGI:97451]
ENSMUSG00000001827	1.66498	1.14472	47.3832	5.83797e-12	2.5031e-09	Folr1	folate receptor 1 (adult) [Source:MGI Symbol;Acc:MGI:95568]
ENSMUSG00000015652	1.66209	-1.11198	52.1198	5.22163e-13	2.4745e-10	Steap1	six transmembrane epithelial antigen of the prostate 1 [Source:MGI Symbol;Acc:MGI:1917608]
ENSMUSG00000025488	1.54065	-1.49874	32.8021	1.02037e-08	2.41256e-06	Cox8b	cytochrome c oxidase subunit VIIIb [Source:MGI Symbol;Acc:MGI:105958]
ENSMUSG00000022602	1.47902	7.48335	153.574	2.86925e-35	6.45869e-32	Arc	activity regulated cytoskeletal-associated protein [Source:MGI Symbol;Acc:MGI:88067]
ENSMUSG00000026051	1.29543	1.70617	69.0954	9.38127e-17	7.03908e-14	1500015O10Rik	RIKEN cDNA 1500015O10 gene [Source:MGI Symbol;Acc:MGI:1926146]
ENSMUSG00000047230	1.29242	0.463475	75.2574	4.13181e-18	3.38207e-15	Cldn2	claudin 2 [Source:MGI Symbol;Acc:MGI:1276110]
ENSMUSG00000085609	1.24522	2.34396	208.69	2.65282e-47	1.1943e-43	1700016P03Rik	RIKEN cDNA 1700016P03 gene [Source:MGI Symbol;Acc:MGI:1922792]
ENSMUSG00000023043	1.23587	0.125032	26.8304	2.22121e-07	3.99996e-05	Krt18	keratin 18 [Source:MGI Symbol;Acc:MGI:96692]
ENSMUSG00000065537	1.17755	0.268397	67.5485	2.05567e-16	1.32209e-13	Mir132	microRNA 132 [Source:MGI Symbol;Acc:MGI:2676817]
ENSMUSG00000050370	1.17389	-1.74304	14.6384	0.000130232	0.00675856	Ch25h	cholesterol 25-hydroxylase [Source:MGI Symbol;Acc:MGI:1333869]
ENSMUSG00000084917	1.14318	-1.123	24.9251	5.96017e-07	9.4983e-05	Gm17477	predicted gene, 17477 [Source:MGI Symbol;Acc:MGI:4937111]
ENSMUSG00000049382	1.12917	-0.409191	40.1861	2.30891e-10	7.42479e-08	Krt8	keratin 8 [Source:MGI Symbol;Acc:MGI:96705]
ENSMUSG00000068196	1.10519	0.435728	19.5332	9.88672e-06	0.000880673	Col8a1	collagen, type VIII, alpha 1 [Source:MGI Symbol;Acc:MGI:88463]
ENSMUSG00000083579	1.0895	-1.57515	16.8106	4.13018e-05	0.00273442	Gm15538	predicted gene 15538 [Source:MGI Symbol;Acc:MGI:3782986]
ENSMUSG00000028195	1.05599	2.48661	159.558	1.41312e-36	3.63536e-33	Cyr61	cysteine rich protein 61 [Source:MGI Symbol;Acc:MGI:88613]
ENSMUSG00000024042	1.0546	3.89496	162.929	2.59227e-37	7.78026e-34	Sik1	salt inducible kinase 1 [Source:MGI Symbol;Acc:MGI:104754]
ENSMUSG00000030450	1.02685	-1.08621	23.9563	9.85453e-07	0.000140842	Oca2	oculocutaneous albinism II [Source:MGI Symbol;Acc:MGI:97454]
ENSMUSG00000086331	1.02393	-1.1433	22.9327	1.67772e-06	0.000209809	Gm16310	predicted gene 16310 [Source:MGI Symbol;Acc:MGI:3826522]
ENSMUSG00000020907	1.01227	-1.05111	18.8819	1.39066e-05	0.00115405	Rcvrn	recoverin [Source:MGI Symbol;Acc:MGI:97883]
ENSMUSG00000028125	1.00626	1.78011	43.4424	4.36621e-11	1.70928e-08	Abca4	ATP-binding cassette, sub-family A (ABC1), member 4 [Source:MGI Symbol;Acc:MGI:109424]
ENSMUSG00000055235	1.00395	0.100087	16.9377	3.86264e-05	0.00259547	Wdr86	WD repeat domain 86 [Source:MGI Symbol;Acc:MGI:1915466]
ENSMUSG00000068452	0.995771	-1.65691	15.0608	0.000104103	0.00575056	Duox2	dual oxidase 2 [Source:MGI Symbol;Acc:MGI:3036280]
ENSMUSG00000052837	0.981665	5.94382	129.279	5.89364e-30	1.17925e-26	Junb	jun B proto-oncogene [Source:MGI Symbol;Acc:MGI:96647]
ENSMUSG00000023034	0.963154	6.42893	95.2716	1.65979e-22	1.99263e-19	Nr4a1	nuclear receptor subfamily 4, group A, member 1 [Source:MGI Symbol;Acc:MGI:1352454]
ENSMUSG00000056364	0.952164	-1.11103	21.4597	3.61342e-06	0.000387324
ENSMUSG00000048489	0.951005	-0.04275	34.5947	4.06003e-09	1.12482e-06	8430408G22Rik	RIKEN cDNA 8430408G22 gene [Source:MGI Symbol;Acc:MGI:1918730]
ENSMUSG00000003545	0.948703	3.45273	117.942	1.78548e-27	2.67941e-24	Fosb	FBJ osteosarcoma oncogene B [Source:MGI Symbol;Acc:MGI:95575]
ENSMUSG00000053560	0.93949	3.1146	128.438	9.00281e-30	1.62123e-26	Ier2	immediate early response 2 [Source:MGI Symbol;Acc:MGI:104815]
ENSMUSG00000084088	0.90615	-0.0154316	32.7808	1.03158e-08	2.41256e-06	Gm12941	predicted gene 12941 [Source:MGI Symbol;Acc:MGI:3650501]
ENSMUSG00000024190	0.901831	4.37145	94.4073	2.56843e-22	2.89077e-19	Dusp1	dual specificity phosphatase 1 [Source:MGI Symbol;Acc:MGI:105120]
ENSMUSG00000005268	0.878833	1.78866	32.2723	1.34008e-08	3.09386e-06	Prlr	prolactin receptor [Source:MGI Symbol;Acc:MGI:97763]
ENSMUSG00000071341	0.850254	5.02334	82.2132	1.22174e-19	1.10005e-16	Egr4	early growth response 4 [Source:MGI Symbol;Acc:MGI:99252]
ENSMUSG00000090698	0.84696	2.3854	68.4777	1.28322e-16	9.24327e-14	Apold1	apolipoprotein L domain containing 1 [Source:MGI Symbol;Acc:MGI:2685921]
ENSMUSG00000019301	0.843018	-1.04206	14.2684	0.000158504	0.00769362	Hsd17b1	hydroxysteroid (17-beta) dehydrogenase 1 [Source:MGI Symbol;Acc:MGI:105077]
ENSMUSG00000036151	0.838942	2.44145	125.547	3.86398e-29	6.32569e-26	Tm6sf2	transmembrane 6 superfamily member 2 [Source:MGI Symbol;Acc:MGI:1933210]
ENSMUSG00000030775	0.835564	-1.45227	14.0718	0.000175962	0.00827799	Trat1	T cell receptor associated transmembrane adaptor 1 [Source:MGI Symbol;Acc:MGI:1924897]
ENSMUSG00000070780	0.820007	-0.664299	21.5045	3.52991e-06	0.000380639	Rbm47	RNA binding motif protein 47 [Source:MGI Symbol;Acc:MGI:2384294]
ENSMUSG00000041193	0.807253	-0.613067	14.1083	0.000172578	0.00819997	Pla2g5	phospholipase A2, group V [Source:MGI Symbol;Acc:MGI:101899]
ENSMUSG00000036169	0.80574	2.05299	20.9927	4.61039e-06	0.000477149	Sostdc1	sclerostin domain containing 1 [Source:MGI Symbol;Acc:MGI:1913292]
ENSMUSG00000044177	0.782685	0.784362	22.6072	1.98738e-06	0.000237406	Wfikkn2	WAP, follistatin/kazal, immunoglobulin, kunitz and netrin domain containing 2 [Source:MGI Symbol;Acc:MGI:2669209]
ENSMUSG00000020423	0.772382	4.64967	278.362	1.70855e-62	1.53838e-58	Btg2	B cell translocation gene 2, anti-proliferative [Source:MGI Symbol;Acc:MGI:108384]
ENSMUSG00000000392	0.742241	-0.521152	19.2464	1.14885e-05	0.000980494	Fap	fibroblast activation protein [Source:MGI Symbol;Acc:MGI:109608]
ENSMUSG00000015467	0.732848	-0.179968	18.5165	1.68443e-05	0.0013304	Egfl8	EGF-like domain 8 [Source:MGI Symbol;Acc:MGI:1932094]
ENSMUSG00000022425	0.723526	7.78337	24.2436	8.48885e-07	0.000124664	Enpp2	ectonucleotide pyrophosphatase/phosphodiesterase 2 [Source:MGI Symbol;Acc:MGI:1321390]
ENSMUSG00000055148	0.718425	3.37374	63.7227	1.43223e-15	8.59718e-13	Klf2	Kruppel-like factor 2 (lung) [Source:MGI Symbol;Acc:MGI:1342772]
ENSMUSG00000007877	0.716842	-0.105583	17.9076	2.31896e-05	0.00171147	Tcap	titin-cap [Source:MGI Symbol;Acc:MGI:1330233]
ENSMUSG00000026628	0.704677	0.570727	30.0046	4.3103e-08	9.24047e-06	Atf3	activating transcription factor 3 [Source:MGI Symbol;Acc:MGI:109384]
ENSMUSG00000024793	0.684737	5.53981	85.4433	2.38437e-20	2.52575e-17	Tnfrsf25	tumor necrosis factor receptor superfamily, member 25 [Source:MGI Symbol;Acc:MGI:1934667]
ENSMUSG00000030742	0.679872	0.0542182	19.7233	8.95047e-06	0.000825468	Lat	linker for activation of T cells [Source:MGI Symbol;Acc:MGI:1342293]
ENSMUSG00000025019	0.672599	1.14456	43.6227	3.98187e-11	1.59345e-08	Lcor	ligand dependent nuclear receptor corepressor [Source:MGI Symbol;Acc:MGI:2443930]
ENSMUSG00000079681	0.664927	0.794142	27.6985	1.41776e-07	2.60521e-05	Zglp1	zinc finger, GATA-like protein 1 [Source:MGI Symbol;Acc:MGI:3696042]
ENSMUSG00000020681	0.662673	3.67087	23.591	1.19145e-06	0.000160117	Ace	angiotensin I converting enzyme (peptidyl-dipeptidase A) 1 [Source:MGI Symbol;Acc:MGI:87874]
ENSMUSG00000032246	0.662146	0.877236	14.0521	0.000177811	0.00827799	Calml4	calmodulin-like 4 [Source:MGI Symbol;Acc:MGI:1922850]
ENSMUSG00000040287	0.660434	1.94671	48.6301	3.09095e-12	1.39155e-09	Stac3	SH3 and cysteine rich domain 3 [Source:MGI Symbol;Acc:MGI:3606571]
ENSMUSG00000034936	0.655764	3.36897	112.138	3.33347e-26	4.28779e-23	Arl4d	ADP-ribosylation factor-like 4D [Source:MGI Symbol;Acc:MGI:1933155]
ENSMUSG00000034765	0.650304	4.84407	49.3339	2.15895e-12	9.96883e-10	Dusp5	dual specificity phosphatase 5 [Source:MGI Symbol;Acc:MGI:2685183]
ENSMUSG00000031786	0.647229	2.10124	19.2269	1.16065e-05	0.000985894	Ccdc135	coiled-coil domain containing 135 [Source:MGI Symbol;Acc:MGI:2685616]
ENSMUSG00000044595	0.64467	1.19959	37.0085	1.17615e-09	3.53001e-07	Dnd1	dead end homolog 1 (zebrafish) [Source:MGI Symbol;Acc:MGI:2447763]
ENSMUSG00000056174	0.639854	1.97235	14.3486	0.000151892	0.00746725	Col8a2	collagen, type VIII, alpha 2 [Source:MGI Symbol;Acc:MGI:88464]
ENSMUSG00000034161	0.630716	0.502562	24.884	6.0887e-07	9.61801e-05	Scx	scleraxis [Source:MGI Symbol;Acc:MGI:102934]
ENSMUSG00000000214	0.623894	0.00200039	16.6301	4.54241e-05	0.00293189	Th	tyrosine hydroxylase [Source:MGI Symbol;Acc:MGI:98735]
ENSMUSG00000010492	0.62125	-0.113905	17.8775	2.35584e-05	0.00173159	Uckl1os	uridine-cytidine kinase 1-like 1, opposite strand [Source:MGI Symbol;Acc:MGI:3801877]
ENSMUSG00000016024	0.613774	2.51012	59.6227	1.14899e-14	6.67454e-12	Lbp	lipopolysaccharide binding protein [Source:MGI Symbol;Acc:MGI:1098776]
ENSMUSG00000030790	0.602155	-0.0191358	16.3353	5.30664e-05	0.00332968	Adm	adrenomedullin [Source:MGI Symbol;Acc:MGI:108058]
ENSMUSG00000025350	0.60083	1.59728	33.8864	5.84262e-09	1.59415e-06	Rdh5	retinol dehydrogenase 5 [Source:MGI Symbol;Acc:MGI:1201412]
ENSMUSG00000054146	0.598814	0.374082	17.2415	3.29175e-05	0.00228872	Krt15	keratin 15 [Source:MGI Symbol;Acc:MGI:96689]
ENSMUSG00000063354	0.594484	0.139248	18.0291	2.1755e-05	0.00165301	Slc39a4	solute carrier family 39 (zinc transporter), member 4 [Source:MGI Symbol;Acc:MGI:1919277]
ENSMUSG00000038418	0.590169	7.18974	29.0474	7.06292e-08	1.39768e-05	Egr1	early growth response 1 [Source:MGI Symbol;Acc:MGI:95295]
ENSMUSG00000014158	0.588651	1.36297	13.7351	0.000210482	0.00952352	Trpv4	transient receptor potential cation channel, subfamily V, member 4 [Source:MGI Symbol;Acc:MGI:1926945]
ENSMUSG00000034640	0.585454	4.08303	163.585	1.86367e-37	6.71218e-34	Tiparp	TCDD-inducible poly(ADP-ribose) polymerase [Source:MGI Symbol;Acc:MGI:2159210]
ENSMUSG00000014747	0.580376	0.929397	30.4461	3.43274e-08	7.53863e-06	Ankrd53	ankyrin repeat domain 53 [Source:MGI Symbol;Acc:MGI:1922555]
ENSMUSG00000079737	0.572175	0.560886	21.0322	4.51636e-06	0.000470119	3110001I22Rik	RIKEN cDNA 3110001I22 gene [Source:MGI Symbol;Acc:MGI:1913848]
ENSMUSG00000048442	0.55649	0.353829	17.5208	2.84188e-05	0.00203891	Smim5	small integral membrane protein 5 [Source:MGI Symbol;Acc:MGI:1913778]
ENSMUSG00000048450	0.538761	2.67306	19.6978	9.0705e-06	0.000825468	Msx1	msh homeobox 1 [Source:MGI Symbol;Acc:MGI:97168]
ENSMUSG00000032265	0.530435	2.62932	53.6281	2.42271e-13	1.24652e-10	Fam46a	family with sequence similarity 46, member A [Source:MGI Symbol;Acc:MGI:2670964]
ENSMUSG00000074825	0.528973	1.12379	26.5584	2.55685e-07	4.51409e-05	Itpripl1	inositol 1,4,5-triphosphate receptor interacting protein-like 1 [Source:MGI Symbol;Acc:MGI:1920588]
ENSMUSG00000037447	0.499903	3.71538	81.2285	2.01073e-19	1.72425e-16	Arid5a	AT rich interactive domain 5A (MRF1-like) [Source:MGI Symbol;Acc:MGI:2443039]
ENSMUSG00000048546	0.487652	4.75319	73.7783	8.74004e-18	6.84307e-15	Tob2	transducer of ERBB2, 2 [Source:MGI Symbol;Acc:MGI:1888525]
ENSMUSG00000048109	0.483733	2.75798	48.4304	3.42229e-12	1.50313e-09	Rbm15	RNA binding motif protein 15 [Source:MGI Symbol;Acc:MGI:2443205]
ENSMUSG00000015312	0.482324	3.49186	31.2712	2.24385e-08	5.0509e-06	Gadd45b	growth arrest and DNA-damage-inducible 45 beta [Source:MGI Symbol;Acc:MGI:107776]
ENSMUSG00000020893	0.472145	6.52439	43.1618	5.03942e-11	1.85204e-08	Per1	period circadian clock 1 [Source:MGI Symbol;Acc:MGI:1098283]
ENSMUSG00000047867	0.470406	1.69332	29.0253	7.14378e-08	1.39832e-05	Gimap6	GTPase, IMAP family member 6 [Source:MGI Symbol;Acc:MGI:1918876]
ENSMUSG00000024136	0.468019	3.02498	41.8154	1.0031e-10	3.28432e-08	Dnase1l2	deoxyribonuclease 1-like 2 [Source:MGI Symbol;Acc:MGI:1913955]
ENSMUSG00000032515	0.463502	3.40343	25.1114	5.41108e-07	8.77863e-05	Csrnp1	cysteine-serine-rich nuclear protein 1 [Source:MGI Symbol;Acc:MGI:2387989]
ENSMUSG00000085779	0.463339	1.98516	28.3612	1.00663e-07	1.90814e-05	Atcayos	ataxia, cerebellar, Cayman type homolog (human), opposite strand [Source:MGI Symbol;Acc:MGI:1916928]
ENSMUSG00000008384	0.461305	2.92246	41.9566	9.33201e-11	3.11205e-08	Sertad1	SERTA domain containing 1 [Source:MGI Symbol;Acc:MGI:1913438]
ENSMUSG00000034538	0.460449	1.72856	29.4407	5.76544e-08	1.17982e-05	Zfp418	zinc finger protein 418 [Source:MGI Symbol;Acc:MGI:2444763]
ENSMUSG00000016918	0.45856	2.86765	14.2505	0.00016002	0.00774633	Sulf1	sulfatase 1 [Source:MGI Symbol;Acc:MGI:2138563]
ENSMUSG00000090986	0.456491	1.7929	29.2827	6.25526e-08	1.26567e-05
ENSMUSG00000061436	0.451302	4.17872	35.1386	3.07048e-09	8.63956e-07	Hipk2	homeodomain interacting protein kinase 2 [Source:MGI Symbol;Acc:MGI:1314872]
ENSMUSG00000037490	0.451072	2.03157	23.9092	1.0099e-06	0.000140979	Slc2a12	solute carrier family 2 (facilitated glucose transporter), member 12 [Source:MGI Symbol;Acc:MGI:3052471]
ENSMUSG00000027570	0.446199	4.17571	17.2256	3.31939e-05	0.00229025	Col9a3	collagen, type IX, alpha 3 [Source:MGI Symbol;Acc:MGI:894686]
ENSMUSG00000074170	0.44468	1.76469	23.3601	1.34335e-06	0.000176116	Plekhf1	pleckstrin homology domain containing, family F (with FYVE domain) member 1 [Source:MGI Symbol;Acc:MGI:1919537]
ENSMUSG00000037580	0.4373	1.01019	16.9167	3.90568e-05	0.00261462	Gch1	GTP cyclohydrolase 1 [Source:MGI Symbol;Acc:MGI:95675]
ENSMUSG00000029352	0.436501	1.20204	15.8689	6.78862e-05	0.00405169	Crybb3	crystallin, beta B3 [Source:MGI Symbol;Acc:MGI:102717]
ENSMUSG00000056771	0.433691	1.22269	19.7488	8.83169e-06	0.0008198	Gm10010	predicted gene 10010 [Source:MGI Symbol;Acc:MGI:3641978]
ENSMUSG00000020108	0.415377	5.88866	68.1692	1.50054e-16	1.0393e-13	Ddit4	DNA-damage-inducible transcript 4 [Source:MGI Symbol;Acc:MGI:1921997]
ENSMUSG00000057969	0.414939	1.82878	18.596	1.61563e-05	0.00129308	Sema3b	sema domain, immunoglobulin domain (Ig), short basic domain, secreted, (semaphorin) 3B [Source:MGI Symbol;Acc:MGI:107561]
ENSMUSG00000090223	0.408909	2.84494	18.0809	2.11719e-05	0.00162288	Pcp4	Purkinje cell protein 4 [Source:MGI Symbol;Acc:MGI:97509]
ENSMUSG00000074221	0.404239	2.07568	17.338	3.12863e-05	0.0022008	Zfp568	zinc finger protein 568 [Source:MGI Symbol;Acc:MGI:2142347]
ENSMUSG00000035262	0.401233	1.38607	16.1855	5.74322e-05	0.00352983	Amh	anti-Mullerian hormone [Source:MGI Symbol;Acc:MGI:88006]
ENSMUSG00000042256	0.390174	2.03073	24.6452	6.8915e-07	0.000104287	Ptchd4	patched domain containing 4 [Source:MGI Symbol;Acc:MGI:1920485]
ENSMUSG00000034342	0.389869	3.17069	26.5176	2.61153e-07	4.56587e-05	Cbl	Casitas B-lineage lymphoma [Source:MGI Symbol;Acc:MGI:88279]
ENSMUSG00000043091	0.384367	1.2079	14.97	0.000109237	0.00596103	Tuba1c	tubulin, alpha 1C [Source:MGI Symbol;Acc:MGI:1095409]
ENSMUSG00000032501	0.379342	3.57159	29.7672	4.87167e-08	1.0201e-05	Trib1	tribbles homolog 1 (Drosophila) [Source:MGI Symbol;Acc:MGI:2443397]
ENSMUSG00000020941	0.377854	2.59791	18.6577	1.56412e-05	0.00126161	Map3k14	mitogen-activated protein kinase kinase kinase 14 [Source:MGI Symbol;Acc:MGI:1858204]
ENSMUSG00000005917	0.377765	2.03423	20.5107	5.92998e-06	0.000573126	Otx1	orthodenticle homolog 1 [Source:MGI Symbol;Acc:MGI:97450]
ENSMUSG00000047648	0.374608	2.45639	28.6346	8.74054e-08	1.67446e-05	Fbxo30	F-box protein 30 [Source:MGI Symbol;Acc:MGI:1919115]
ENSMUSG00000021453	0.364063	4.04787	39.5862	3.13891e-10	9.74576e-08	Gadd45g	growth arrest and DNA-damage-inducible 45 gamma [Source:MGI Symbol;Acc:MGI:1346325]
ENSMUSG00000024033	0.36334	2.48076	18.011	2.19629e-05	0.0016618	Rsph1	radial spoke head 1 homolog (Chlamydomonas) [Source:MGI Symbol;Acc:MGI:1194909]
ENSMUSG00000025049	0.354697	2.88874	29.9442	4.4466e-08	9.42051e-06	Taf5	TAF5 RNA polymerase II, TATA box binding protein (TBP)-associated factor [Source:MGI Symbol;Acc:MGI:2442144]
ENSMUSG00000091448	0.354603	2.28419	23.9186	1.00497e-06	0.000140979
ENSMUSG00000014301	0.353648	1.46019	13.8107	0.000202183	0.00924089	Pam16	presequence translocase-asssociated motor 16 homolog (S. cerevisiae) [Source:MGI Symbol;Acc:MGI:1913699]
ENSMUSG00000044641	0.352863	2.22791	22.605	1.98971e-06	0.000237406	Pard6b	par-6 family cell polarity regulator beta [Source:MGI Symbol;Acc:MGI:2135605]
ENSMUSG00000061578	0.351705	1.9842	14.9115	0.000112673	0.00607489	Ksr2	kinase suppressor of ras 2 [Source:MGI Symbol;Acc:MGI:3610315]
ENSMUSG00000055200	0.350769	1.52361	14.0692	0.000176204	0.00827799	Sertad3	SERTA domain containing 3 [Source:MGI Symbol;Acc:MGI:2180697]
ENSMUSG00000038268	0.350477	3.70199	32.9917	9.25545e-09	2.25451e-06	Ovca2	candidate tumor suppressor in ovarian cancer 2 [Source:MGI Symbol;Acc:MGI:2179725]
ENSMUSG00000024298	0.347233	3.24383	27.3343	1.71147e-07	3.11314e-05	Zfp871	zinc finger protein 871 [Source:MGI Symbol;Acc:MGI:1921793]
ENSMUSG00000033987	0.338374	1.56267	14.5879	0.000133769	0.00682411	Dnah17	dynein, axonemal, heavy chain 17 [Source:MGI Symbol;Acc:MGI:1917176]
ENSMUSG00000030031	0.336515	2.46419	23.6431	1.15959e-06	0.000157006	Kbtbd8	kelch repeat and BTB (POZ) domain containing 8 [Source:MGI Symbol;Acc:MGI:2661430]
ENSMUSG00000041308	0.332165	2.58084	24.8274	6.27004e-07	9.7337e-05	Sntb2	syntrophin, basic 2 [Source:MGI Symbol;Acc:MGI:101771]
ENSMUSG00000039634	0.331748	4.46754	20.5037	5.9515e-06	0.000573126	Zfp189	zinc finger protein 189 [Source:MGI Symbol;Acc:MGI:2444707]
ENSMUSG00000025255	0.331203	3.28869	24.8589	6.16837e-07	9.65913e-05	Zfhx4	zinc finger homeodomain 4 [Source:MGI Symbol;Acc:MGI:2137668]
ENSMUSG00000047777	0.327406	4.20945	23.2029	1.45781e-06	0.000183582	Phf13	PHD finger protein 13 [Source:MGI Symbol;Acc:MGI:2446217]
ENSMUSG00000057716	0.325073	3.12003	16.6497	4.49567e-05	0.00292161	Tmem178b	transmembrane protein 178B [Source:MGI Symbol;Acc:MGI:3647581]
ENSMUSG00000032640	0.324911	2.33444	19.5354	9.87542e-06	0.000880673	Chsy1	chondroitin sulfate synthase 1 [Source:MGI Symbol;Acc:MGI:2681120]
ENSMUSG00000089857	0.324742	2.27859	19.4849	1.01399e-05	0.000886401	Zfp882	zinc finger protein 882 [Source:MGI Symbol;Acc:MGI:3642748]
ENSMUSG00000019970	0.321585	6.03656	42.6063	6.69422e-11	2.31826e-08	Sgk1	serum/glucocorticoid regulated kinase 1 [Source:MGI Symbol;Acc:MGI:1340062]
ENSMUSG00000047604	0.319839	3.59525	33.2682	8.02851e-09	2.0363e-06	Frat2	frequently rearranged in advanced T cell lymphomas 2 [Source:MGI Symbol;Acc:MGI:2673967]
ENSMUSG00000037573	0.319281	5.11275	39.6041	3.11033e-10	9.74576e-08	Tob1	transducer of ErbB-2.1 [Source:MGI Symbol;Acc:MGI:1349721]
ENSMUSG00000020482	0.31774	4.18785	26.5826	2.52505e-07	4.50209e-05	Ccdc117	coiled-coil domain containing 117 [Source:MGI Symbol;Acc:MGI:2144383]
ENSMUSG00000086456	0.317467	1.75124	14.7333	0.00012384	0.00650531
ENSMUSG00000021025	0.312766	4.33525	43.344	4.59145e-11	1.75921e-08	Nfkbia	nuclear factor of kappa light polypeptide gene enhancer in B cells inhibitor, alpha [Source:MGI Symbol;Acc:MGI:104741]
ENSMUSG00000027204	0.306932	3.57222	18.0655	2.13432e-05	0.0016286	Fbn1	fibrillin 1 [Source:MGI Symbol;Acc:MGI:95489]
ENSMUSG00000031659	0.305608	2.80902	19.1603	1.20186e-05	0.00101136	Adcy7	adenylate cyclase 7 [Source:MGI Symbol;Acc:MGI:102891]
ENSMUSG00000017418	0.30309	4.59382	52.2897	4.78881e-13	2.33073e-10	Arl5b	ADP-ribosylation factor-like 5B [Source:MGI Symbol;Acc:MGI:1923119]
ENSMUSG00000028967	0.302812	5.45042	53.4373	2.66982e-13	1.3355e-10	Errfi1	ERBB receptor feedback inhibitor 1 [Source:MGI Symbol;Acc:MGI:1921405]
ENSMUSG00000038393	0.299933	4.14496	20.4356	6.16714e-06	0.000587608	Txnip	thioredoxin interacting protein [Source:MGI Symbol;Acc:MGI:1889549]
ENSMUSG00000018844	0.298814	2.36929	14.9053	0.000113043	0.00607667	Fndc8	fibronectin type III domain containing 8 [Source:MGI Symbol;Acc:MGI:1926169]
ENSMUSG00000019960	0.288287	5.9104	20.7514	5.22927e-06	0.000526082	Dusp6	dual specificity phosphatase 6 [Source:MGI Symbol;Acc:MGI:1914853]
ENSMUSG00000010067	0.288074	2.42849	16.1768	5.76972e-05	0.00353405	Rassf1	Ras association (RalGDS/AF-6) domain family member 1 [Source:MGI Symbol;Acc:MGI:1928386]
ENSMUSG00000061894	0.287375	2.75009	16.2158	5.6522e-05	0.00350471	Zscan20	zinc finger and SCAN domains 20 [Source:MGI Symbol;Acc:MGI:2679268]
ENSMUSG00000062116	0.287108	3.78263	32.8597	9.90552e-09	2.37838e-06	Zfp954	zinc finger protein 954 [Source:MGI Symbol;Acc:MGI:1917764]
ENSMUSG00000021986	0.286641	3.89697	22.5646	2.03195e-06	0.000240733	Amer2	APC membrane recruitment 2 [Source:MGI Symbol;Acc:MGI:1919375]
ENSMUSG00000034320	0.28631	3.14943	21.1653	4.21321e-06	0.000446303	Slc26a2	solute carrier family 26 (sulfate transporter), member 2 [Source:MGI Symbol;Acc:MGI:892977]
ENSMUSG00000056592	0.285848	3.27364	21.7883	3.04446e-06	0.000334297	Zfp658	zinc finger protein 658 [Source:MGI Symbol;Acc:MGI:2652821]
ENSMUSG00000051951	0.282767	3.05792	20.6979	5.37745e-06	0.000532072	Xkr4	X Kell blood group precursor related family member 4 [Source:MGI Symbol;Acc:MGI:3528744]
ENSMUSG00000078651	0.282447	3.06521	22.0613	2.64077e-06	0.000298749	Aoc2	amine oxidase, copper containing 2 (retina-specific) [Source:MGI Symbol;Acc:MGI:2668431]
ENSMUSG00000043872	0.280892	4.01442	23.342	1.35606e-06	0.000176116	Zmym1	zinc finger, MYM domain containing 1 [Source:MGI Symbol;Acc:MGI:1915560]
ENSMUSG00000052748	0.277165	3.25916	17.9322	2.28915e-05	0.00169642	Swt1	SWT1 RNA endoribonuclease homolog (S. cerevisiae) [Source:MGI Symbol;Acc:MGI:1914125]
ENSMUSG00000022893	0.276746	4.48807	22.604	1.99068e-06	0.000237406	Adamts1	a disintegrin-like and metallopeptidase (reprolysin type) with thrombospondin type 1 motif, 1 [Source:MGI Symbol;Acc:MGI:109249]
ENSMUSG00000024232	0.2708	3.08692	20.3529	6.43939e-06	0.000610318	Bambi	BMP and activin membrane-bound inhibitor [Source:MGI Symbol;Acc:MGI:1915260]
ENSMUSG00000072568	0.270706	4.17159	19.3749	1.07412e-05	0.000929936	Fam84b	family with sequence similarity 84, member B [Source:MGI Symbol;Acc:MGI:3026924]
ENSMUSG00000002325	0.268306	3.98078	21.9243	2.83626e-06	0.000315346	Irf9	interferon regulatory factor 9 [Source:MGI Symbol;Acc:MGI:107587]
ENSMUSG00000026565	0.265817	3.69603	24.4876	7.47898e-07	0.000112235	Pou2f1	POU domain, class 2, transcription factor 1 [Source:MGI Symbol;Acc:MGI:101898]
ENSMUSG00000025402	0.263876	4.85	23.6568	1.1514e-06	0.000157006	Nab2	Ngfi-A binding protein 2 [Source:MGI Symbol;Acc:MGI:107563]
ENSMUSG00000045954	0.259991	2.9287	14.3213	0.000154111	0.00752093	Sdpr	serum deprivation response [Source:MGI Symbol;Acc:MGI:99513]
ENSMUSG00000048379	0.25929	3.61445	23.3373	1.35941e-06	0.000176116	Socs4	suppressor of cytokine signaling 4 [Source:MGI Symbol;Acc:MGI:1914546]
ENSMUSG00000038612	0.256099	6.24455	58.332	2.21418e-14	1.24603e-11	Mcl1	myeloid cell leukemia sequence 1 [Source:MGI Symbol;Acc:MGI:101769]
ENSMUSG00000049516	0.255414	4.40076	38.4635	5.57867e-10	1.70272e-07	Spty2d1	SPT2, Suppressor of Ty, domain containing 1 (S. cerevisiae) [Source:MGI Symbol;Acc:MGI:2142062]
ENSMUSG00000040511	0.248462	3.37347	19.5529	9.7851e-06	0.000880673	Pvr	poliovirus receptor [Source:MGI Symbol;Acc:MGI:107741]
ENSMUSG00000052387	0.247719	4.65155	24.1915	8.72158e-07	0.00012666	Trpm3	transient receptor potential cation channel, subfamily M, member 3 [Source:MGI Symbol;Acc:MGI:2443101]
ENSMUSG00000046402	0.247133	3.57508	14.3828	0.000149162	0.00740885	Rbp1	retinol binding protein 1, cellular [Source:MGI Symbol;Acc:MGI:97876]
ENSMUSG00000035828	0.247085	5.10201	33.8228	6.03687e-09	1.62257e-06	Pim3	proviral integration site 3 [Source:MGI Symbol;Acc:MGI:1355297]
ENSMUSG00000028952	0.244559	4.01592	17.0961	3.5535e-05	0.00241477	Zbtb48	zinc finger and BTB domain containing 48 [Source:MGI Symbol;Acc:MGI:2140248]
ENSMUSG00000025981	0.243784	3.77555	23.9374	9.95172e-07	0.000140979	Coq10b	coenzyme Q10 homolog B (S. cerevisiae) [Source:MGI Symbol;Acc:MGI:1915126]
ENSMUSG00000021448	0.242442	3.07054	14.6893	0.000126766	0.00661679	Shc3	src homology 2 domain-containing transforming protein C3 [Source:MGI Symbol;Acc:MGI:106179]
ENSMUSG00000066150	0.2421	4.49582	27.7177	1.40369e-07	2.60521e-05	Slc31a1	solute carrier family 31, member 1 [Source:MGI Symbol;Acc:MGI:1333843]
ENSMUSG00000032193	0.241935	4.84163	14.5091	0.000139482	0.00705559	Ldlr	low density lipoprotein receptor [Source:MGI Symbol;Acc:MGI:96765]
ENSMUSG00000049907	0.241315	6.01172	33.5805	6.83736e-09	1.81069e-06	Rasl11b	RAS-like, family 11, member B [Source:MGI Symbol;Acc:MGI:1916189]
ENSMUSG00000032009	0.241105	3.57956	22.1129	2.57072e-06	0.000292997	Sesn3	sestrin 3 [Source:MGI Symbol;Acc:MGI:1922997]
ENSMUSG00000026384	0.237849	2.99198	13.7955	0.000203827	0.00929246	Ptpn4	protein tyrosine phosphatase, non-receptor type 4 [Source:MGI Symbol;Acc:MGI:1099792]
ENSMUSG00000087598	0.235661	3.11605	17.4251	2.98853e-05	0.0021261	Zfp111	zinc finger protein 111 [Source:MGI Symbol;Acc:MGI:1929114]
ENSMUSG00000043929	0.230862	3.79598	18.3579	1.83062e-05	0.0014333	Klhl15	kelch-like 15 [Source:MGI Symbol;Acc:MGI:1923400]
ENSMUSG00000028211	0.230686	3.42992	15.1451	9.95584e-05	0.00560265	Trp53inp1	transformation related protein 53 inducible nuclear protein 1 [Source:MGI Symbol;Acc:MGI:1926609]
ENSMUSG00000036432	0.228642	3.98827	16.5043	4.85386e-05	0.00309297	Siah2	seven in absentia 2 [Source:MGI Symbol;Acc:MGI:108062]
ENSMUSG00000056749	0.222229	3.74473	16.7499	4.26436e-05	0.00281292	Nfil3	nuclear factor, interleukin 3, regulated [Source:MGI Symbol;Acc:MGI:109495]
ENSMUSG00000047141	0.220938	3.87827	16.495	4.87786e-05	0.00309297	Zfp654	zinc finger protein 654 [Source:MGI Symbol;Acc:MGI:1919270]
ENSMUSG00000024383	0.218366	4.7747	28.0459	1.18469e-07	2.22229e-05	Map3k2	mitogen-activated protein kinase kinase kinase 2 [Source:MGI Symbol;Acc:MGI:1346873]
ENSMUSG00000033685	0.218125	4.2214	15.3744	8.81744e-05	0.00505683	Ucp2	uncoupling protein 2 (mitochondrial, proton carrier) [Source:MGI Symbol;Acc:MGI:109354]
ENSMUSG00000027520	0.217663	4.05235	18.8232	1.43409e-05	0.00117387	Zdbf2	zinc finger, DBF-type containing 2 [Source:MGI Symbol;Acc:MGI:1921134]
ENSMUSG00000078202	0.216326	4.445	17.5059	2.86412e-05	0.00204671	Nrarp	Notch-regulated ankyrin repeat protein [Source:MGI Symbol;Acc:MGI:1914372]
ENSMUSG00000046962	0.210383	4.56142	22.3636	2.25605e-06	0.000262455	Zbtb21	zinc finger and BTB domain containing 21 [Source:MGI Symbol;Acc:MGI:1927240]
ENSMUSG00000035711	0.208696	3.83159	14.5328	0.000137737	0.00700669	Dok3	docking protein 3 [Source:MGI Symbol;Acc:MGI:1351490]
ENSMUSG00000042608	0.208616	5.20589	22.4411	2.16686e-06	0.000255038	Stk40	serine/threonine kinase 40 [Source:MGI Symbol;Acc:MGI:1921428]
ENSMUSG00000044337	0.207446	4.10463	15.2758	9.28967e-05	0.00524415	Ackr3	atypical chemokine receptor 3 [Source:MGI Symbol;Acc:MGI:109562]
ENSMUSG00000030409	0.207066	4.74063	20.9234	4.78009e-06	0.00048909	Dmpk	dystrophia myotonica-protein kinase [Source:MGI Symbol;Acc:MGI:94906]
ENSMUSG00000026034	0.201814	6.92283	22.0515	2.65437e-06	0.000298749	Clk1	CDC-like kinase 1 [Source:MGI Symbol;Acc:MGI:107403]
ENSMUSG00000022507	0.199678	5.46535	24.706	6.67749e-07	0.000101905	1810013L24Rik	RIKEN cDNA 1810013L24 gene [Source:MGI Symbol;Acc:MGI:1916303]
ENSMUSG00000032712	0.199446	3.49708	14.3887	0.000148689	0.00740885	2810474O19Rik	RIKEN cDNA 2810474O19 gene [Source:MGI Symbol;Acc:MGI:1914496]
ENSMUSG00000067279	0.197461	5.87933	14.7323	0.000123907	0.00650531	Ppp1r3c	protein phosphatase 1, regulatory (inhibitor) subunit 3C [Source:MGI Symbol;Acc:MGI:1858229]
ENSMUSG00000023025	0.195333	5.05064	17.6004	2.72531e-05	0.00197098	Larp4	La ribonucleoprotein domain family, member 4 [Source:MGI Symbol;Acc:MGI:2443114]
ENSMUSG00000037857	0.194216	4.47602	15.7216	7.3383e-05	0.0043045	Nufip2	nuclear fragile X mental retardation protein interacting protein 2 [Source:MGI Symbol;Acc:MGI:1915814]
ENSMUSG00000092558	0.193287	4.41602	17.9434	2.27573e-05	0.00169388	Med20	mediator complex subunit 20 [Source:MGI Symbol;Acc:MGI:1929648]
ENSMUSG00000051495	0.192059	5.21652	14.0624	0.000176845	0.00827799	Irf2bp2	interferon regulatory factor 2 binding protein 2 [Source:MGI Symbol;Acc:MGI:2443921]
ENSMUSG00000020385	0.188533	6.10797	25.7503	3.88571e-07	6.41961e-05	Clk4	CDC like kinase 4 [Source:MGI Symbol;Acc:MGI:1098551]
ENSMUSG00000001763	0.187868	5.34197	23.204	1.4569e-06	0.000183582	Tspan33	tetraspanin 33 [Source:MGI Symbol;Acc:MGI:1919012]
ENSMUSG00000020190	0.187304	5.66053	14.602	0.000132773	0.00679253	Mknk2	MAP kinase-interacting serine/threonine kinase 2 [Source:MGI Symbol;Acc:MGI:894279]
ENSMUSG00000018932	0.18728	3.85178	14.7155	0.000125013	0.00654429	Map2k3	mitogen-activated protein kinase kinase 3 [Source:MGI Symbol;Acc:MGI:1346868]
ENSMUSG00000050164	0.185943	4.37882	13.9527	0.00018747	0.00863418	Mchr1	melanin-concentrating hormone receptor 1 [Source:MGI Symbol;Acc:MGI:2180756]
ENSMUSG00000028341	0.185471	6.65311	14.6077	0.000132369	0.00679253	Nr4a3	nuclear receptor subfamily 4, group A, member 3 [Source:MGI Symbol;Acc:MGI:1352457]
ENSMUSG00000049657	0.182716	3.73132	14.3585	0.000151096	0.00745923	Zbtb5	zinc finger and BTB domain containing 5 [Source:MGI Symbol;Acc:MGI:1924601]
ENSMUSG00000054893	0.181742	4.43876	19.0567	1.26893e-05	0.00105791	Zfp667	zinc finger protein 667 [Source:MGI Symbol;Acc:MGI:2442757]
ENSMUSG00000066798	0.180425	3.82138	15.3543	8.91196e-05	0.00506267	Zbtb6	zinc finger and BTB domain containing 6 [Source:MGI Symbol;Acc:MGI:2442998]
ENSMUSG00000037434	0.180146	5.19769	18.0803	2.11783e-05	0.00162288	Slc30a1	solute carrier family 30 (zinc transporter), member 1 [Source:MGI Symbol;Acc:MGI:1345281]
ENSMUSG00000032840	0.178399	5.02861	22.8945	1.71145e-06	0.00021255	2410131K14Rik	RIKEN cDNA 2410131K14 gene [Source:MGI Symbol;Acc:MGI:1924042]
ENSMUSG00000001467	0.17833	6.01074	33.3117	7.8509e-09	2.0197e-06	Cyp51	cytochrome P450, family 51 [Source:MGI Symbol;Acc:MGI:106040]
ENSMUSG00000041483	0.177132	5.26166	14.3804	0.000149346	0.00740885	Zfp281	zinc finger protein 281 [Source:MGI Symbol;Acc:MGI:3029290]
ENSMUSG00000001128	0.176449	4.28589	13.7114	0.000213156	0.00959628	Cfp	complement factor properdin [Source:MGI Symbol;Acc:MGI:97545]
ENSMUSG00000033594	0.170894	6.03097	16.6979	4.3829e-05	0.00287008	Spata2l	spermatogenesis associated 2-like [Source:MGI Symbol;Acc:MGI:1926029]
ENSMUSG00000018199	0.170035	5.222	15.8257	6.94542e-05	0.00410076	Trove2	TROVE domain family, member 2 [Source:MGI Symbol;Acc:MGI:106652]
ENSMUSG00000036052	0.166745	7.60807	18.5253	1.67661e-05	0.00133006	Dnajb5	DnaJ (Hsp40) homolog, subfamily B, member 5 [Source:MGI Symbol;Acc:MGI:1930018]
ENSMUSG00000021670	0.163412	6.66332	21.9239	2.83686e-06	0.000315346	Hmgcr	3-hydroxy-3-methylglutaryl-Coenzyme A reductase [Source:MGI Symbol;Acc:MGI:96159]
ENSMUSG00000020522	0.162036	4.93821	14.6767	0.000127612	0.00664171	Mfap3	microfibrillar-associated protein 3 [Source:MGI Symbol;Acc:MGI:1924068]
ENSMUSG00000007812	0.16044	4.86847	15.4283	8.56969e-05	0.00493045	Zfp655	zinc finger protein 655 [Source:MGI Symbol;Acc:MGI:1919861]
ENSMUSG00000034006	0.15938	4.8795	14.9353	0.000111263	0.0060169	Pqlc1	PQ loop repeat containing 1 [Source:MGI Symbol;Acc:MGI:1914193]
ENSMUSG00000029726	0.156911	5.70835	15.0651	0.000103867	0.00575056	Mepce	methylphosphate capping enzyme [Source:MGI Symbol;Acc:MGI:106477]
ENSMUSG00000030533	0.148891	5.45202	16.4973	4.87184e-05	0.00309297	Unc45a	unc-45 homolog A (C. elegans) [Source:MGI Symbol;Acc:MGI:2142246]
ENSMUSG00000046562	0.147739	5.38362	14.8805	0.00011454	0.00612057	Unc119b	unc-119 homolog B (C. elegans) [Source:MGI Symbol;Acc:MGI:2147162]
ENSMUSG00000016619	0.145203	5.54699	14.4468	0.000144172	0.0072459	Nup50	nucleoporin 50 [Source:MGI Symbol;Acc:MGI:1351502]
ENSMUSG00000039298	0.140467	4.76258	14.0512	0.000177898	0.00827799	Cdk5rap2	CDK5 regulatory subunit associated protein 2 [Source:MGI Symbol;Acc:MGI:2384875]
ENSMUSG00000049739	0.133662	4.97747	14.018	0.000181069	0.00836076	Zfp646	zinc finger protein 646 [Source:MGI Symbol;Acc:MGI:3665412]
ENSMUSG00000052684	0.117812	6.94819	15.8259	6.94454e-05	0.00410076	Jun	jun proto-oncogene [Source:MGI Symbol;Acc:MGI:96646]
ENSMUSG00000021087	-0.0824751	10.151	13.7116	0.000213135	0.00959628	Rtn1	reticulon 1 [Source:MGI Symbol;Acc:MGI:1933947]
ENSMUSG00000028760	-0.0871691	8.14235	14.0326	0.000179666	0.00833874	Eif4g3	eukaryotic translation initiation factor 4 gamma, 3 [Source:MGI Symbol;Acc:MGI:1923935]
ENSMUSG00000040035	-0.0963177	9.15014	21.6472	3.27686e-06	0.00035548	Disp2	dispatched homolog 2 (Drosophila) [Source:MGI Symbol;Acc:MGI:2388733]
ENSMUSG00000024277	-0.101023	8.01618	14.3427	0.000152369	0.00746725	Mapre2	microtubule-associated protein, RP/EB family, member 2 [Source:MGI Symbol;Acc:MGI:106271]
ENSMUSG00000000374	-0.102291	6.77825	14.6059	0.000132496	0.00679253	Trappc10	trafficking protein particle complex 10 [Source:MGI Symbol;Acc:MGI:1336209]
ENSMUSG00000023915	-0.106957	7.06056	14.6061	0.000132488	0.00679253	Tnfrsf21	tumor necrosis factor receptor superfamily, member 21 [Source:MGI Symbol;Acc:MGI:2151075]
ENSMUSG00000017167	-0.108189	8.21788	14.7555	0.000122387	0.00646319	Cntnap1	contactin associated protein-like 1 [Source:MGI Symbol;Acc:MGI:1858201]
ENSMUSG00000036766	-0.114746	7.11515	16.5498	4.73884e-05	0.0030369	Dner	delta/notch-like EGF-related receptor [Source:MGI Symbol;Acc:MGI:2152889]
ENSMUSG00000024044	-0.115054	7.33803	17.9661	2.24876e-05	0.00169388	Epb4.1l3	erythrocyte protein band 4.1-like 3 [Source:MGI Symbol;Acc:MGI:103008]
ENSMUSG00000034390	-0.117991	8.42792	15.3625	8.87327e-05	0.00506267	Cmip	c-Maf inducing protein [Source:MGI Symbol;Acc:MGI:1921690]
ENSMUSG00000050640	-0.118266	6.30946	16.2809	5.4611e-05	0.00341389	Tmem150c	transmembrane protein 150C [Source:MGI Symbol;Acc:MGI:3041258]
ENSMUSG00000025404	-0.123445	7.60732	15.5616	7.98585e-05	0.00462409	R3hdm2	R3H domain containing 2 [Source:MGI Symbol;Acc:MGI:1919000]
ENSMUSG00000032131	-0.123692	6.54223	19.494	1.00914e-05	0.000886401	Abcg4	ATP-binding cassette, sub-family G (WHITE), member 4 [Source:MGI Symbol;Acc:MGI:1890594]
ENSMUSG00000029309	-0.123782	10.8413	14.9543	0.000110147	0.00599254	Sparcl1	SPARC-like 1 [Source:MGI Symbol;Acc:MGI:108110]
ENSMUSG00000039431	-0.124723	5.63538	15.0085	0.000107028	0.00585822	Mtmr7	myotubularin related protein 7 [Source:MGI Symbol;Acc:MGI:1891693]
ENSMUSG00000055407	-0.128975	6.98353	18.5425	1.66158e-05	0.00132397	Map6	microtubule-associated protein 6 [Source:MGI Symbol;Acc:MGI:1201690]
ENSMUSG00000035248	-0.129666	5.34792	14.3399	0.000152596	0.00746725	Zcchc6	zinc finger, CCHC domain containing 6 [Source:MGI Symbol;Acc:MGI:2387179]
ENSMUSG00000056553	-0.130389	8.53913	24.3352	8.09449e-07	0.000120467	Ptprn2	protein tyrosine phosphatase, receptor type, N polypeptide 2 [Source:MGI Symbol;Acc:MGI:107418]
ENSMUSG00000028354	-0.13129	6.23094	19.5253	9.92762e-06	0.000880673	Fmn2	formin 2 [Source:MGI Symbol;Acc:MGI:1859252]
ENSMUSG00000024304	-0.131592	6.33225	17.203	3.35899e-05	0.00229995	Cdh2	cadherin 2 [Source:MGI Symbol;Acc:MGI:88355]
ENSMUSG00000039952	-0.133434	6.39631	15.9575	6.47799e-05	0.00391462	Dag1	dystroglycan 1 [Source:MGI Symbol;Acc:MGI:101864]
ENSMUSG00000018412	-0.135392	6.58836	18.1098	2.08521e-05	0.0016116	Kansl1	KAT8 regulatory NSL complex subunit 1 [Source:MGI Symbol;Acc:MGI:1923969]
ENSMUSG00000045671	-0.137042	6.69545	14.1384	0.00016984	0.0080912	Spred2	sprouty-related, EVH1 domain containing 2 [Source:MGI Symbol;Acc:MGI:2150019]
ENSMUSG00000017400	-0.138177	6.65575	16.3791	5.18539e-05	0.00326498	Stac2	SH3 and cysteine rich domain 2 [Source:MGI Symbol;Acc:MGI:2144518]
ENSMUSG00000052572	-0.141296	7.18583	18.6514	1.56931e-05	0.00126161	Dlg2	discs, large homolog 2 (Drosophila) [Source:MGI Symbol;Acc:MGI:1344351]
ENSMUSG00000022377	-0.143387	5.75041	14.0587	0.000177194	0.00827799	Asap1	ArfGAP with SH3 domain, ankyrin repeat and PH domain1 [Source:MGI Symbol;Acc:MGI:1342335]
ENSMUSG00000042216	-0.146825	6.60497	13.6241	0.000223305	0.00997834	Sgsm1	small G protein signaling modulator 1 [Source:MGI Symbol;Acc:MGI:107320]
ENSMUSG00000090061	-0.148669	5.10958	14.4405	0.000144661	0.0072459	Nwd2	NACHT and WD repeat domain containing 2 [Source:MGI Symbol;Acc:MGI:1920464]
ENSMUSG00000024812	-0.149015	5.20619	17.9513	2.26633e-05	0.00169388	Tjp2	tight junction protein 2 [Source:MGI Symbol;Acc:MGI:1341872]
ENSMUSG00000063919	-0.152136	5.66948	15.8707	6.78192e-05	0.00405169	Srrm4	serine/arginine repetitive matrix 4 [Source:MGI Symbol;Acc:MGI:1916205]
ENSMUSG00000050587	-0.153757	6.335	14.6209	0.000131452	0.00679253	Lrrc4c	leucine rich repeat containing 4C [Source:MGI Symbol;Acc:MGI:2442636]
ENSMUSG00000020654	-0.154381	5.53462	19.1603	1.20184e-05	0.00101136	Adcy3	adenylate cyclase 3 [Source:MGI Symbol;Acc:MGI:99675]
ENSMUSG00000042082	-0.155038	5.9013	16.8629	4.01803e-05	0.00267988	Arsb	arylsulfatase B [Source:MGI Symbol;Acc:MGI:88075]
ENSMUSG00000091793	-0.16029	8.88278	15.6528	7.61016e-05	0.00443507
ENSMUSG00000053137	-0.160909	5.28129	17.0054	3.72746e-05	0.00251401	Mapk11	mitogen-activated protein kinase 11 [Source:MGI Symbol;Acc:MGI:1338024]
ENSMUSG00000064345	-0.162606	11.6954	20.7535	5.22367e-06	0.000526082	mt-Nd2	mitochondrially encoded NADH dehydrogenase 2 [Source:MGI Symbol;Acc:MGI:102500]
ENSMUSG00000053693	-0.162666	5.90536	20.924	4.77863e-06	0.00048909	Mast1	microtubule associated serine/threonine kinase 1 [Source:MGI Symbol;Acc:MGI:1861901]
ENSMUSG00000079157	-0.163496	5.89723	13.7757	0.000205979	0.00934325	Fam155a	family with sequence similarity 155, member A [Source:MGI Symbol;Acc:MGI:2142765]
ENSMUSG00000032135	-0.16381	5.03866	16.6709	4.4458e-05	0.00290073	Mcam	melanoma cell adhesion molecule [Source:MGI Symbol;Acc:MGI:1933966]
ENSMUSG00000024127	-0.163971	7.90081	20.6779	5.43399e-06	0.000534729	Prepl	prolyl endopeptidase-like [Source:MGI Symbol;Acc:MGI:2441932]
ENSMUSG00000028060	-0.16403	5.81597	15.494	8.2767e-05	0.00477714	2810403A07Rik	RIKEN cDNA 2810403A07 gene [Source:MGI Symbol;Acc:MGI:1921450]
ENSMUSG00000025986	-0.164439	6.88221	19.9043	8.14159e-06	0.000767611	Slc39a10	solute carrier family 39 (zinc transporter), member 10 [Source:MGI Symbol;Acc:MGI:1914515]
ENSMUSG00000039834	-0.165203	4.79589	15.1023	0.000101839	0.00567778	Zfp335	zinc finger protein 335 [Source:MGI Symbol;Acc:MGI:2682313]
ENSMUSG00000027895	-0.169008	6.37866	20.6361	5.55379e-06	0.000543547	Kcnc4	potassium voltage gated channel, Shaw-related subfamily, member 4 [Source:MGI Symbol;Acc:MGI:96670]
ENSMUSG00000025816	-0.169299	5.3283	17.2323	3.30772e-05	0.00229025	Sec61a2	Sec61, alpha subunit 2 (S. cerevisiae) [Source:MGI Symbol;Acc:MGI:1931071]
ENSMUSG00000029202	-0.170967	4.86245	20.4934	5.98371e-06	0.000573163	Pds5a	PDS5, regulator of cohesion maintenance, homolog A (S. cerevisiae) [Source:MGI Symbol;Acc:MGI:1918771]
ENSMUSG00000044072	-0.171777	4.95067	14.1521	0.000168611	0.00805399	Eml6	echinoderm microtubule associated protein like 6 [Source:MGI Symbol;Acc:MGI:2442895]
ENSMUSG00000046341	-0.171912	5.87973	14.5212	0.000138592	0.00703034	Gm11223	predicted gene 11223 [Source:MGI Symbol;Acc:MGI:3651631]
ENSMUSG00000071035	-0.17223	5.10433	16.7204	4.33134e-05	0.00284667	Gm5499	predicted pseudogene 5499 [Source:MGI Symbol;Acc:MGI:3643804]
ENSMUSG00000025262	-0.172915	5.06481	14.7936	0.000119944	0.00637156	Fam120c	family with sequence similarity 120, member C [Source:MGI Symbol;Acc:MGI:2387687]
ENSMUSG00000040490	-0.173008	5.06998	17.9429	2.27631e-05	0.00169388	Lrfn2	leucine rich repeat and fibronectin type III domain containing 2 [Source:MGI Symbol;Acc:MGI:1917780]
ENSMUSG00000022307	-0.174223	7.80692	16.1202	5.94466e-05	0.00362886	Oxr1	oxidation resistance 1 [Source:MGI Symbol;Acc:MGI:2179326]
ENSMUSG00000029420	-0.174279	6.57812	16.5646	4.70202e-05	0.00302407	Rimbp2	RIMS binding protein 2 [Source:MGI Symbol;Acc:MGI:2443235]
ENSMUSG00000039252	-0.177768	5.83905	17.8637	2.3731e-05	0.00173718	Lgi2	leucine-rich repeat LGI family, member 2 [Source:MGI Symbol;Acc:MGI:2180196]
ENSMUSG00000028051	-0.177827	3.97549	14.0182	0.000181048	0.00836076	Hcn3	hyperpolarization-activated, cyclic nucleotide-gated K+ 3 [Source:MGI Symbol;Acc:MGI:1298211]
ENSMUSG00000025006	-0.178265	5.79172	22.6401	1.95364e-06	0.000237406	Sorbs1	sorbin and SH3 domain containing 1 [Source:MGI Symbol;Acc:MGI:700014]
ENSMUSG00000047045	-0.179029	4.34095	14.0913	0.00017415	0.00825289	Tmem164	transmembrane protein 164 [Source:MGI Symbol;Acc:MGI:2148020]
ENSMUSG00000070639	-0.18313	4.70694	18.189	2.00035e-05	0.00155941	Lrrc8b	leucine rich repeat containing 8 family, member B [Source:MGI Symbol;Acc:MGI:2141353]
ENSMUSG00000032172	-0.189517	5.48954	16.1996	5.70055e-05	0.0035156	Olfm2	olfactomedin 2 [Source:MGI Symbol;Acc:MGI:3045350]
ENSMUSG00000044676	-0.194703	3.94847	18.4022	1.78855e-05	0.00140647	Zfp612	zinc finger protein 612 [Source:MGI Symbol;Acc:MGI:2443465]
ENSMUSG00000022861	-0.196039	7.07171	21.8264	2.98462e-06	0.000329736	Dgkg	diacylglycerol kinase, gamma [Source:MGI Symbol;Acc:MGI:105060]
ENSMUSG00000032503	-0.198654	7.40849	17.3681	3.07957e-05	0.00217478	Arpp21	cyclic AMP-regulated phosphoprotein, 21 [Source:MGI Symbol;Acc:MGI:107562]
ENSMUSG00000042997	-0.202532	3.70413	15.8644	6.80477e-05	0.00405169	Nhlrc3	NHL repeat containing 3 [Source:MGI Symbol;Acc:MGI:2444520]
ENSMUSG00000091421	-0.202945	6.40284	24.2377	8.51493e-07	0.000124664	Gm4202	predicted gene 4202 [Source:MGI Symbol;Acc:MGI:3782379]
ENSMUSG00000022376	-0.203184	4.63154	23.7249	1.11135e-06	0.000153947	Adcy8	adenylate cyclase 8 [Source:MGI Symbol;Acc:MGI:1341110]
ENSMUSG00000067629	-0.203379	7.51871	26.1099	3.22526e-07	5.53147e-05	Syngap1	synaptic Ras GTPase activating protein 1 homolog (rat) [Source:MGI Symbol;Acc:MGI:3039785]
ENSMUSG00000007817	-0.204349	6.2833	19.7016	9.0525e-06	0.000825468	Zmiz1	zinc finger, MIZ-type containing 1 [Source:MGI Symbol;Acc:MGI:3040693]
ENSMUSG00000038587	-0.20974	4.6525	17.7585	2.50789e-05	0.00182105	Akap12	A kinase (PRKA) anchor protein (gravin) 12 [Source:MGI Symbol;Acc:MGI:1932576]
ENSMUSG00000028030	-0.210832	3.57096	14.5025	0.00013997	0.00706046	Tbck	TBC1 domain containing kinase [Source:MGI Symbol;Acc:MGI:2445052]
ENSMUSG00000022537	-0.211	5.97111	23.3098	1.37895e-06	0.000176166	Tmem44	transmembrane protein 44 [Source:MGI Symbol;Acc:MGI:1924489]
ENSMUSG00000058922	-0.216526	5.41253	25.9157	3.56665e-07	6.00264e-05	Gm10052	predicted pseudogene 10052 [Source:MGI Symbol;Acc:MGI:3704348]
ENSMUSG00000057808	-0.216844	3.65034	13.9064	0.000192144	0.00882688
ENSMUSG00000050840	-0.217323	4.24207	15.8609	6.81731e-05	0.00405169	Cdh20	cadherin 20 [Source:MGI Symbol;Acc:MGI:1346069]
ENSMUSG00000044211	-0.217387	3.69638	19.7571	8.79332e-06	0.0008198	Gm7887	predicted gene 7887 [Source:MGI Symbol;Acc:MGI:3648251]
ENSMUSG00000027210	-0.22339	5.56268	13.8355	0.000199535	0.00914308	Meis2	Meis homeobox 2 [Source:MGI Symbol;Acc:MGI:108564]
ENSMUSG00000066647	-0.22369	3.58857	18.6809	1.54519e-05	0.00125341	Gm5113	predicted gene 5113 [Source:MGI Symbol;Acc:MGI:3644651]
ENSMUSG00000046159	-0.232815	4.88376	20.7321	5.2823e-06	0.000528465	Chrm3	cholinergic receptor, muscarinic 3, cardiac [Source:MGI Symbol;Acc:MGI:88398]
ENSMUSG00000046191	-0.234887	3.43706	15.693	7.45001e-05	0.00435584	Pcdhb20	protocadherin beta 20 [Source:MGI Symbol;Acc:MGI:2136758]
ENSMUSG00000033191	-0.235296	3.97666	22.8779	1.72623e-06	0.000212918	Tie1	tyrosine kinase with immunoglobulin-like and EGF-like domains 1 [Source:MGI Symbol;Acc:MGI:99906]
ENSMUSG00000020638	-0.238757	4.2602	19.515	9.98133e-06	0.000881097	Cmpk2	cytidine monophosphate (UMP-CMP) kinase 2, mitochondrial [Source:MGI Symbol;Acc:MGI:99830]
ENSMUSG00000049112	-0.242478	3.51693	17.4186	2.99883e-05	0.0021261	Oxtr	oxytocin receptor [Source:MGI Symbol;Acc:MGI:109147]
ENSMUSG00000020846	-0.243069	4.01068	15.3577	8.89574e-05	0.00506267	Fam101b	family with sequence similarity 101, member B [Source:MGI Symbol;Acc:MGI:1923816]
ENSMUSG00000087141	-0.243853	4.93838	18.8533	1.41169e-05	0.00116081	Plcxd2	phosphatidylinositol-specific phospholipase C, X domain containing 2 [Source:MGI Symbol;Acc:MGI:3647874]
ENSMUSG00000061532	-0.248031	2.72875	14.4379	0.000144854	0.0072459
ENSMUSG00000085906	-0.251692	3.35768	13.7767	0.000205872	0.00934325
ENSMUSG00000063415	-0.25337	4.02998	14.8811	0.000114502	0.00612057	Cyp26b1	cytochrome P450, family 26, subfamily b, polypeptide 1 [Source:MGI Symbol;Acc:MGI:2176159]
ENSMUSG00000034295	-0.254524	3.78902	23.6934	1.1297e-06	0.000155296	Fhod3	formin homology 2 domain containing 3 [Source:MGI Symbol;Acc:MGI:1925847]
ENSMUSG00000021908	-0.256399	2.98198	17.3124	3.17119e-05	0.00222205	Gm6768	predicted gene 6768 [Source:MGI Symbol;Acc:MGI:3648259]
ENSMUSG00000041216	-0.257529	3.56138	17.8154	2.43401e-05	0.00177456	Clvs1	clavesin 1 [Source:MGI Symbol;Acc:MGI:1921688]
ENSMUSG00000055421	-0.260434	5.63522	20.6185	5.60522e-06	0.000545615	Pcdh9	protocadherin 9 [Source:MGI Symbol;Acc:MGI:1306801]
ENSMUSG00000030123	-0.261779	5.12575	20.7182	5.32092e-06	0.000529388	Plxnd1	plexin D1 [Source:MGI Symbol;Acc:MGI:2154244]
ENSMUSG00000063297	-0.279056	4.71503	21.6854	3.21221e-06	0.000350578	Luzp2	leucine zipper protein 2 [Source:MGI Symbol;Acc:MGI:1889615]
ENSMUSG00000036304	-0.293726	3.43647	15.2845	9.2471e-05	0.00523653	Zdhhc23	zinc finger, DHHC domain containing 23 [Source:MGI Symbol;Acc:MGI:2685625]
ENSMUSG00000087674	-0.295682	2.29124	16.4624	4.96258e-05	0.00313566	4930447M23Rik	RIKEN cDNA 4930447M23 gene [Source:MGI Symbol;Acc:MGI:1918902]
ENSMUSG00000026312	-0.311014	1.93189	14.221	0.000162544	0.00782643	Cdh7	cadherin 7, type 2 [Source:MGI Symbol;Acc:MGI:2442792]
ENSMUSG00000017417	-0.311643	3.8704	16.212	5.66342e-05	0.00350471	Plxdc1	plexin domain containing 1 [Source:MGI Symbol;Acc:MGI:1919574]
ENSMUSG00000081787	-0.312257	2.71727	23.3092	1.37936e-06	0.000176166	Gm13991	predicted gene 13991 [Source:MGI Symbol;Acc:MGI:3651689]
ENSMUSG00000043993	-0.326802	2.1534	19.2667	1.13672e-05	0.000974764	2900052L18Rik	RIKEN cDNA 2900052L18 gene [Source:MGI Symbol;Acc:MGI:1924085]
ENSMUSG00000044690	-0.328346	2.10401	18.1555	2.03583e-05	0.00158022
ENSMUSG00000060530	-0.330926	2.39567	23.9763	9.75307e-07	0.000140507	A930017M01Rik	RIKEN cDNA A930017M01 gene [Source:MGI Symbol;Acc:MGI:2685151]
ENSMUSG00000049420	-0.334965	3.59092	29.2257	6.44207e-08	1.28899e-05	Tmem200a	transmembrane protein 200A [Source:MGI Symbol;Acc:MGI:1924470]
ENSMUSG00000074890	-0.335027	3.0499	28.8945	7.64277e-08	1.4799e-05	Lcmt2	leucine carboxyl methyltransferase 2 [Source:MGI Symbol;Acc:MGI:1353659]
ENSMUSG00000001506	-0.339712	3.51403	15.0521	0.000104584	0.00575945	Col1a1	collagen, type I, alpha 1 [Source:MGI Symbol;Acc:MGI:88467]
ENSMUSG00000067017	-0.341202	2.25786	22.2247	2.42539e-06	0.000278194	Gm3608	predicted gene 3608 [Source:MGI Symbol;Acc:MGI:3804932]
ENSMUSG00000091318	-0.348405	2.3307	14.1898	0.00016526	0.00793602	Gm5415	predicted gene 5415 [Source:MGI Symbol;Acc:MGI:3644687]
ENSMUSG00000020173	-0.352617	4.4691	23.355	1.34695e-06	0.000176116	Cobl	cordon-bleu WH2 repeat [Source:MGI Symbol;Acc:MGI:105056]
ENSMUSG00000091070	-0.356149	3.61958	24.7874	6.40137e-07	9.85264e-05
ENSMUSG00000091969	-0.358796	1.2493	14.3573	0.000151189	0.00745923
ENSMUSG00000049625	-0.359897	1.559	15.6062	7.80001e-05	0.00453105	Tifab	TRAF-interacting protein with forkhead-associated domain, family member B [Source:MGI Symbol;Acc:MGI:2385852]
ENSMUSG00000036834	-0.361886	2.84879	24.9674	5.83066e-07	9.37486e-05	Plch1	phospholipase C, eta 1 [Source:MGI Symbol;Acc:MGI:2683547]
ENSMUSG00000040536	-0.367902	5.33634	67.8147	1.79605e-16	1.1979e-13	Necab1	N-terminal EF-hand calcium binding protein 1 [Source:MGI Symbol;Acc:MGI:1916602]
ENSMUSG00000030157	-0.371401	1.84802	15.8759	6.76336e-05	0.00405169	Clec2d	C-type lectin domain family 2, member d [Source:MGI Symbol;Acc:MGI:2135589]
ENSMUSG00000053819	-0.37337	5.30701	46.5273	9.03494e-12	3.78375e-09	Camk2d	calcium/calmodulin-dependent protein kinase II, delta [Source:MGI Symbol;Acc:MGI:1341265]
ENSMUSG00000067833	-0.375001	4.56888	42.724	6.30354e-11	2.22577e-08
ENSMUSG00000062151	-0.376938	3.55583	14.8088	0.00011898	0.00633902	Unc13c	unc-13 homolog C (C. elegans) [Source:MGI Symbol;Acc:MGI:2149021]
ENSMUSG00000085440	-0.381886	1.18988	15.1245	0.000100649	0.00564639	Sorbs2os	sorbin and SH3 domain containing 2, opposite strand [Source:MGI Symbol;Acc:MGI:2443013]
ENSMUSG00000050930	-0.382121	2.39482	30.4617	3.40524e-08	7.53863e-06	Map10	microtubule-associated protein 10 [Source:MGI Symbol;Acc:MGI:1921643]
ENSMUSG00000028268	-0.384201	2.21804	19.6966	9.07611e-06	0.000825468	Gbp3	guanylate binding protein 3 [Source:MGI Symbol;Acc:MGI:1926263]
ENSMUSG00000067578	-0.391004	3.25454	14.0801	0.000175183	0.00827799	Cbln4	cerebellin 4 precursor protein [Source:MGI Symbol;Acc:MGI:2154433]
ENSMUSG00000085527	-0.396384	1.08014	15.0249	0.000106103	0.00582529	Gm15535	predicted gene 15535 [Source:MGI Symbol;Acc:MGI:3782983]
ENSMUSG00000045314	-0.409523	2.00412	25.2623	5.00404e-07	8.19207e-05	Sowahb	sosondowah ankyrin repeat domain family member B [Source:MGI Symbol;Acc:MGI:1925338]
ENSMUSG00000048001	-0.425708	2.32339	30.2131	3.87088e-08	8.3984e-06	Hes5	hairy and enhancer of split 5 (Drosophila) [Source:MGI Symbol;Acc:MGI:104876]
ENSMUSG00000092067	-0.42868	0.804593	14.7774	0.000120976	0.00640744
ENSMUSG00000047878	-0.430279	1.23919	15.103	0.000101801	0.00567778	A4galt	alpha 1,4-galactosyltransferase [Source:MGI Symbol;Acc:MGI:3512453]
ENSMUSG00000018604	-0.434237	1.5603	18.8062	1.44694e-05	0.00117903	Tbx3	T-box 3 [Source:MGI Symbol;Acc:MGI:98495]
ENSMUSG00000053117	-0.449346	0.890542	16.2748	5.47875e-05	0.00341389	E330013P04Rik	RIKEN cDNA E330013P04 gene [Source:MGI Symbol;Acc:MGI:2147732]
ENSMUSG00000025888	-0.452115	0.668392	14.1625	0.000167677	0.00803065	Casp1	caspase 1 [Source:MGI Symbol;Acc:MGI:96544]
ENSMUSG00000045648	-0.455176	3.00769	25.9416	3.51903e-07	5.97837e-05	Vwc2l	von Willebrand factor C domain-containing protein 2-like [Source:MGI Symbol;Acc:MGI:2444069]
ENSMUSG00000024014	-0.465216	0.700496	16.6436	4.51026e-05	0.00292161	Pim1	proviral integration site 1 [Source:MGI Symbol;Acc:MGI:97584]
ENSMUSG00000059898	-0.476753	1.19989	14.9378	0.000111116	0.0060169	Dsc3	desmocollin 3 [Source:MGI Symbol;Acc:MGI:1194993]
ENSMUSG00000034009	-0.489969	1.64986	21.3327	3.86088e-06	0.0004114	Rxfp1	relaxin/insulin-like family peptide receptor 1 [Source:MGI Symbol;Acc:MGI:2682211]
ENSMUSG00000038775	-0.490555	1.22759	19.1354	1.21762e-05	0.00101986	Vill	villin-like [Source:MGI Symbol;Acc:MGI:1201781]
ENSMUSG00000053113	-0.495558	0.614514	17.2906	3.20777e-05	0.00223897	Socs3	suppressor of cytokine signaling 3 [Source:MGI Symbol;Acc:MGI:1201791]
ENSMUSG00000025450	-0.495616	1.94175	36.8937	1.2475e-09	3.68277e-07	Gm9752	predicted gene 9752 [Source:MGI Symbol;Acc:MGI:3641896]
ENSMUSG00000035692	-0.511214	1.18007	16.0837	6.06047e-05	0.00368706	Isg15	ISG15 ubiquitin-like modifier [Source:MGI Symbol;Acc:MGI:1855694]
ENSMUSG00000085269	-0.521929	0.289013	15.7789	7.11906e-05	0.00418954	Gm15777	predicted gene 15777 [Source:MGI Symbol;Acc:MGI:3783219]
ENSMUSG00000079362	-0.570741	0.3036	16.8439	4.05839e-05	0.00269681	Gbp6	guanylate binding protein 6 [Source:MGI Symbol;Acc:MGI:2140937]
ENSMUSG00000054986	-0.571732	0.577217	18.8644	1.40346e-05	0.00115933	Sec14l3	SEC14-like 3 (S. cerevisiae) [Source:MGI Symbol;Acc:MGI:3617848]
ENSMUSG00000087885	-0.572668	-0.0545464	14.289	0.000156778	0.00763045	Gm23600	predicted gene, 23600 [Source:MGI Symbol;Acc:MGI:5453377]
ENSMUSG00000090622	-0.580937	1.09095	33.2011	8.31016e-09	2.07846e-06	A930033H14Rik	RIKEN cDNA A930033H14 gene [Source:MGI Symbol;Acc:MGI:2444562]
ENSMUSG00000087424	-0.589759	-0.224852	15.0732	0.000103421	0.00574815	5730405O15Rik	RIKEN cDNA 5730405O15 gene [Source:MGI Symbol;Acc:MGI:1917739]
ENSMUSG00000081989	-0.594531	-0.348373	13.6713	0.000217757	0.00975464
ENSMUSG00000065453	-0.619098	-0.357714	14.2299	0.000161778	0.00781044	Mirlet7d	microRNA let7d [Source:MGI Symbol;Acc:MGI:2676796]
ENSMUSG00000092492	-0.62528	0.0283075	19.8703	8.28779e-06	0.000777325	B230208B08Rik	RIKEN cDNA B230208B08 gene [Source:MGI Symbol;Acc:MGI:2442149]
ENSMUSG00000020641	-0.635526	0.492292	26.4367	2.72317e-07	4.71528e-05	Rsad2	radical S-adenosyl methionine domain containing 2 [Source:MGI Symbol;Acc:MGI:1929628]
ENSMUSG00000021367	-0.668936	0.852739	29.54	5.47752e-08	1.13378e-05	Edn1	endothelin 1 [Source:MGI Symbol;Acc:MGI:95283]
ENSMUSG00000085667	-0.671056	-0.623634	13.6919	0.000215387	0.00967255	Gm12992	predicted gene 12992 [Source:MGI Symbol;Acc:MGI:3702644]
ENSMUSG00000043953	-0.718774	-0.0307764	22.3611	2.25903e-06	0.000262455	Ccrl2	chemokine (C-C motif) receptor-like 2 [Source:MGI Symbol;Acc:MGI:1920904]
ENSMUSG00000046922	-0.723848	-0.154747	22.2366	2.41041e-06	0.000278194	Gpr6	G protein-coupled receptor 6 [Source:MGI Symbol;Acc:MGI:2155249]
ENSMUSG00000046470	-0.738931	3.20133	112.84	2.33957e-26	3.24084e-23	Sox18	SRY (sex determining region Y)-box 18 [Source:MGI Symbol;Acc:MGI:103559]
ENSMUSG00000037171	-0.740483	-0.52195	17.2084	3.3495e-05	0.00229995	Nodal	nodal [Source:MGI Symbol;Acc:MGI:97359]
ENSMUSG00000065485	-0.749724	-0.349394	20.8289	5.02183e-06	0.000510921	Mir219a-2	microRNA 219a-2 [Source:MGI Symbol;Acc:MGI:3618754]
ENSMUSG00000078739	-0.751047	-0.316227	19.5729	9.68323e-06	0.000876259
ENSMUSG00000091542	-0.789499	0.760027	21.1447	4.25879e-06	0.000448493	Gm17167	predicted gene 17167 [Source:MGI Symbol;Acc:MGI:4937994]
ENSMUSG00000073879	-0.824146	0.459082	17.5624	2.78028e-05	0.00200269	Gm5859	predicted pseudogene 5859 [Source:MGI Symbol;Acc:MGI:3704096]
ENSMUSG00000054493	-0.858131	-1.02668	17.0729	3.59728e-05	0.00243533	Gm9947	predicted gene 9947 [Source:MGI Symbol;Acc:MGI:3642739]
ENSMUSG00000082984	-0.874954	-0.844446	21.0945	4.37193e-06	0.00045773
ENSMUSG00000028348	-0.889494	-0.0583519	36.027	1.94606e-09	5.56265e-07	Murc	muscle-related coiled-coil protein [Source:MGI Symbol;Acc:MGI:1915266]
ENSMUSG00000084381	-0.907858	-0.973981	22.8036	1.79432e-06	0.00021981	AA413626	expressed sequence AA413626 [Source:MGI Symbol;Acc:MGI:3035311]
ENSMUSG00000090338	-0.92359	-0.392096	31.5831	1.91088e-08	4.35584e-06	Gm17081	predicted gene 17081 [Source:MGI Symbol;Acc:MGI:4937908]
ENSMUSG00000083929	-0.963934	1.70417	23.5166	1.23839e-06	0.000165192	Gm10600	predicted gene 10600 [Source:MGI Symbol;Acc:MGI:3710628]
ENSMUSG00000073437	-1.01703	-1.38527	19.269	1.13534e-05	0.000974764	D330041H03Rik	RIKEN cDNA D330041H03 gene [Source:MGI Symbol;Acc:MGI:3603827]
ENSMUSG00000039853	-1.04034	-1.45069	17.1826	3.39532e-05	0.00231602	Trim14	tripartite motif-containing 14 [Source:MGI Symbol;Acc:MGI:1921985]
ENSMUSG00000000182	-1.05433	-1.42381	19.4343	1.04122e-05	0.00090581	Fgf23	fibroblast growth factor 23 [Source:MGI Symbol;Acc:MGI:1891427]
ENSMUSG00000034855	-1.37233	-1.45886	25.7663	3.85367e-07	6.41961e-05	Cxcl10	chemokine (C-X-C motif) ligand 10 [Source:MGI Symbol;Acc:MGI:1352450]
ENSMUSG00000065037	-1.57232	0.609022	16.0419	6.19566e-05	0.00375662	Rn7sk	RNA, 7SK, nuclear [Source:MGI Symbol;Acc:MGI:103186]

## Sheet: HCvOLM_RUVsN-0.01
GeneID	logFC	logCPM	LR	PValue	FDR	Associated Gene Name	Description
ENSMUSG00000037868	2.983	2.28617	276.68	3.97234e-62	3.24024e-58	Egr2	early growth response 2 [Source:MGI Symbol;Acc:MGI:95296]
ENSMUSG00000021250	2.7177	4.14053	144.069	3.4319e-33	9.33133e-30	Fos	FBJ osteosarcoma oncogene [Source:MGI Symbol;Acc:MGI:95574]
ENSMUSG00000069045	2.29938	4.75483	18.4914	1.70675e-05	0.00409469	Ddx3y	DEAD (Asp-Glu-Ala-Asp) box polypeptide 3, Y-linked [Source:MGI Symbol;Acc:MGI:1349406]
ENSMUSG00000022602	1.77595	7.94216	150.048	1.69186e-34	9.20034e-31	Arc	activity regulated cytoskeletal-associated protein [Source:MGI Symbol;Acc:MGI:88067]
ENSMUSG00000045903	1.43328	3.35859	52.7203	3.84594e-13	3.13713e-10	Npas4	neuronal PAS domain protein 4 [Source:MGI Symbol;Acc:MGI:2664186]
ENSMUSG00000047963	1.41251	1.30478	32.2105	1.38343e-08	6.26925e-06	Stbd1	starch binding domain 1 [Source:MGI Symbol;Acc:MGI:1261768]
ENSMUSG00000079436	1.37733	0.886741	16.6323	4.53711e-05	0.00891788	Kcnj13	potassium inwardly-rectifying channel, subfamily J, member 13 [Source:MGI Symbol;Acc:MGI:3781032]
ENSMUSG00000023034	1.2977	6.37093	132.89	9.55526e-31	2.22692e-27	Nr4a1	nuclear receptor subfamily 4, group A, member 1 [Source:MGI Symbol;Acc:MGI:1352454]
ENSMUSG00000003545	1.21828	3.53045	67.6127	1.98978e-16	2.31866e-13	Fosb	FBJ osteosarcoma oncogene B [Source:MGI Symbol;Acc:MGI:95575]
ENSMUSG00000090698	1.19846	2.09511	73.2454	1.14494e-17	1.55654e-14	Apold1	apolipoprotein L domain containing 1 [Source:MGI Symbol;Acc:MGI:2685921]
ENSMUSG00000038418	1.13161	7.88242	363.719	4.36321e-81	7.11814e-77	Egr1	early growth response 1 [Source:MGI Symbol;Acc:MGI:95295]
ENSMUSG00000092279	1.0789	-0.870323	21.379	3.76878e-06	0.00113859
ENSMUSG00000052837	1.06743	6.07197	147.289	6.78354e-34	2.76667e-30	Junb	jun B proto-oncogene [Source:MGI Symbol;Acc:MGI:96647]
ENSMUSG00000053560	1.06625	2.72424	94.5047	2.44517e-22	4.43228e-19	Ier2	immediate early response 2 [Source:MGI Symbol;Acc:MGI:104815]
ENSMUSG00000048489	1.05911	-0.86092	20.1906	7.00952e-06	0.00199571	8430408G22Rik	RIKEN cDNA 8430408G22 gene [Source:MGI Symbol;Acc:MGI:1918730]
ENSMUSG00000024042	1.02702	3.83316	144.154	3.28854e-33	9.33133e-30	Sik1	salt inducible kinase 1 [Source:MGI Symbol;Acc:MGI:104754]
ENSMUSG00000024190	0.991624	4.19594	66.7913	3.01834e-16	3.28274e-13	Dusp1	dual specificity phosphatase 1 [Source:MGI Symbol;Acc:MGI:105120]
ENSMUSG00000071341	0.959527	5.01869	113.932	1.3484e-26	2.74972e-23	Egr4	early growth response 4 [Source:MGI Symbol;Acc:MGI:99252]
ENSMUSG00000001827	0.792164	1.6954	16.9742	3.78906e-05	0.00763145	Folr1	folate receptor 1 (adult) [Source:MGI Symbol;Acc:MGI:95568]
ENSMUSG00000034936	0.762274	3.51397	62.6498	2.46933e-15	2.5178e-12	Arl4d	ADP-ribosylation factor-like 4D [Source:MGI Symbol;Acc:MGI:1933155]
ENSMUSG00000028195	0.736077	2.02919	33.296	7.91469e-09	3.79766e-06	Cyr61	cysteine rich protein 61 [Source:MGI Symbol;Acc:MGI:88613]
ENSMUSG00000063696	0.724035	1.81169	37.4771	9.24943e-10	5.02984e-07	Gm8730	predicted pseudogene 8730 [Source:MGI Symbol;Acc:MGI:3644565]
ENSMUSG00000090723	0.720215	1.62317	33.6724	6.52203e-09	3.22426e-06
ENSMUSG00000032501	0.707956	3.71602	58.0774	2.52e-14	2.41831e-11	Trib1	tribbles homolog 1 (Drosophila) [Source:MGI Symbol;Acc:MGI:2443397]
ENSMUSG00000004951	0.694028	0.248712	17.983	2.22892e-05	0.00526993	Hspb1	heat shock protein 1 [Source:MGI Symbol;Acc:MGI:96240]
ENSMUSG00000079737	0.685059	0.651774	22.9554	1.658e-06	0.000530365	3110001I22Rik	RIKEN cDNA 3110001I22 gene [Source:MGI Symbol;Acc:MGI:1913848]
ENSMUSG00000074170	0.647479	1.86156	23.0902	1.54578e-06	0.000504357	Plekhf1	pleckstrin homology domain containing, family F (with FYVE domain) member 1 [Source:MGI Symbol;Acc:MGI:1919537]
ENSMUSG00000020423	0.626854	4.13882	26.6861	2.3934e-07	8.48825e-05	Btg2	B cell translocation gene 2, anti-proliferative [Source:MGI Symbol;Acc:MGI:108384]
ENSMUSG00000034765	0.619259	4.63315	42.0915	8.71022e-11	6.17819e-08	Dusp5	dual specificity phosphatase 5 [Source:MGI Symbol;Acc:MGI:2685183]
ENSMUSG00000026826	0.615754	6.16118	40.4966	1.96956e-10	1.28452e-07	Nr4a2	nuclear receptor subfamily 4, group A, member 2 [Source:MGI Symbol;Acc:MGI:1352456]
ENSMUSG00000034640	0.60701	4.39739	81.0686	2.18011e-19	3.23331e-16	Tiparp	TCDD-inducible poly(ADP-ribose) polymerase [Source:MGI Symbol;Acc:MGI:2159210]
ENSMUSG00000055148	0.606221	2.98585	34.6367	3.97353e-09	2.02576e-06	Klf2	Kruppel-like factor 2 (lung) [Source:MGI Symbol;Acc:MGI:1342772]
ENSMUSG00000028214	0.568263	1.12552	17.3925	3.04018e-05	0.00661432	Gem	GTP binding protein (gene overexpressed in skeletal muscle) [Source:MGI Symbol;Acc:MGI:99844]
ENSMUSG00000015312	0.543251	2.83825	30.4398	3.44387e-08	1.40458e-05	Gadd45b	growth arrest and DNA-damage-inducible 45 beta [Source:MGI Symbol;Acc:MGI:107776]
ENSMUSG00000029135	0.533459	5.48551	24.2101	8.63794e-07	0.000299828	Fosl2	fos-like antigen 2 [Source:MGI Symbol;Acc:MGI:102858]
ENSMUSG00000048546	0.52927	4.95469	41.0695	1.46914e-10	9.98646e-08	Tob2	transducer of ERBB2, 2 [Source:MGI Symbol;Acc:MGI:1888525]
ENSMUSG00000091971	0.523164	1.91316	16.8257	4.09745e-05	0.00815192	Hspa1a	heat shock protein 1A [Source:MGI Symbol;Acc:MGI:96244]
ENSMUSG00000032515	0.523016	3.02422	38.8263	4.63255e-10	2.79909e-07	Csrnp1	cysteine-serine-rich nuclear protein 1 [Source:MGI Symbol;Acc:MGI:2387989]
ENSMUSG00000005483	0.48857	5.37773	53.921	2.08717e-13	1.89167e-10	Dnajb1	DnaJ (Hsp40) homolog, subfamily B, member 1 [Source:MGI Symbol;Acc:MGI:1931874]
ENSMUSG00000019960	0.473624	5.95424	87.9343	6.76635e-21	1.10386e-17	Dusp6	dual specificity phosphatase 6 [Source:MGI Symbol;Acc:MGI:1914853]
ENSMUSG00000044548	0.471292	2.33087	17.6382	2.67163e-05	0.00605346	Dact1	dapper homolog 1, antagonist of beta-catenin (xenopus) [Source:MGI Symbol;Acc:MGI:1891740]
ENSMUSG00000032265	0.454991	2.89206	30.9421	2.65839e-08	1.11202e-05	Fam46a	family with sequence similarity 46, member A [Source:MGI Symbol;Acc:MGI:2670964]
ENSMUSG00000003032	0.451244	2.75689	17.6901	2.59971e-05	0.00600414	Klf4	Kruppel-like factor 4 (gut) [Source:MGI Symbol;Acc:MGI:1342287]
ENSMUSG00000023067	0.436047	2.68661	23.4154	1.30532e-06	0.000443645	Cdkn1a	cyclin-dependent kinase inhibitor 1A (P21) [Source:MGI Symbol;Acc:MGI:104556]
ENSMUSG00000034551	0.430412	2.2509	20.8067	5.08055e-06	0.00148007	Hdx	highly divergent homeobox [Source:MGI Symbol;Acc:MGI:2685226]
ENSMUSG00000024427	0.42111	4.0453	40.4211	2.04717e-10	1.28452e-07	Spry4	sprouty homolog 4 (Drosophila) [Source:MGI Symbol;Acc:MGI:1345144]
ENSMUSG00000020893	0.404134	6.49014	69.5182	7.57129e-17	9.50139e-14	Per1	period circadian clock 1 [Source:MGI Symbol;Acc:MGI:1098283]
ENSMUSG00000056749	0.400195	3.3521	19.1106	1.23357e-05	0.00324588	Nfil3	nuclear factor, interleukin 3, regulated [Source:MGI Symbol;Acc:MGI:109495]
ENSMUSG00000040495	0.398725	4.27862	17.059	3.62363e-05	0.0073895	Chrm4	cholinergic receptor, muscarinic 4 [Source:MGI Symbol;Acc:MGI:88399]
ENSMUSG00000008384	0.386853	2.25793	17.1322	3.48656e-05	0.00719997	Sertad1	SERTA domain containing 1 [Source:MGI Symbol;Acc:MGI:1913438]
ENSMUSG00000035621	0.384239	5.86765	53.5964	2.46214e-13	2.11407e-10	Midn	midnolin [Source:MGI Symbol;Acc:MGI:1890222]
ENSMUSG00000020108	0.355458	5.26091	37.2562	1.03583e-09	5.45114e-07	Ddit4	DNA-damage-inducible transcript 4 [Source:MGI Symbol;Acc:MGI:1921997]
ENSMUSG00000020482	0.354309	3.86355	22.6767	1.91683e-06	0.000601368	Ccdc117	coiled-coil domain containing 117 [Source:MGI Symbol;Acc:MGI:2144383]
ENSMUSG00000051495	0.350544	5.01855	32.8975	9.71462e-09	4.52812e-06	Irf2bp2	interferon regulatory factor 2 binding protein 2 [Source:MGI Symbol;Acc:MGI:2443921]
ENSMUSG00000021025	0.346842	4.29456	37.8667	7.57466e-10	4.26114e-07	Nfkbia	nuclear factor of kappa light polypeptide gene enhancer in B cells inhibitor, alpha [Source:MGI Symbol;Acc:MGI:104741]
ENSMUSG00000021127	0.343946	4.03099	30.1612	3.97574e-08	1.58196e-05	Zfp36l1	zinc finger protein 36, C3H type-like 1 [Source:MGI Symbol;Acc:MGI:107946]
ENSMUSG00000022893	0.343768	4.67327	31.8774	1.64216e-08	7.24059e-06	Adamts1	a disintegrin-like and metallopeptidase (reprolysin type) with thrombospondin type 1 motif, 1 [Source:MGI Symbol;Acc:MGI:109249]
ENSMUSG00000037573	0.327721	5.75839	50.4676	1.21149e-12	9.41153e-10	Tob1	transducer of ErbB-2.1 [Source:MGI Symbol;Acc:MGI:1349721]
ENSMUSG00000019970	0.316107	6.23173	18.8526	1.4122e-05	0.00359979	Sgk1	serum/glucocorticoid regulated kinase 1 [Source:MGI Symbol;Acc:MGI:1340062]
ENSMUSG00000049516	0.308934	4.86293	20.1674	7.0952e-06	0.00199571	Spty2d1	SPT2, Suppressor of Ty, domain containing 1 (S. cerevisiae) [Source:MGI Symbol;Acc:MGI:2142062]
ENSMUSG00000038393	0.305206	4.20678	17.3922	3.04079e-05	0.00661432	Txnip	thioredoxin interacting protein [Source:MGI Symbol;Acc:MGI:1889549]
ENSMUSG00000031530	0.296134	4.69006	22.1208	2.56014e-06	0.000788041	Dusp4	dual specificity phosphatase 4 [Source:MGI Symbol;Acc:MGI:2442191]
ENSMUSG00000042608	0.28738	4.85326	17.4322	2.97739e-05	0.00661432	Stk40	serine/threonine kinase 40 [Source:MGI Symbol;Acc:MGI:1921428]
ENSMUSG00000055980	0.276483	4.27225	19.2203	1.16469e-05	0.00316678	Irs1	insulin receptor substrate 1 [Source:MGI Symbol;Acc:MGI:99454]
ENSMUSG00000021365	0.274033	3.91032	17.1334	3.48442e-05	0.00719997	Nedd9	neural precursor cell expressed, developmentally down-regulated gene 9 [Source:MGI Symbol;Acc:MGI:97302]
ENSMUSG00000038894	0.270219	5.67835	31.2184	2.3057e-08	9.89872e-06	Irs2	insulin receptor substrate 2 [Source:MGI Symbol;Acc:MGI:109334]
ENSMUSG00000033730	0.237008	6.33228	29.8359	4.70194e-08	1.82637e-05	Egr3	early growth response 3 [Source:MGI Symbol;Acc:MGI:1306780]
ENSMUSG00000038612	0.228274	6.24102	28.8825	7.69035e-08	2.91768e-05	Mcl1	myeloid cell leukemia sequence 1 [Source:MGI Symbol;Acc:MGI:101769]
ENSMUSG00000025571	0.211537	7.12764	19.1128	1.23217e-05	0.00324588	Tnrc6c	trinucleotide repeat containing 6C [Source:MGI Symbol;Acc:MGI:2443265]
ENSMUSG00000037885	0.203847	5.00771	17.349	3.11061e-05	0.00667716	Stk35	serine/threonine kinase 35 [Source:MGI Symbol;Acc:MGI:1914583]
ENSMUSG00000026819	0.199764	5.76259	16.3932	5.14705e-05	0.00999631	Slc25a25	solute carrier family 25 (mitochondrial carrier, phosphate carrier), member 25 [Source:MGI Symbol;Acc:MGI:1915913]
ENSMUSG00000022508	0.199707	6.29407	18.6845	1.54229e-05	0.00382784	Bcl6	B cell leukemia/lymphoma 6 [Source:MGI Symbol;Acc:MGI:107187]
ENSMUSG00000021134	-0.198091	6.45579	18.9	1.3775e-05	0.00356706	Srsf5	serine/arginine-rich splicing factor 5 [Source:MGI Symbol;Acc:MGI:98287]
ENSMUSG00000026977	-0.286582	5.71671	18.6436	1.57572e-05	0.00383675	2014-03-07	membrane-associated ring finger (C3HC4) 7 [Source:MGI Symbol;Acc:MGI:1931053]
ENSMUSG00000033540	-0.295053	3.58099	19.8487	8.38176e-06	0.00231763	Idua	iduronidase, alpha-L- [Source:MGI Symbol;Acc:MGI:96418]
ENSMUSG00000091750	-0.319598	3.28517	17.6804	2.61306e-05	0.00600414
ENSMUSG00000046470	-0.421785	2.96759	27.6367	1.46373e-07	5.42713e-05	Sox18	SRY (sex determining region Y)-box 18 [Source:MGI Symbol;Acc:MGI:103559]
ENSMUSG00000021125	-0.475036	1.59762	17.244	3.28739e-05	0.00696499	Arg2	arginase type II [Source:MGI Symbol;Acc:MGI:1330806]
ENSMUSG00000022528	-0.486627	3.13464	38.5554	5.32218e-10	3.10093e-07	Hes1	hairy and enhancer of split 1 (Drosophila) [Source:MGI Symbol;Acc:MGI:104853]
ENSMUSG00000064340	-0.498541	4.72525	18.6768	1.54859e-05	0.00382784	mt-Tl1	mitochondrially encoded tRNA leucine 1 [Source:MGI Symbol;Acc:MGI:102482]
ENSMUSG00000025902	-0.501396	2.01416	23.2949	1.38969e-06	0.000462683	Sox17	SRY (sex determining region Y)-box 17 [Source:MGI Symbol;Acc:MGI:107543]
ENSMUSG00000091070	-0.66455	2.3782	43.5683	4.09425e-11	3.03607e-08
ENSMUSG00000085269	-0.886366	0.11669	27.2259	1.81016e-07	6.56242e-05	Gm15777	predicted gene 15777 [Source:MGI Symbol;Acc:MGI:3783219]
ENSMUSG00000030703	-0.903472	1.00204	21.2258	4.08234e-06	0.0012109	Gdpd3	glycerophosphodiester phosphodiesterase domain containing 3 [Source:MGI Symbol;Acc:MGI:1915866]

## Sheet: Overlap OLM_FC
ENSMUSG00000037868
ENSMUSG00000021250
ENSMUSG00000022602
ENSMUSG00000079436
ENSMUSG00000023034
ENSMUSG00000003545
ENSMUSG00000090698
ENSMUSG00000038418
ENSMUSG00000052837
ENSMUSG00000053560
ENSMUSG00000048489
ENSMUSG00000024042
ENSMUSG00000024190
ENSMUSG00000071341
ENSMUSG00000001827
ENSMUSG00000034936
ENSMUSG00000028195
ENSMUSG00000032501
ENSMUSG00000079737
ENSMUSG00000074170
ENSMUSG00000020423
ENSMUSG00000034765
ENSMUSG00000034640
ENSMUSG00000055148
ENSMUSG00000015312
ENSMUSG00000048546
ENSMUSG00000032515
ENSMUSG00000019960
ENSMUSG00000032265
ENSMUSG00000020893
ENSMUSG00000056749
ENSMUSG00000008384
ENSMUSG00000020108
ENSMUSG00000020482
ENSMUSG00000051495
ENSMUSG00000021025
ENSMUSG00000022893
ENSMUSG00000037573
ENSMUSG00000019970
ENSMUSG00000049516
ENSMUSG00000038393
ENSMUSG00000042608
ENSMUSG00000038612
ENSMUSG00000046470
ENSMUSG00000091070
ENSMUSG00000085269
