# Supplementary material for: How data analysis affects power, reproducibility and biological insight of RNA-seq studies in complex datasets
Source: Nucleic Acids Res. 2015 Jul 21;43(16):7664–74. doi: 10.1093/nar/gkv736 (PMC4652761; doi:10.1093/nar/gkv736)
Supplement: SUPPLEMENTARY DATA [file supp_gkv736_nar-01134-survey-d-2015-File016.xlsx]

## Sheet: HC+CCvFC_UQ-0.01
GeneID	logFC	logCPM	LR	PValue	FDR	Associated Gene Name	Description
ENSMUSG00000037868	2.57045	2.13749	129.97	4.15942e-30	3.73287e-26	Egr2	early growth response 2 [Source:MGI Symbol;Acc:MGI:95296]
ENSMUSG00000021250	2.4275	4.07217	158.777	2.09345e-36	3.75753e-32	Fos	FBJ osteosarcoma oncogene [Source:MGI Symbol;Acc:MGI:95574]
ENSMUSG00000085609	2.22624	1.36005	33.0086	9.17544e-09	1.17636e-05	1700016P03Rik	RIKEN cDNA 1700016P03 gene [Source:MGI Symbol;Acc:MGI:1922792]
ENSMUSG00000065537	1.97448	-0.636302	29.0785	6.95054e-08	5.67069e-05	Mir132	microRNA 132 [Source:MGI Symbol;Acc:MGI:2676817]
ENSMUSG00000025488	1.87165	-1.68536	20.3551	6.43212e-06	0.00120261	Cox8b	cytochrome c oxidase subunit VIIIb [Source:MGI Symbol;Acc:MGI:105958]
ENSMUSG00000066956	1.8629	-2.593	24.233	8.53559e-07	0.000290281
ENSMUSG00000036151	1.70307	1.38081	18.825	1.4328e-05	0.00217944	Tm6sf2	transmembrane 6 superfamily member 2 [Source:MGI Symbol;Acc:MGI:1933210]
ENSMUSG00000030742	1.64856	-0.812487	18.6655	1.5578e-05	0.00229188	Lat	linker for activation of T cells [Source:MGI Symbol;Acc:MGI:1342293]
ENSMUSG00000079681	1.59457	-0.16916	21.7435	3.11637e-06	0.000714671	Zglp1	zinc finger, GATA-like protein 1 [Source:MGI Symbol;Acc:MGI:3696042]
ENSMUSG00000020907	1.58476	-1.68393	30.0769	4.15252e-08	4.20202e-05	Rcvrn	recoverin [Source:MGI Symbol;Acc:MGI:97883]
ENSMUSG00000082926	1.57804	-2.32134	17.1688	3.42003e-05	0.00423353	Gm8172	predicted pseudogene 8172 [Source:MGI Symbol;Acc:MGI:3644930]
ENSMUSG00000061397	1.53647	-1.82536	15.1878	9.73281e-05	0.00843933	Krt79	keratin 79 [Source:MGI Symbol;Acc:MGI:2385030]
ENSMUSG00000007877	1.51677	-0.600727	18.8739	1.3965e-05	0.00216084	Tcap	titin-cap [Source:MGI Symbol;Acc:MGI:1330233]
ENSMUSG00000048489	1.46877	-0.45738	30.9768	2.61134e-08	3.12473e-05	8430408G22Rik	RIKEN cDNA 8430408G22 gene [Source:MGI Symbol;Acc:MGI:1918730]
ENSMUSG00000085733	1.46307	-0.500058	16.8529	4.0391e-05	0.0047696	Arhgap27os1	Rho GTPase activating protein 27, opposite strand 1 [Source:MGI Symbol;Acc:MGI:3705097]
ENSMUSG00000015467	1.41576	-0.792127	27.7171	1.40419e-07	9.00139e-05	Egfl8	EGF-like domain 8 [Source:MGI Symbol;Acc:MGI:1932094]
ENSMUSG00000035852	1.35709	-1.26126	15.4549	8.44982e-05	0.00776615	Misp	mitotic spindle positioning [Source:MGI Symbol;Acc:MGI:1926156]
ENSMUSG00000029352	1.34811	0.356353	15.7682	7.1595e-05	0.0070125	Crybb3	crystallin, beta B3 [Source:MGI Symbol;Acc:MGI:102717]
ENSMUSG00000024136	1.33376	2.11518	15.1977	9.68207e-05	0.00843933	Dnase1l2	deoxyribonuclease 1-like 2 [Source:MGI Symbol;Acc:MGI:1913955]
ENSMUSG00000038044	1.30358	-2.34879	16.3407	5.29148e-05	0.00575617	Cct8l1	chaperonin containing TCP1, subunit 8 (theta)-like 1 [Source:MGI Symbol;Acc:MGI:2685289]
ENSMUSG00000035262	1.29907	0.588038	14.8166	0.000118486	0.0097555	Amh	anti-Mullerian hormone [Source:MGI Symbol;Acc:MGI:88006]
ENSMUSG00000053560	1.27188	2.85369	45.2643	1.7216e-11	5.15016e-08	Ier2	immediate early response 2 [Source:MGI Symbol;Acc:MGI:104815]
ENSMUSG00000070063	1.26452	-1.90212	16.5347	4.77678e-05	0.00535865	Snora33	small nucleolar RNA, H/ACA box 33 [Source:MGI Symbol;Acc:MGI:3819501]
ENSMUSG00000084917	1.25174	-1.71653	16.1013	6.00419e-05	0.00639257	Gm17477	predicted gene, 17477 [Source:MGI Symbol;Acc:MGI:4937111]
ENSMUSG00000044595	1.24047	0.453164	23.415	1.30554e-06	0.000390552	Dnd1	dead end homolog 1 (zebrafish) [Source:MGI Symbol;Acc:MGI:2447763]
ENSMUSG00000022602	1.20725	7.70497	45.5375	1.49741e-11	5.15016e-08	Arc	activity regulated cytoskeletal-associated protein [Source:MGI Symbol;Acc:MGI:88067]
ENSMUSG00000071192	1.15758	-1.1808	19.5956	9.5687e-06	0.00165143	Wfikkn1	WAP, FS, Ig, KU, and NTR-containing protein 1 [Source:MGI Symbol;Acc:MGI:2670967]
ENSMUSG00000028195	1.10343	2.19605	59.7067	1.10104e-14	6.58751e-11	Cyr61	cysteine rich protein 61 [Source:MGI Symbol;Acc:MGI:88613]
ENSMUSG00000023034	1.07549	6.35747	53.9027	2.10667e-13	9.45313e-10	Nr4a1	nuclear receptor subfamily 4, group A, member 1 [Source:MGI Symbol;Acc:MGI:1352454]
ENSMUSG00000085779	1.02782	1.37625	17.9493	2.26866e-05	0.00301631	Atcayos	ataxia, cerebellar, Cayman type homolog (human), opposite strand [Source:MGI Symbol;Acc:MGI:1916928]
ENSMUSG00000019158	1.02535	4.36	15.669	7.5451e-05	0.00716545	Tmem160	transmembrane protein 160 [Source:MGI Symbol;Acc:MGI:1916344]
ENSMUSG00000048442	0.999627	-0.0758801	16.5741	4.67863e-05	0.00528155	Smim5	small integral membrane protein 5 [Source:MGI Symbol;Acc:MGI:1913778]
ENSMUSG00000008384	0.997634	2.56386	22.0622	2.63951e-06	0.000676807	Sertad1	SERTA domain containing 1 [Source:MGI Symbol;Acc:MGI:1913438]
ENSMUSG00000090698	0.972793	2.13206	37.7318	8.11717e-10	1.45695e-06	Apold1	apolipoprotein L domain containing 1 [Source:MGI Symbol;Acc:MGI:2685921]
ENSMUSG00000024042	0.925996	3.79345	41.3799	1.25341e-10	2.81218e-07	Sik1	salt inducible kinase 1 [Source:MGI Symbol;Acc:MGI:104754]
ENSMUSG00000003545	0.918641	3.47853	36.2303	1.75327e-09	2.86086e-06	Fosb	FBJ osteosarcoma oncogene B [Source:MGI Symbol;Acc:MGI:95575]
ENSMUSG00000025432	0.918103	-0.729917	16.2144	5.65622e-05	0.00611587	Avil	advillin [Source:MGI Symbol;Acc:MGI:1333798]
ENSMUSG00000024190	0.914513	4.2071	42.3265	7.72408e-11	1.98056e-07	Dusp1	dual specificity phosphatase 1 [Source:MGI Symbol;Acc:MGI:105120]
ENSMUSG00000055148	0.910901	3.09459	27.9363	1.25376e-07	8.73365e-05	Klf2	Kruppel-like factor 2 (lung) [Source:MGI Symbol;Acc:MGI:1342772]
ENSMUSG00000071341	0.903381	5.00374	34.0458	5.38299e-09	7.43225e-06	Egr4	early growth response 4 [Source:MGI Symbol;Acc:MGI:99252]
ENSMUSG00000015312	0.878908	3.13603	26.4212	2.74506e-07	0.000144915	Gadd45b	growth arrest and DNA-damage-inducible 45 beta [Source:MGI Symbol;Acc:MGI:107776]
ENSMUSG00000052837	0.872535	5.97173	34.3289	4.65416e-09	6.96146e-06	Junb	jun B proto-oncogene [Source:MGI Symbol;Acc:MGI:96647]
ENSMUSG00000020423	0.86006	4.33252	40.1657	2.33313e-10	4.65305e-07	Btg2	B cell translocation gene 2, anti-proliferative [Source:MGI Symbol;Acc:MGI:108384]
ENSMUSG00000021040	0.843182	2.93304	15.3886	8.75145e-05	0.00789346	Slirp	SRA stem-loop interacting RNA binding protein [Source:MGI Symbol;Acc:MGI:1916394]
ENSMUSG00000038268	0.820391	3.21954	19.5712	9.69182e-06	0.00165675	Ovca2	candidate tumor suppressor in ovarian cancer 2 [Source:MGI Symbol;Acc:MGI:2179725]
ENSMUSG00000034161	0.810522	0.0202327	16.363	5.22967e-05	0.00572361	Scx	scleraxis [Source:MGI Symbol;Acc:MGI:102934]
ENSMUSG00000034765	0.775064	4.69184	21.2726	3.98381e-06	0.000831457	Dusp5	dual specificity phosphatase 5 [Source:MGI Symbol;Acc:MGI:2685183]
ENSMUSG00000029401	0.740981	3.38923	15.1907	9.71834e-05	0.00843933	Rilpl2	Rab interacting lysosomal protein-like 2 [Source:MGI Symbol;Acc:MGI:1933112]
ENSMUSG00000028952	0.717164	3.51335	15.4664	8.39835e-05	0.00776615	Zbtb48	zinc finger and BTB domain containing 48 [Source:MGI Symbol;Acc:MGI:2140248]
ENSMUSG00000020108	0.643994	5.52433	21.2865	3.95506e-06	0.000831457	Ddit4	DNA-damage-inducible transcript 4 [Source:MGI Symbol;Acc:MGI:1921997]
ENSMUSG00000032515	0.569013	3.1626	15.7247	7.32621e-05	0.00703199	Csrnp1	cysteine-serine-rich nuclear protein 1 [Source:MGI Symbol;Acc:MGI:2387989]
ENSMUSG00000037447	0.559617	3.57511	17.8707	2.36433e-05	0.00309762	Arid5a	AT rich interactive domain 5A (MRF1-like) [Source:MGI Symbol;Acc:MGI:2443039]
ENSMUSG00000046470	-0.540263	3.10878	15.8437	6.87961e-05	0.00683198	Sox18	SRY (sex determining region Y)-box 18 [Source:MGI Symbol;Acc:MGI:103559]
ENSMUSG00000064341	-1.09784	13.0416	15.1281	0.000100455	0.00858489	mt-Nd1	mitochondrially encoded NADH dehydrogenase 1 [Source:MGI Symbol;Acc:MGI:101787]
ENSMUSG00000039133	-1.21583	0.937578	15.6086	7.78988e-05	0.00732045	9330171B17Rik	RIKEN cDNA 9330171B17 gene [Source:MGI Symbol;Acc:MGI:3696417]
ENSMUSG00000082872	-1.38026	3.37694	17.0122	3.71396e-05	0.00444413	Gm15773	predicted gene 15773 [Source:MGI Symbol;Acc:MGI:3783214]
ENSMUSG00000090323	-1.42324	-0.358171	18.6698	1.55424e-05	0.00229188	Gm5263	predicted gene 5263 [Source:MGI Symbol;Acc:MGI:3647343]
ENSMUSG00000055540	-1.5339	6.12911	17.1265	3.49717e-05	0.00429937	Epha6	Eph receptor A6 [Source:MGI Symbol;Acc:MGI:108034]
ENSMUSG00000079444	-1.53929	-0.34557	15.448	8.4805e-05	0.00776615	Gm21981	predicted gene 21981 [Source:MGI Symbol;Acc:MGI:5439450]
ENSMUSG00000053208	-1.55753	-0.0784132	15.8877	6.72135e-05	0.00677761	Kat2b-ps	K(lysine) acetyltransferase 2B, pseudogene [Source:MGI Symbol;Acc:MGI:3648817]
ENSMUSG00000091363	-1.63593	2.87706	15.8909	6.70988e-05	0.00677761	Gm7701	predicted gene 7701 [Source:MGI Symbol;Acc:MGI:3646506]
ENSMUSG00000038665	-1.6374	5.12138	14.9494	0.000110433	0.00921936	Dgki	diacylglycerol kinase, iota [Source:MGI Symbol;Acc:MGI:2443430]
ENSMUSG00000081871	-1.65206	1.87483	16.6128	4.58396e-05	0.00524061	Gm11488	predicted gene 11488 [Source:MGI Symbol;Acc:MGI:3650705]
ENSMUSG00000019852	-1.6843	5.92941	14.9507	0.000110356	0.00921936	D10Bwg1379e	DNA segment, Chr 10, Brigham & Women's Genetics 1379 expressed [Source:MGI Symbol;Acc:MGI:106387]
ENSMUSG00000083681	-1.69086	-0.355049	16.0357	6.21585e-05	0.00652446	Gm6640	predicted gene 6640 [Source:MGI Symbol;Acc:MGI:3646353]
ENSMUSG00000083937	-1.78683	0.445186	15.8924	6.7047e-05	0.00677761	Cct3-ps1	chaperonin containing Tcp1, subunit 3 (gamma) pseudogene 1 [Source:MGI Symbol;Acc:MGI:109293]
ENSMUSG00000086324	-1.79428	3.55746	15.4607	8.4238e-05	0.00776615	Gm15564	predicted gene 15564 [Source:MGI Symbol;Acc:MGI:3783013]
ENSMUSG00000081295	-1.79942	2.28848	17.0605	3.62073e-05	0.00436164	Gm6275	predicted gene 6275 [Source:MGI Symbol;Acc:MGI:3645368]
ENSMUSG00000082738	-1.8165	0.889727	18.046	2.15626e-05	0.0029419	Gm15422	predicted gene 15422 [Source:MGI Symbol;Acc:MGI:3707362]
ENSMUSG00000052557	-1.83049	2.23511	14.9981	0.000107617	0.0090686	Gan	giant axonal neuropathy [Source:MGI Symbol;Acc:MGI:1890619]
ENSMUSG00000053081	-1.84877	-1.94982	17.4565	2.93951e-05	0.00374193	1700069B07Rik	RIKEN cDNA 1700069B07 gene [Source:MGI Symbol;Acc:MGI:1923863]
ENSMUSG00000089704	-1.8568	-0.453112	15.2528	9.40355e-05	0.00827374	Galnt2	UDP-N-acetyl-alpha-D-galactosamine:polypeptide N-acetylgalactosaminyltransferase 2 [Source:MGI Symbol;Acc:MGI:894694]
ENSMUSG00000090546	-1.90411	5.87106	21.7358	3.12892e-06	0.000714671	Cdr1	cerebellar degeneration related antigen 1 [Source:MGI Symbol;Acc:MGI:88359]
ENSMUSG00000081781	-1.90444	0.717006	15.935	6.55558e-05	0.00672377	Gm14753	predicted gene 14753 [Source:MGI Symbol;Acc:MGI:3705476]
ENSMUSG00000045441	-1.90494	2.19302	15.3497	8.93337e-05	0.00797736	Gprin3	GPRIN family member 3 [Source:MGI Symbol;Acc:MGI:1924785]
ENSMUSG00000056258	-1.91311	5.3533	15.1289	0.000100412	0.00858489	Kcnq3	potassium voltage-gated channel, subfamily Q, member 3 [Source:MGI Symbol;Acc:MGI:1336181]
ENSMUSG00000034402	-1.94854	2.60779	19.1097	1.23416e-05	0.00199519	Kcnh5	potassium voltage-gated channel, subfamily H (eag-related), member 5 [Source:MGI Symbol;Acc:MGI:3584508]
ENSMUSG00000020018	-1.95716	0.515538	15.4276	8.57285e-05	0.00781087	Snrpf	small nuclear ribonucleoprotein polypeptide F [Source:MGI Symbol;Acc:MGI:1917128]
ENSMUSG00000073594	-2.0367	-1.71446	19.3673	1.07836e-05	0.00177573	Gm10545	predicted gene 10545 [Source:MGI Symbol;Acc:MGI:3704485]
ENSMUSG00000083890	-2.0388	-0.409893	17.6971	2.59019e-05	0.0033208	Gm15703	predicted gene 15703 [Source:MGI Symbol;Acc:MGI:3783143]
ENSMUSG00000084153	-2.03936	2.19449	20.2055	6.95527e-06	0.00127388	Gm12186	predicted gene 12186 [Source:MGI Symbol;Acc:MGI:3649200]
ENSMUSG00000063129	-2.05491	2.90607	16.024	6.25434e-05	0.00652669	Aldoart2	aldolase 1 A, retrogene 2 [Source:MGI Symbol;Acc:MGI:1931052]
ENSMUSG00000081342	-2.05751	-0.852331	20.1352	7.21578e-06	0.00130824	Gm11434	predicted gene 11434 [Source:MGI Symbol;Acc:MGI:3651717]
ENSMUSG00000080829	-2.06033	-0.225323	15.1194	0.00010092	0.00858489	Gm8545	predicted gene 8545 [Source:MGI Symbol;Acc:MGI:3648875]
ENSMUSG00000083281	-2.06328	-1.82097	16.054	6.15624e-05	0.0064999	Gm13332	predicted gene 13332 [Source:MGI Symbol;Acc:MGI:3649261]
ENSMUSG00000081758	-2.06783	0.966239	16.2023	5.69237e-05	0.00611811	Gm11460	predicted gene 11460 [Source:MGI Symbol;Acc:MGI:3649774]
ENSMUSG00000082120	-2.07836	4.65516	16.5934	4.6313e-05	0.00526122	Gm15720	predicted gene 15720 [Source:MGI Symbol;Acc:MGI:3783164]
ENSMUSG00000082189	-2.12818	3.07495	16.4855	4.90229e-05	0.00543156	Gm4784	predicted gene 4784 [Source:MGI Symbol;Acc:MGI:3648818]
ENSMUSG00000051951	-2.14702	5.14944	14.9383	0.000111082	0.0092306	Xkr4	X Kell blood group precursor related family member 4 [Source:MGI Symbol;Acc:MGI:3528744]
ENSMUSG00000081845	-2.14795	0.216725	15.7401	7.26684e-05	0.0070125	Prkaca-ps1	protein kinase, cAMP dependent, catalytic, alpha pseudogene 1 [Source:MGI Symbol;Acc:MGI:97593]
ENSMUSG00000054453	-2.17392	1.29402	15.5247	8.14341e-05	0.00761282	Sytl5	synaptotagmin-like 5 [Source:MGI Symbol;Acc:MGI:2668451]
ENSMUSG00000092289	-2.1772	-2.16816	18.2805	1.90653e-05	0.00267347	Gm6659	predicted gene 6659 [Source:MGI Symbol;Acc:MGI:3648914]
ENSMUSG00000083930	-2.17942	0.0714691	15.3986	8.70525e-05	0.00789144	Gm13042	predicted gene 13042 [Source:MGI Symbol;Acc:MGI:3651155]
ENSMUSG00000073514	-2.2006	4.21942	15.293	9.20553e-05	0.00817971	Dok6	docking protein 6 [Source:MGI Symbol;Acc:MGI:3639495]
ENSMUSG00000090126	-2.21213	-0.750568	14.8901	0.000113961	0.00942621	4930519F09Rik	RIKEN cDNA 4930519F09 gene [Source:MGI Symbol;Acc:MGI:2149783]
ENSMUSG00000090536	-2.23084	2.97464	15.0932	0.000102331	0.00866385
ENSMUSG00000083183	-2.26184	-1.0094	17.2405	3.29333e-05	0.00416281	Gm15575	predicted gene 15575 [Source:MGI Symbol;Acc:MGI:3783023]
ENSMUSG00000082453	-2.29847	-1.84268	15.1653	9.84948e-05	0.00849944	Gm11502	predicted gene 11502 [Source:MGI Symbol;Acc:MGI:3652282]
ENSMUSG00000081729	-2.31314	2.6882	20.3933	6.305e-06	0.00119125	Hspa9-ps1	heat shock protein 9, pseudogene 1 [Source:MGI Symbol;Acc:MGI:96246]
ENSMUSG00000093077	-2.32011	7.74436	24.8605	6.16326e-07	0.000240488
ENSMUSG00000081705	-2.32114	-0.353255	15.8428	6.88279e-05	0.00683198	Gm12582	predicted gene 12582 [Source:MGI Symbol;Acc:MGI:3651489]
ENSMUSG00000092193	-2.32145	0.585348	16.0967	6.01896e-05	0.00639257	Cd9-ps	Cd9 antigen, pseudogene [Source:MGI Symbol;Acc:MGI:3645134]
ENSMUSG00000082051	-2.33129	-0.159914	20.5876	5.69649e-06	0.00108773	Gm16072	predicted gene 16072 [Source:MGI Symbol;Acc:MGI:3801776]
ENSMUSG00000081302	-2.37786	1.39288	19.71	9.01286e-06	0.001586	Gm12020	predicted gene 12020 [Source:MGI Symbol;Acc:MGI:3650978]
ENSMUSG00000078821	-2.40806	1.00608	15.3577	8.89585e-05	0.00797736
ENSMUSG00000007989	-2.42071	4.23834	18.3431	1.84485e-05	0.00262804	Fzd3	frizzled homolog 3 (Drosophila) [Source:MGI Symbol;Acc:MGI:108476]
ENSMUSG00000082596	-2.46166	-1.73418	15.841	6.88946e-05	0.00683198	Gm14227	predicted gene 14227 [Source:MGI Symbol;Acc:MGI:3649437]
ENSMUSG00000081390	-2.46552	0.600648	21.9299	2.82787e-06	0.000704965	Gm14538	predicted gene 14538 [Source:MGI Symbol;Acc:MGI:3705591]
ENSMUSG00000081208	-2.51189	3.06844	18.676	1.54921e-05	0.00229188	Gm11400	predicted gene 11400 [Source:MGI Symbol;Acc:MGI:3705645]
ENSMUSG00000067336	-2.54046	6.00052	15.2732	9.30266e-05	0.00822529	Bmpr2	bone morphogenetic protein receptor, type II (serine/threonine kinase) [Source:MGI Symbol;Acc:MGI:1095407]
ENSMUSG00000020698	-2.54115	0.12876	15.7573	7.20088e-05	0.0070125	Cct6b	chaperonin containing Tcp1, subunit 6b (zeta) [Source:MGI Symbol;Acc:MGI:1329013]
ENSMUSG00000059343	-2.54543	5.3658	18.7273	1.50809e-05	0.00227468	Aldoart1	aldolase 1 A, retrogene 1 [Source:MGI Symbol;Acc:MGI:2447811]
ENSMUSG00000083864	-2.56118	1.151	18.371	1.818e-05	0.00262138	Gm13719	predicted gene 13719 [Source:MGI Symbol;Acc:MGI:3649492]
ENSMUSG00000082247	-2.56742	-0.619305	16.4935	4.88175e-05	0.00543156	Gm16074	predicted gene 16074 [Source:MGI Symbol;Acc:MGI:3801963]
ENSMUSG00000092458	-2.58318	0.19146	24.225	8.57145e-07	0.000290281	Gm18737	predicted gene, 18737 [Source:MGI Symbol;Acc:MGI:5010922]
ENSMUSG00000059003	-2.6461	5.30464	19.0774	1.25525e-05	0.00199519	Grin2a	glutamate receptor, ionotropic, NMDA2A (epsilon 1) [Source:MGI Symbol;Acc:MGI:95820]
ENSMUSG00000081308	-2.70196	0.672169	18.3631	1.82557e-05	0.00262138	Gm14480	predicted gene 14480 [Source:MGI Symbol;Acc:MGI:3650191]
ENSMUSG00000081043	-2.71737	0.602686	18.0337	2.17032e-05	0.0029419	Gm11512	predicted gene 11512 [Source:MGI Symbol;Acc:MGI:3649366]
ENSMUSG00000023845	-2.75148	5.34599	15.9818	6.39555e-05	0.00659734	Lnpep	leucyl/cystinyl aminopeptidase [Source:MGI Symbol;Acc:MGI:2387123]
ENSMUSG00000083250	-2.75721	-0.927228	16.6957	4.38809e-05	0.00512601	Gm5403	predicted gene 5403 [Source:MGI Symbol;Acc:MGI:3644700]
ENSMUSG00000081350	-2.78045	-1.88928	18.2854	1.90162e-05	0.00267347	Gm5388	predicted gene 5388 [Source:MGI Symbol;Acc:MGI:3647395]
ENSMUSG00000083764	-2.79447	0.522707	15.6908	7.45851e-05	0.00712089	Gm11516	predicted gene 11516 [Source:MGI Symbol;Acc:MGI:3649759]
ENSMUSG00000083270	-2.84072	1.85283	15.6198	7.74397e-05	0.0073156	Gm13498	predicted gene 13498 [Source:MGI Symbol;Acc:MGI:3650381]
ENSMUSG00000087233	-2.85918	-1.24743	20.1044	7.33274e-06	0.00131615	4930594C11Rik	RIKEN cDNA 4930594C11 gene [Source:MGI Symbol;Acc:MGI:1924883]
ENSMUSG00000083200	-2.86645	-1.5574	21.345	3.83625e-06	0.000829601	Gm15066	predicted gene 15066 [Source:MGI Symbol;Acc:MGI:3706256]
ENSMUSG00000084064	-2.93517	-0.481488	21.7257	3.14552e-06	0.000714671	Gm12079	predicted gene 12079 [Source:MGI Symbol;Acc:MGI:3650745]
ENSMUSG00000082368	-2.95208	-0.949464	22.5912	2.00397e-06	0.000533739	Gm11225	predicted gene 11225 [Source:MGI Symbol;Acc:MGI:3651505]
ENSMUSG00000030209	-2.95872	6.44263	15.8123	6.9945e-05	0.00689804	Grin2b	glutamate receptor, ionotropic, NMDA2B (epsilon 2) [Source:MGI Symbol;Acc:MGI:95821]
ENSMUSG00000081086	-3.02541	-2.04492	28.9809	7.30959e-08	5.70434e-05	Gm9506	predicted gene 9506 [Source:MGI Symbol;Acc:MGI:3779916]
ENSMUSG00000092901	-3.07772	-0.306287	17.9681	2.24644e-05	0.00300905	Mir5130	microRNA 5130 [Source:MGI Symbol;Acc:MGI:4950455]
ENSMUSG00000034731	-3.09444	5.03579	20.9411	4.73615e-06	0.000924013	Dgkh	diacylglycerol kinase, eta [Source:MGI Symbol;Acc:MGI:2444188]
ENSMUSG00000084086	-3.13083	-1.18805	19.8757	8.26436e-06	0.00146868	Gm5761	predicted gene 5761 [Source:MGI Symbol;Acc:MGI:3647843]
ENSMUSG00000082336	-3.13621	-2.01595	18.0253	2.17991e-05	0.0029419	Gm8401	predicted gene 8401 [Source:MGI Symbol;Acc:MGI:3644368]
ENSMUSG00000083832	-3.17171	2.05055	19.0593	1.26721e-05	0.00199519	Gm13771	predicted gene 13771 [Source:MGI Symbol;Acc:MGI:3650181]
ENSMUSG00000083640	-3.19097	-0.67243	16.8581	4.02808e-05	0.0047696	Gm8876	predicted gene 8876 [Source:MGI Symbol;Acc:MGI:3648903]
ENSMUSG00000082715	-3.26061	2.14081	17.1888	3.38422e-05	0.00423353	Gm11633	predicted gene 11633 [Source:MGI Symbol;Acc:MGI:3650676]
ENSMUSG00000086724	-3.29599	-2.26004	16.663	4.46443e-05	0.00513667	Gm12833	predicted gene 12833 [Source:MGI Symbol;Acc:MGI:3651919]
ENSMUSG00000083646	-3.29855	-0.388072	18.8465	1.41672e-05	0.00217339	Gm6088	predicted gene 6088 [Source:MGI Symbol;Acc:MGI:3647646]
ENSMUSG00000082852	-3.31351	-1.84819	16.6914	4.39805e-05	0.00512601	Gm12021	predicted gene 12021 [Source:MGI Symbol;Acc:MGI:3650979]
ENSMUSG00000041624	-3.36787	4.24736	21.8295	2.97987e-06	0.000713143	Gucy1a2	guanylate cyclase 1, soluble, alpha 2 [Source:MGI Symbol;Acc:MGI:2660877]
ENSMUSG00000080719	-3.51324	-1.92535	16.4125	5.09489e-05	0.00561032	Gm15532	predicted gene 15532 [Source:MGI Symbol;Acc:MGI:3782981]
ENSMUSG00000089748	-3.52372	1.36103	18.9626	1.33306e-05	0.00208062	Matr3-ps2	matrin 3, pseudogene 2 [Source:MGI Symbol;Acc:MGI:1298410]
ENSMUSG00000080743	-3.55185	-2.32656	15.996	6.34759e-05	0.00658572	Gm7150	predicted gene 7150 [Source:MGI Symbol;Acc:MGI:3643652]
ENSMUSG00000084115	-3.62063	-2.01097	16.6684	4.45167e-05	0.00513667	Gm13566	predicted gene 13566 [Source:MGI Symbol;Acc:MGI:3649655]
ENSMUSG00000091570	-3.71148	0.857964	21.0876	4.3875e-06	0.000875014	Gm7707	predicted gene 7707 [Source:MGI Symbol;Acc:MGI:3646976]
ENSMUSG00000082760	-3.82944	-0.800378	21.8623	2.92931e-06	0.000710515	Gm15546	predicted gene 15546 [Source:MGI Symbol;Acc:MGI:3782995]
ENSMUSG00000082660	-3.86544	0.278385	23.481	1.26153e-06	0.000383783	Gm14612	predicted gene 14612 [Source:MGI Symbol;Acc:MGI:3705459]
ENSMUSG00000092240	-3.87355	-2.34069	19.0742	1.25734e-05	0.00199519	Gm4246	predicted gene 4246 [Source:MGI Symbol;Acc:MGI:3782423]
ENSMUSG00000081715	-3.8831	-0.550663	21.9011	2.87073e-06	0.000705847	Rps11-ps3	ribosomal protein S11, pseudogene 3 [Source:MGI Symbol;Acc:MGI:3649802]
ENSMUSG00000081352	-3.91836	-0.210263	17.7625	2.50265e-05	0.00323166	Gm12389	predicted gene 12389 [Source:MGI Symbol;Acc:MGI:3650084]
ENSMUSG00000091612	-3.94715	0.927963	17.8483	2.39231e-05	0.00311156
ENSMUSG00000082169	-3.9801	-2.31857	18.1507	2.04091e-05	0.00283971	Gm12369	predicted gene 12369 [Source:MGI Symbol;Acc:MGI:3652093]
ENSMUSG00000082601	-3.98647	-0.437124	21.3978	3.73208e-06	0.000816916	Gm12700	predicted gene 12700 [Source:MGI Symbol;Acc:MGI:3651090]
ENSMUSG00000083362	-3.99045	0.795356	17.1805	3.39902e-05	0.00423353	Gm8606	predicted gene 8606 [Source:MGI Symbol;Acc:MGI:3646345]
ENSMUSG00000081258	-4.15088	-0.668562	19.5191	9.95998e-06	0.00168653	Gm14013	predicted gene 14013 [Source:MGI Symbol;Acc:MGI:3649434]
ENSMUSG00000081100	-4.16897	-0.538053	19.4266	1.0454e-05	0.00175363	Gm14630	predicted gene 14630 [Source:MGI Symbol;Acc:MGI:3705376]
ENSMUSG00000092464	-4.18125	0.281833	18.4856	1.71195e-05	0.00249819	Gm8902	predicted gene 8902 [Source:MGI Symbol;Acc:MGI:3646241]
ENSMUSG00000081731	-4.2748	1.72247	23.8688	1.0313e-06	0.00033055	Calr-ps	calreticulin, pseudogene [Source:MGI Symbol;Acc:MGI:3651104]
ENSMUSG00000081099	-4.34979	-2.12283	23.63	1.16756e-06	0.000361318	Gm5270	predicted gene 5270 [Source:MGI Symbol;Acc:MGI:3647658]
ENSMUSG00000083318	-4.38573	-1.93501	21.0247	4.53391e-06	0.000894277	Gm15192	predicted gene 15192 [Source:MGI Symbol;Acc:MGI:3705866]
ENSMUSG00000083243	-4.41653	-2.10876	17.8864	2.34489e-05	0.00309474	Gm14668	predicted gene 14668 [Source:MGI Symbol;Acc:MGI:3707967]
ENSMUSG00000081578	-4.50324	1.38278	22.7771	1.81919e-06	0.000494738	Gm12611	predicted gene 12611 [Source:MGI Symbol;Acc:MGI:3650135]
ENSMUSG00000080760	-4.56483	-0.990259	29.282	6.25754e-08	5.45647e-05	Gm7571	predicted gene 7571 [Source:MGI Symbol;Acc:MGI:3649152]
ENSMUSG00000053603	-4.58171	-0.910611	24.8844	6.08728e-07	0.000240488	4930442H23Rik	RIKEN cDNA 4930442H23 gene [Source:MGI Symbol;Acc:MGI:1922144]
ENSMUSG00000081917	-4.6062	-1.3685	17.0916	3.56203e-05	0.00431993	Gm15209	predicted gene 15209 [Source:MGI Symbol;Acc:MGI:3705716]
ENSMUSG00000081985	-4.60746	-0.90652	30.0484	4.21396e-08	4.20202e-05	Gng2-ps1	guanine nucleotide binding protein (G protein), gamma 2 subunit, pseudogene 1 [Source:MGI Symbol;Acc:MGI:1336164]
ENSMUSG00000039224	-4.62982	-0.606616	22.3004	2.33159e-06	0.000606517	D1Pas1	DNA segment, Chr 1, Pasteur Institute 1 [Source:MGI Symbol;Acc:MGI:91842]
ENSMUSG00000081584	-4.66718	-0.980703	15.7438	7.25245e-05	0.0070125	Gm12716	predicted gene 12716 [Source:MGI Symbol;Acc:MGI:3650738]
ENSMUSG00000082164	-4.71206	1.09208	23.6558	1.15197e-06	0.000361318	Gm13360	predicted gene 13360 [Source:MGI Symbol;Acc:MGI:3652147]
ENSMUSG00000081056	-4.86959	-1.21815	20.2283	6.87285e-06	0.00127176	Gm13998	predicted gene 13998 [Source:MGI Symbol;Acc:MGI:3651215]
ENSMUSG00000082315	-4.98996	-2.07274	30.1215	4.05813e-08	4.20202e-05	Gm16523	predicted gene, 16523 [Source:MGI Symbol;Acc:MGI:4360990]
ENSMUSG00000084006	-5.09059	-1.3093	20.8892	4.86632e-06	0.000939199	Gm14245	predicted gene 14245 [Source:MGI Symbol;Acc:MGI:3651254]
ENSMUSG00000082080	-5.12314	-1.90863	23.135	1.51021e-06	0.000430265	Gm9246	predicted gene 9246 [Source:MGI Symbol;Acc:MGI:3648324]
ENSMUSG00000082810	-5.14036	-0.419789	21.7725	3.06976e-06	0.000714671	Gm8682	predicted gene 8682 [Source:MGI Symbol;Acc:MGI:3643679]
ENSMUSG00000081259	-5.27541	-0.881346	21.2131	4.10952e-06	0.000841814	Gm6893	predicted gene 6893 [Source:MGI Symbol;Acc:MGI:3645616]
ENSMUSG00000082571	-5.28543	-0.260571	21.1161	4.32292e-06	0.000871821	Gm8737	predicted gene 8737 [Source:MGI Symbol;Acc:MGI:3644777]
ENSMUSG00000082971	-5.32053	-0.900789	21.9447	2.80617e-06	0.000704965	Gm13517	predicted gene 13517 [Source:MGI Symbol;Acc:MGI:3649620]
ENSMUSG00000082875	-5.33138	0.761723	18.0641	2.13586e-05	0.0029419	Gm12598	predicted gene 12598 [Source:MGI Symbol;Acc:MGI:3650482]
ENSMUSG00000081231	-5.46584	-1.0573	19.2969	1.11886e-05	0.00182568	Tcp1-ps1	t-complex protein 1, pseudogene 1 [Source:MGI Symbol;Acc:MGI:98536]
ENSMUSG00000081160	-5.53707	-1.51898	22.9493	1.66327e-06	0.000459293	Gm14897	predicted gene 14897 [Source:MGI Symbol;Acc:MGI:3705528]
ENSMUSG00000082117	-5.66983	-2.35069	22.574	2.02208e-06	0.000533739	Gm4994	predicted gene 4994 [Source:MGI Symbol;Acc:MGI:3645787]
ENSMUSG00000081661	-5.6921	0.926096	21.2769	3.97487e-06	0.000831457	Gm14450	predicted gene 14450 [Source:MGI Symbol;Acc:MGI:3651431]
ENSMUSG00000064348	-5.74263	-0.830868	21.2048	4.12723e-06	0.000841814	mt-Tn	mitochondrially encoded tRNA asparagine [Source:MGI Symbol;Acc:MGI:102479]
ENSMUSG00000082301	-5.82919	0.0422023	21.6215	3.32116e-06	0.000745144	Gm14032	predicted gene 14032 [Source:MGI Symbol;Acc:MGI:3650861]
ENSMUSG00000064063	-5.8492	2.02037	24.4428	7.65505e-07	0.000269413	BC048507	cDNA sequence BC048507 [Source:MGI Symbol;Acc:MGI:3040680]
ENSMUSG00000029419	-5.9196	0.543547	17.1132	3.52165e-05	0.0043	Gm996	predicted gene 996 [Source:MGI Symbol;Acc:MGI:2685842]
ENSMUSG00000081563	-5.96315	-0.607423	19.6601	9.25139e-06	0.00161217	Gm12635	predicted gene 12635 [Source:MGI Symbol;Acc:MGI:3650766]
ENSMUSG00000031651	-6.01225	-2.03693	25.0134	5.69327e-07	0.000234456	Triml1	tripartite motif family-like 1 [Source:MGI Symbol;Acc:MGI:2687279]
ENSMUSG00000081196	-6.08009	-1.26811	26.1545	3.15169e-07	0.000157138	Gm13858	predicted gene 13858 [Source:MGI Symbol;Acc:MGI:3649681]
ENSMUSG00000047652	-6.08658	-1.06117	23.9043	1.01243e-06	0.000330402	Pea15b	phosphoprotein enriched in astrocytes 15B [Source:MGI Symbol;Acc:MGI:3525016]
ENSMUSG00000083544	-6.12364	-1.03271	24.4731	7.53527e-07	0.000269413	Oat-rs1	ornithine aminotransferase related sequence 1 [Source:MGI Symbol;Acc:MGI:97395]
ENSMUSG00000064336	-6.12811	-2.08491	24.9952	5.74744e-07	0.000234456	mt-Tf	mitochondrially encoded tRNA phenylalanine [Source:MGI Symbol;Acc:MGI:102487]
ENSMUSG00000083037	-6.29554	-2.02051	24.5583	7.20963e-07	0.000265763	Gm14900	predicted gene 14900 [Source:MGI Symbol;Acc:MGI:3705380]
ENSMUSG00000083014	-6.36913	-1.93495	26.7853	2.27357e-07	0.000136028	Gm11764	predicted gene 11764 [Source:MGI Symbol;Acc:MGI:3651078]
ENSMUSG00000084173	-6.55235	-1.70984	27.1891	1.84493e-07	0.000114188	Gm5287	predicted gene 5287 [Source:MGI Symbol;Acc:MGI:3648217]
ENSMUSG00000082125	-6.56759	-0.667383	21.5796	3.39437e-06	0.000752168	Gm14679	predicted gene 14679 [Source:MGI Symbol;Acc:MGI:3705721]
ENSMUSG00000064365	-6.61743	-1.79971	25.0479	5.59232e-07	0.000234456	mt-Ts2	mitochondrially encoded tRNA serine 2 [Source:MGI Symbol;Acc:MGI:102474]
ENSMUSG00000082539	-6.62853	-1.87686	25.1009	5.44076e-07	0.000234456	Gm15207	predicted gene 15207 [Source:MGI Symbol;Acc:MGI:3705332]
ENSMUSG00000092181	-6.66753	-1.55123	25.4785	4.47351e-07	0.000211303	Gm20432	predicted gene 20432 [Source:MGI Symbol;Acc:MGI:5141897]
ENSMUSG00000064366	-6.67595	-1.77543	25.3287	4.83474e-07	0.000222509	mt-Tl2	mitochondrially encoded tRNA leucine 2 [Source:MGI Symbol;Acc:MGI:102481]
ENSMUSG00000082607	-6.70089	-0.491992	24.0457	9.40749e-07	0.000312694	Gm12045	predicted gene 12045 [Source:MGI Symbol;Acc:MGI:3651842]
ENSMUSG00000084338	-6.77406	-1.48182	25.2503	5.03506e-07	0.000225936	Gm13531	predicted gene 13531 [Source:MGI Symbol;Acc:MGI:3651643]
ENSMUSG00000092984	-6.80554	1.76287	23.0249	1.59917e-06	0.000448492
ENSMUSG00000064349	-6.86644	2.77889	23.2708	1.40721e-06	0.000414066	mt-Tc	mitochondrially encoded tRNA cysteine [Source:MGI Symbol;Acc:MGI:102490]
ENSMUSG00000082623	-6.96778	0.777448	24.6447	6.89347e-07	0.000263257	Gm15493	predicted gene 15493 [Source:MGI Symbol;Acc:MGI:3782939]
ENSMUSG00000064342	-7.30743	-1.06852	25.8187	3.75028e-07	0.000181929	mt-Ti	mitochondrially encoded tRNA isoleucine [Source:MGI Symbol;Acc:MGI:102484]
ENSMUSG00000082687	-7.31296	-1.0214	27.748	1.38193e-07	9.00139e-05	Gm11474	predicted gene 11474 [Source:MGI Symbol;Acc:MGI:3652276]
ENSMUSG00000064371	-7.57441	-0.82822	26.2568	2.98902e-07	0.000153285	mt-Tt	mitochondrially encoded tRNA threonine [Source:MGI Symbol;Acc:MGI:102473]
ENSMUSG00000092552	-7.67799	-0.799184	28.2999	1.03902e-07	7.7706e-05	Gm4287	predicted gene 4287 [Source:MGI Symbol;Acc:MGI:3782465]
ENSMUSG00000082744	-7.74134	-0.818921	26.4849	2.65612e-07	0.000144915	Gm15625	predicted gene 15625 [Source:MGI Symbol;Acc:MGI:3783069]
ENSMUSG00000044639	-7.89873	-0.644122	26.4589	2.69208e-07	0.000144915	Gm11507	predicted gene 11507 [Source:MGI Symbol;Acc:MGI:3650927]
ENSMUSG00000064369	-8.19595	1.46699	23.1967	1.46251e-06	0.000423397	mt-Te	mitochondrially encoded tRNA glutamic acid [Source:MGI Symbol;Acc:MGI:102488]
ENSMUSG00000086503	-9.21016	6.99644	19.4033	1.05825e-05	0.00175876	Xist	inactive X specific transcripts [Source:MGI Symbol;Acc:MGI:98974]
ENSMUSG00000064347	-9.44655	2.17268	24.5461	7.25523e-07	0.000265763	mt-Ta	mitochondrially encoded tRNA alanine [Source:MGI Symbol;Acc:MGI:102491]
ENSMUSG00000064343	-9.9525	1.59018	27.9189	1.26511e-07	8.73365e-05	mt-Tq	mitochondrially encoded tRNA glutamine [Source:MGI Symbol;Acc:MGI:102477]
ENSMUSG00000064344	-10.2232	3.1367	26.4851	2.65584e-07	0.000144915	mt-Tm	mitochondrially encoded tRNA methionine [Source:MGI Symbol;Acc:MGI:102480]
ENSMUSG00000086411	-12.3048	3.81653	29.2432	6.38397e-08	5.45647e-05	Gm14236	predicted gene 14236 [Source:MGI Symbol;Acc:MGI:3651467]
ENSMUSG00000064340	-12.5577	3.90463	29.4608	5.70593e-08	5.3903e-05	mt-Tl1	mitochondrially encoded tRNA leucine 1 [Source:MGI Symbol;Acc:MGI:102482]

## Sheet: HC+CCvOLM_UQ-0.01
GeneID	logFC	logCPM	LR	PValue	FDR	Associated Gene Name	Description
ENSMUSG00000037868	3.14361	2.13749	206.213	9.2078e-47	8.26354e-43	Egr2	early growth response 2 [Source:MGI Symbol;Acc:MGI:95296]
ENSMUSG00000021250	2.8112	4.07217	226.588	3.30776e-51	5.9371e-47	Fos	FBJ osteosarcoma oncogene [Source:MGI Symbol;Acc:MGI:95574]
ENSMUSG00000022602	2.07463	7.70497	148.825	3.13132e-34	1.87347e-30	Arc	activity regulated cytoskeletal-associated protein [Source:MGI Symbol;Acc:MGI:88067]
ENSMUSG00000038418	1.39331	7.60551	92.3279	7.3441e-22	2.63638e-18	Egr1	early growth response 1 [Source:MGI Symbol;Acc:MGI:95295]
ENSMUSG00000023034	1.36364	6.35747	96.2777	9.98488e-23	4.48046e-19	Nr4a1	nuclear receptor subfamily 4, group A, member 1 [Source:MGI Symbol;Acc:MGI:1352454]
ENSMUSG00000003545	1.31691	3.47853	83.073	7.90777e-20	2.02767e-16	Fosb	FBJ osteosarcoma oncogene B [Source:MGI Symbol;Acc:MGI:95575]
ENSMUSG00000052837	1.28488	5.97173	83.4791	6.43932e-20	1.92632e-16	Junb	jun B proto-oncogene [Source:MGI Symbol;Acc:MGI:96647]
ENSMUSG00000024042	1.20812	3.79345	78.2536	9.06255e-19	2.0333e-15	Sik1	salt inducible kinase 1 [Source:MGI Symbol;Acc:MGI:104754]
ENSMUSG00000090698	1.12636	2.13206	55.1059	1.14209e-13	2.04994e-10	Apold1	apolipoprotein L domain containing 1 [Source:MGI Symbol;Acc:MGI:2685921]
ENSMUSG00000024190	1.1088	4.2071	68.9997	9.84801e-17	1.96402e-13	Dusp1	dual specificity phosphatase 1 [Source:MGI Symbol;Acc:MGI:105120]
ENSMUSG00000053560	1.09174	2.85369	36.0347	1.93833e-09	2.31941e-06	Ier2	immediate early response 2 [Source:MGI Symbol;Acc:MGI:104815]
ENSMUSG00000071341	1.06718	5.00374	52.809	3.67614e-13	5.99846e-10	Egr4	early growth response 4 [Source:MGI Symbol;Acc:MGI:99252]
ENSMUSG00000034936	0.989013	3.41891	39.5959	3.12333e-10	4.31235e-07	Arl4d	ADP-ribosylation factor-like 4D [Source:MGI Symbol;Acc:MGI:1933155]
ENSMUSG00000074170	0.87298	1.75775	20.9749	4.65343e-06	0.000528635	Plekhf1	pleckstrin homology domain containing, family F (with FYVE domain) member 1 [Source:MGI Symbol;Acc:MGI:1919537]
ENSMUSG00000034640	0.872506	4.25019	36.0936	1.88061e-09	2.31941e-06	Tiparp	TCDD-inducible poly(ADP-ribose) polymerase [Source:MGI Symbol;Acc:MGI:2159210]
ENSMUSG00000005148	0.864812	2.18777	19.2043	1.17448e-05	0.00114569	Klf5	Kruppel-like factor 5 [Source:MGI Symbol;Acc:MGI:1338056]
ENSMUSG00000032501	0.823022	3.64072	47.7033	4.95866e-12	7.41691e-09	Trib1	tribbles homolog 1 (Drosophila) [Source:MGI Symbol;Acc:MGI:2443397]
ENSMUSG00000026826	0.788118	5.98571	17.3773	3.06461e-05	0.00222699	Nr4a2	nuclear receptor subfamily 4, group A, member 2 [Source:MGI Symbol;Acc:MGI:1352456]
ENSMUSG00000028195	0.779485	2.19605	31.0547	2.50864e-08	2.50153e-05	Cyr61	cysteine rich protein 61 [Source:MGI Symbol;Acc:MGI:88613]
ENSMUSG00000030790	0.778655	0.111152	16.6435	4.51051e-05	0.00281782	Adm	adrenomedullin [Source:MGI Symbol;Acc:MGI:108058]
ENSMUSG00000079737	0.76274	0.564456	21.5355	3.47334e-06	0.000427007	3110001I22Rik	RIKEN cDNA 3110001I22 gene [Source:MGI Symbol;Acc:MGI:1913848]
ENSMUSG00000032265	0.760333	2.76033	27.6506	1.45327e-07	7.4528e-05	Fam46a	family with sequence similarity 46, member A [Source:MGI Symbol;Acc:MGI:2670964]
ENSMUSG00000034765	0.748249	4.69184	21.9256	2.83434e-06	0.000374871	Dusp5	dual specificity phosphatase 5 [Source:MGI Symbol;Acc:MGI:2685183]
ENSMUSG00000028214	0.738493	0.903021	15.8949	6.69592e-05	0.00353485	Gem	GTP binding protein (gene overexpressed in skeletal muscle) [Source:MGI Symbol;Acc:MGI:99844]
ENSMUSG00000055148	0.71558	3.09459	18.6846	1.5422e-05	0.00139308	Klf2	Kruppel-like factor 2 (lung) [Source:MGI Symbol;Acc:MGI:1342772]
ENSMUSG00000048546	0.688714	4.83185	24.972	5.81694e-07	0.000167013	Tob2	transducer of ERBB2, 2 [Source:MGI Symbol;Acc:MGI:1888525]
ENSMUSG00000047867	0.646678	1.72376	16.5873	4.64616e-05	0.00286896	Gimap6	GTPase, IMAP family member 6 [Source:MGI Symbol;Acc:MGI:1918876]
ENSMUSG00000003032	0.583967	2.69885	16.1511	5.84859e-05	0.00324001	Klf4	Kruppel-like factor 4 (gut) [Source:MGI Symbol;Acc:MGI:1342287]
ENSMUSG00000019970	0.565039	6.1252	16.6389	4.52132e-05	0.00281782	Sgk1	serum/glucocorticoid regulated kinase 1 [Source:MGI Symbol;Acc:MGI:1340062]
ENSMUSG00000019960	0.554155	5.9244	23.4656	1.27165e-06	0.000230703	Dusp6	dual specificity phosphatase 6 [Source:MGI Symbol;Acc:MGI:1914853]
ENSMUSG00000020423	0.536291	4.33252	16.8897	3.96157e-05	0.00260462	Btg2	B cell translocation gene 2, anti-proliferative [Source:MGI Symbol;Acc:MGI:108384]
ENSMUSG00000020893	0.507046	6.4904	21.7526	3.10169e-06	0.000400519	Per1	period circadian clock 1 [Source:MGI Symbol;Acc:MGI:1098283]
ENSMUSG00000021025	0.499872	4.26668	17.2057	3.35427e-05	0.00232455	Nfkbia	nuclear factor of kappa light polypeptide gene enhancer in B cells inhibitor, alpha [Source:MGI Symbol;Acc:MGI:104741]
ENSMUSG00000035621	0.474045	5.8119	21.8253	2.9864e-06	0.000389475	Midn	midnolin [Source:MGI Symbol;Acc:MGI:1890222]
ENSMUSG00000074890	-0.493222	2.88848	14.7179	0.000124857	0.0053232	Lcmt2	leucine carboxyl methyltransferase 2 [Source:MGI Symbol;Acc:MGI:1353659]
ENSMUSG00000046470	-0.561325	3.10878	18.9141	1.36738e-05	0.00129174	Sox18	SRY (sex determining region Y)-box 18 [Source:MGI Symbol;Acc:MGI:103559]
ENSMUSG00000050211	-0.63442	2.49204	15.2254	9.54095e-05	0.00441367	Pla2g4e	phospholipase A2, group IVE [Source:MGI Symbol;Acc:MGI:1919144]
ENSMUSG00000052384	-0.641306	2.66185	13.4745	0.000241823	0.00820507	Nrros	negative regulator of reactive oxygen species [Source:MGI Symbol;Acc:MGI:2445095]
ENSMUSG00000034035	-0.700856	0.889382	12.9679	0.00031688	0.00971757	Ccdc17	coiled-coil domain containing 17 [Source:MGI Symbol;Acc:MGI:1915667]
ENSMUSG00000045193	-0.704486	5.71382	13.1322	0.000290258	0.00920468	Cirbp	cold inducible RNA binding protein [Source:MGI Symbol;Acc:MGI:893588]
ENSMUSG00000085726	-0.801837	0.57025	15.8224	6.95737e-05	0.0036099
ENSMUSG00000035298	-0.856222	0.239534	14.2326	0.000161549	0.00634494	Klhl35	kelch-like 35 [Source:MGI Symbol;Acc:MGI:1919434]
ENSMUSG00000060572	-0.867979	2.30038	15.4553	8.44803e-05	0.00413499	Mfap2	microfibrillar-associated protein 2 [Source:MGI Symbol;Acc:MGI:99559]
ENSMUSG00000062101	-0.899371	0.903052	14.0988	0.000173455	0.00668099	Zfp119b	zinc finger protein 119b [Source:MGI Symbol;Acc:MGI:2385323]
ENSMUSG00000022992	-0.905601	3.79559	13.3438	0.000259275	0.00857666	Kansl2	KAT8 regulatory NSL complex subunit 2 [Source:MGI Symbol;Acc:MGI:1916862]
ENSMUSG00000037661	-0.908752	-0.0106944	15.839	6.89658e-05	0.00360894	Gpr160	G protein-coupled receptor 160 [Source:MGI Symbol;Acc:MGI:1919112]
ENSMUSG00000074627	-0.913413	-0.326579	13.2817	0.000268014	0.00875042	Mroh8	maestro heat-like repeat family member 8 [Source:MGI Symbol;Acc:MGI:3603828]
ENSMUSG00000072949	-0.958993	3.11119	13.4947	0.000239242	0.0081483	Acot1	acyl-CoA thioesterase 1 [Source:MGI Symbol;Acc:MGI:1349396]
ENSMUSG00000085272	-0.96475	0.523469	14.6152	0.00013185	0.00551648	Sbk3	SH3 domain binding kinase family, member 3 [Source:MGI Symbol;Acc:MGI:2685924]
ENSMUSG00000025359	-0.969766	-0.683832	13.4371	0.000246694	0.00833052	Pmel	premelanosome protein [Source:MGI Symbol;Acc:MGI:98301]
ENSMUSG00000028047	-0.978102	4.52201	14.2478	0.000160252	0.00632168	Thbs3	thrombospondin 3 [Source:MGI Symbol;Acc:MGI:98739]
ENSMUSG00000090542	-0.989726	-0.114338	19.1233	1.22541e-05	0.00117619
ENSMUSG00000055172	-1.01071	0.350934	16.5689	4.6915e-05	0.00286896	C1ra	complement component 1, r subcomponent A [Source:MGI Symbol;Acc:MGI:1355313]
ENSMUSG00000034579	-1.02634	2.21424	12.9874	0.000313597	0.0096714	Pla2g3	phospholipase A2, group III [Source:MGI Symbol;Acc:MGI:2444945]
ENSMUSG00000031146	-1.07652	0.276334	17.9148	2.3102e-05	0.00188124	Plp2	proteolipid protein 2 [Source:MGI Symbol;Acc:MGI:1298382]
ENSMUSG00000004098	-1.08569	1.97786	14.7642	0.000121824	0.00522431	Col5a3	collagen, type V, alpha 3 [Source:MGI Symbol;Acc:MGI:1858212]
ENSMUSG00000032105	-1.12317	0.764857	15.9187	6.61237e-05	0.00353231	Pdzd3	PDZ domain containing 3 [Source:MGI Symbol;Acc:MGI:2429554]
ENSMUSG00000085244	-1.12341	-1.40198	14.4337	0.000145177	0.0058951	Spag17os	sperm associated antigen 17, opposite strand [Source:MGI Symbol;Acc:MGI:2444368]
ENSMUSG00000079550	-1.12517	0.206221	15.9432	6.52703e-05	0.00352984	Mpp4	membrane protein, palmitoylated 4 (MAGUK p55 subfamily member 4) [Source:MGI Symbol;Acc:MGI:2386681]
ENSMUSG00000030406	-1.12721	0.539154	13.5195	0.000236099	0.00810358	Gipr	gastric inhibitory polypeptide receptor [Source:MGI Symbol;Acc:MGI:1352753]
ENSMUSG00000066551	-1.14024	4.72909	13.071	0.00029991	0.00935893	Hmgb1	high mobility group box 1 [Source:MGI Symbol;Acc:MGI:96113]
ENSMUSG00000084947	-1.14577	-1.19543	15.2957	9.19273e-05	0.00436509	Gm15594	predicted gene 15594 [Source:MGI Symbol;Acc:MGI:3783041]
ENSMUSG00000091070	-1.14973	3.09719	14.7012	0.000125964	0.00533237
ENSMUSG00000070372	-1.15182	2.91517	13.149	0.00028767	0.00915495	Capza1	capping protein (actin filament) muscle Z-line, alpha 1 [Source:MGI Symbol;Acc:MGI:106227]
ENSMUSG00000032715	-1.1761	-0.935622	17.5093	2.85912e-05	0.00213826	Trib3	tribbles homolog 3 (Drosophila) [Source:MGI Symbol;Acc:MGI:1345675]
ENSMUSG00000044141	-1.18278	-0.837105	14.1355	0.000170099	0.00657996	E130201H02Rik	RIKEN cDNA E130201H02 gene [Source:MGI Symbol;Acc:MGI:1925802]
ENSMUSG00000040828	-1.18973	-0.0115877	14.4575	0.000143356	0.00587464	Catsperd	catsper channel auxiliary subunit delta [Source:MGI Symbol;Acc:MGI:2147030]
ENSMUSG00000019734	-1.21575	1.62501	13.9524	0.0001875	0.00701133	Tmc4	transmembrane channel-like gene family 4 [Source:MGI Symbol;Acc:MGI:2669035]
ENSMUSG00000045746	-1.21822	-0.663904	13.3844	0.000253721	0.00846817	B230317F23Rik	RIKEN cDNA B230317F23 gene [Source:MGI Symbol;Acc:MGI:2443920]
ENSMUSG00000027597	-1.22647	2.35725	14.5642	0.000135461	0.00562823	Ahcy	S-adenosylhomocysteine hydrolase [Source:MGI Symbol;Acc:MGI:87968]
ENSMUSG00000079573	-1.22689	-1.25533	16.5675	4.69487e-05	0.00286896
ENSMUSG00000092300	-1.2347	0.630819	13.9691	0.000185835	0.00697816	Cdk3-ps	cyclin-dependent kinase 3, pseudogene [Source:MGI Symbol;Acc:MGI:1916931]
ENSMUSG00000029390	-1.23494	4.01712	14.3795	0.000149417	0.00598636	Tmed2	transmembrane emp24 domain trafficking protein 2 [Source:MGI Symbol;Acc:MGI:1929269]
ENSMUSG00000080316	-1.2546	3.80865	15.0061	0.000107162	0.00480863	Spaca6	sperm acrosome associated 6 [Source:MGI Symbol;Acc:MGI:1922452]
ENSMUSG00000081535	-1.26215	2.67889	16.5571	4.72061e-05	0.00286896	Gm15453	predicted gene 15453 [Source:MGI Symbol;Acc:MGI:3642874]
ENSMUSG00000078902	-1.26711	1.016	14.4453	0.000144292	0.00588612	Gm14443	predicted gene 14443 [Source:MGI Symbol;Acc:MGI:3652324]
ENSMUSG00000061477	-1.27908	4.13762	13.0873	0.000297305	0.00931295	Rps7	ribosomal protein S7 [Source:MGI Symbol;Acc:MGI:1333818]
ENSMUSG00000073437	-1.28117	-1.66275	15.0855	0.000102751	0.00462226	D330041H03Rik	RIKEN cDNA D330041H03 gene [Source:MGI Symbol;Acc:MGI:3603827]
ENSMUSG00000070427	-1.28278	1.92786	13.8895	0.000193878	0.00714562	Il18bp	interleukin 18 binding protein [Source:MGI Symbol;Acc:MGI:1333800]
ENSMUSG00000065282	-1.28517	-1.43799	14.9625	0.00010967	0.00488452	Gm24455	predicted gene, 24455 [Source:MGI Symbol;Acc:MGI:5454232]
ENSMUSG00000024354	-1.29658	-1.0753	15.5535	8.02035e-05	0.00399729	Slc23a1	solute carrier family 23 (nucleobase transporters), member 1 [Source:MGI Symbol;Acc:MGI:1341903]
ENSMUSG00000090086	-1.30238	4.80755	13.1623	0.000285636	0.00915495	AI480526	expressed sequence AI480526 [Source:MGI Symbol;Acc:MGI:2140910]
ENSMUSG00000072918	-1.30446	-0.829648	14.325	0.000153806	0.0061212	N4bp2os	NEDD4 binding protein 2, opposite strand [Source:MGI Symbol;Acc:MGI:1921484]
ENSMUSG00000041679	-1.3063	0.541455	18.2971	1.88995e-05	0.00161537	Lrrc29	leucine rich repeat containing 29 [Source:MGI Symbol;Acc:MGI:2443262]
ENSMUSG00000002227	-1.30713	3.63123	14.0132	0.000181532	0.00683085	Mov10	Moloney leukemia virus 10 [Source:MGI Symbol;Acc:MGI:97054]
ENSMUSG00000058743	-1.31104	0.564778	13.8401	0.000199041	0.00722937	Kcnj14	potassium inwardly-rectifying channel, subfamily J, member 14 [Source:MGI Symbol;Acc:MGI:2384820]
ENSMUSG00000071141	-1.31595	1.62466	13.0718	0.000299779	0.00935893	Rpl36a-ps3	ribosomal protein L36A, pseudogene 3 [Source:MGI Symbol;Acc:MGI:3642503]
ENSMUSG00000038900	-1.33456	2.65462	13.0412	0.000304712	0.00947881	Rpl12	ribosomal protein L12 [Source:MGI Symbol;Acc:MGI:98002]
ENSMUSG00000085054	-1.33797	-1.02508	15.7082	7.39025e-05	0.00380079	Gm15834	predicted gene 15834 [Source:MGI Symbol;Acc:MGI:3802168]
ENSMUSG00000090488	-1.34176	-1.50116	15.9344	6.55766e-05	0.00353231
ENSMUSG00000087392	-1.35307	1.68043	16.5644	4.70257e-05	0.00286896
ENSMUSG00000052558	-1.35481	-0.629864	16.2198	5.64003e-05	0.00317954
ENSMUSG00000050490	-1.35704	2.75918	13.912	0.000191575	0.00707893	Gm8394	predicted gene 8394 [Source:MGI Symbol;Acc:MGI:3647964]
ENSMUSG00000079450	-1.36146	-0.447006	15.8981	6.68444e-05	0.00353485	3110007F17Rik	RIKEN cDNA 3110007F17 gene [Source:MGI Symbol;Acc:MGI:1920311]
ENSMUSG00000060743	-1.36183	4.9214	14.0216	0.000180725	0.00682889	H3f3a	H3 histone, family 3A [Source:MGI Symbol;Acc:MGI:1097686]
ENSMUSG00000021799	-1.36531	-1.4352	13.1333	0.000290091	0.00920468	Opn4	opsin 4 (melanopsin) [Source:MGI Symbol;Acc:MGI:1353425]
ENSMUSG00000073752	-1.38479	-1.33119	17.4424	2.96145e-05	0.00216959	Gm10570	predicted gene 10570 [Source:MGI Symbol;Acc:MGI:3642427]
ENSMUSG00000031950	-1.39071	5.30817	14.0872	0.000174524	0.00669344	Gabarapl2	gamma-aminobutyric acid (GABA) A receptor-associated protein-like 2 [Source:MGI Symbol;Acc:MGI:1890602]
ENSMUSG00000019737	-1.39081	1.41358	13.1662	0.00028504	0.00915495	Syne4	spectrin repeat containing, nuclear envelope family member 4 [Source:MGI Symbol;Acc:MGI:2141950]
ENSMUSG00000079177	-1.40055	1.03559	14.3814	0.000149266	0.00598636	Fam228a	family with sequence similarity 228, member A [Source:MGI Symbol;Acc:MGI:1922105]
ENSMUSG00000011752	-1.40457	4.95855	14.0643	0.000176667	0.00673247	Pgam1	phosphoglycerate mutase 1 [Source:MGI Symbol;Acc:MGI:97552]
ENSMUSG00000002384	-1.40701	-1.50954	15.2693	9.32179e-05	0.00439065	Bmp8b	bone morphogenetic protein 8b [Source:MGI Symbol;Acc:MGI:107335]
ENSMUSG00000043085	-1.41241	-1.88579	12.9426	0.000321191	0.00980453	Tmem82	transmembrane protein 82 [Source:MGI Symbol;Acc:MGI:2384869]
ENSMUSG00000042079	-1.41417	4.0213	14.0177	0.000181099	0.00682889	Hnrnpf	heterogeneous nuclear ribonucleoprotein F [Source:MGI Symbol;Acc:MGI:2138741]
ENSMUSG00000080816	-1.41588	-1.45175	15.3362	8.99774e-05	0.00433588	Gm12447	predicted gene 12447 [Source:MGI Symbol;Acc:MGI:3650247]
ENSMUSG00000015702	-1.42751	0.474132	14.6283	0.000130934	0.00550385	Anxa9	annexin A9 [Source:MGI Symbol;Acc:MGI:1923711]
ENSMUSG00000087484	-1.43399	-0.105247	14.5336	0.000137684	0.00570738	2900089D17Rik	RIKEN cDNA 2900089D17 gene [Source:MGI Symbol;Acc:MGI:1914527]
ENSMUSG00000029131	-1.43583	4.75633	14.1819	0.000165961	0.00646167	Dnajb6	DnaJ (Hsp40) homolog, subfamily B, member 6 [Source:MGI Symbol;Acc:MGI:1344381]
ENSMUSG00000075053	-1.43913	4.94662	13.9315	0.000189593	0.00703102	Vdac3-ps1	voltage-dependent anion channel 3, pseudogene 1 [Source:MGI Symbol;Acc:MGI:1270159]
ENSMUSG00000065485	-1.4413	-0.817388	13.3551	0.000257725	0.00856649	Mir219a-2	microRNA 219a-2 [Source:MGI Symbol;Acc:MGI:3618754]
ENSMUSG00000021898	-1.44497	-0.66123	18.1506	2.04102e-05	0.00171992	Asb14	ankyrin repeat and SOCS box-containing 14 [Source:MGI Symbol;Acc:MGI:2655107]
ENSMUSG00000085432	-1.46303	-1.90952	13.6893	0.000215679	0.00762052
ENSMUSG00000091449	-1.46664	1.31016	13.3166	0.000263069	0.00867984	Gm10269	predicted gene 10269 [Source:MGI Symbol;Acc:MGI:3642381]
ENSMUSG00000083899	-1.47078	5.79217	13.498	0.000238818	0.0081483	Gm12346	predicted gene 12346 [Source:MGI Symbol;Acc:MGI:3649810]
ENSMUSG00000020447	-1.47452	0.113172	16.393	5.14754e-05	0.00299007	Npc1l1	NPC1-like 1 [Source:MGI Symbol;Acc:MGI:2685089]
ENSMUSG00000020460	-1.4756	2.16222	14.2955	0.000156242	0.00620438	Rps27a	ribosomal protein S27A [Source:MGI Symbol;Acc:MGI:1925544]
ENSMUSG00000059775	-1.48273	4.34136	13.0359	0.00030557	0.00948906	Rps26-ps1	ribosomal protein S26, pseudogene 1 [Source:MGI Symbol;Acc:MGI:3704322]
ENSMUSG00000022429	-1.48304	-0.603186	13.7603	0.000207678	0.00741075	Dmc1	DMC1 dosage suppressor of mck1 homolog, meiosis-specific homologous recombination [Source:MGI Symbol;Acc:MGI:105393]
ENSMUSG00000086198	-1.49732	-1.05614	13.4021	0.000251347	0.00846422
ENSMUSG00000091537	-1.49802	4.2511	13.1016	0.000295049	0.00928375	Tma7	translational machinery associated 7 homolog (S. cerevisiae) [Source:MGI Symbol;Acc:MGI:1913417]
ENSMUSG00000023979	-1.49877	-0.551973	13.1555	0.000286679	0.00915495	Guca1b	guanylate cyclase activator 1B [Source:MGI Symbol;Acc:MGI:1194489]
ENSMUSG00000025762	-1.49999	0.41646	13.9424	0.000188501	0.00701951	Larp1b	La ribonucleoprotein domain family, member 1B [Source:MGI Symbol;Acc:MGI:1914604]
ENSMUSG00000046991	-1.50683	-0.825285	13.8334	0.000199756	0.00722937	Wdr27	WD repeat domain 27 [Source:MGI Symbol;Acc:MGI:1918932]
ENSMUSG00000081603	-1.50713	3.68888	13.2885	0.000267043	0.00875042	Gm14681	predicted gene 14681 [Source:MGI Symbol;Acc:MGI:3705734]
ENSMUSG00000064647	-1.51906	-1.71134	18.4325	1.76029e-05	0.00152433	Gm23301	predicted gene, 23301 [Source:MGI Symbol;Acc:MGI:5453078]
ENSMUSG00000033508	-1.53774	0.397503	13.6685	0.000218085	0.00769039	Asprv1	aspartic peptidase, retroviral-like 1 [Source:MGI Symbol;Acc:MGI:1915105]
ENSMUSG00000084349	-1.54276	5.92647	13.2519	0.000272305	0.00882237	Rpl3-ps1	ribosomal protein L3, pseudogene 1 [Source:MGI Symbol;Acc:MGI:3644217]
ENSMUSG00000056155	-1.54387	-1.16712	15.6975	7.43231e-05	0.00381079	Nanos3	nanos homolog 3 (Drosophila) [Source:MGI Symbol;Acc:MGI:2675387]
ENSMUSG00000085299	-1.54744	-1.93864	15.5843	7.89053e-05	0.00397829
ENSMUSG00000004455	-1.55541	4.13502	14.8916	0.000113866	0.00500434	Ppp1cc	protein phosphatase 1, catalytic subunit, gamma isoform [Source:MGI Symbol;Acc:MGI:104872]
ENSMUSG00000086740	-1.55727	-1.34477	13.2844	0.000267621	0.00875042	Gm17029	predicted gene 17029 [Source:MGI Symbol;Acc:MGI:4937856]
ENSMUSG00000073844	-1.55765	1.85804	14.1454	0.000169209	0.00655967	Gm21957	predicted gene, 21957 [Source:MGI Symbol;Acc:MGI:5439426]
ENSMUSG00000086033	-1.56446	1.73189	17.2884	3.2114e-05	0.00226935
ENSMUSG00000046865	-1.57442	2.42181	13.3899	0.000252983	0.00846817	Fbl	fibrillarin [Source:MGI Symbol;Acc:MGI:95486]
ENSMUSG00000084230	-1.5832	1.16677	14.8294	0.000117688	0.00512716	Gm14388	predicted gene 14388 [Source:MGI Symbol;Acc:MGI:3650926]
ENSMUSG00000024215	-1.58481	-1.60864	14.5102	0.000139406	0.00576338	Spdef	SAM pointed domain containing ets transcription factor [Source:MGI Symbol;Acc:MGI:1353422]
ENSMUSG00000049124	-1.58676	2.3156	13.0889	0.000297058	0.00931295	Gm8186	predicted gene 8186 [Source:MGI Symbol;Acc:MGI:3643110]
ENSMUSG00000009596	-1.58875	-1.27228	14.4384	0.00014482	0.00589429	Taf7l	TAF7-like RNA polymerase II, TATA box binding protein (TBP)-associated factor [Source:MGI Symbol;Acc:MGI:1921719]
ENSMUSG00000085286	-1.59262	-1.11237	13.0683	0.000300337	0.00935893	Ube4bos3	ubiquitination factor E4B, opposite strand 3 [Source:MGI Symbol;Acc:MGI:1921560]
ENSMUSG00000046434	-1.59669	3.4033	13.5474	0.00023261	0.008095	Hnrnpa1	heterogeneous nuclear ribonucleoprotein A1 [Source:MGI Symbol;Acc:MGI:104820]
ENSMUSG00000065414	-1.59671	-1.43181	22.9479	1.66451e-06	0.000268873	Mir138-1	microRNA 138-1 [Source:MGI Symbol;Acc:MGI:2676823]
ENSMUSG00000093319	-1.60587	-1.54065	15.4538	8.45475e-05	0.00413499	Gm27854	predicted gene, 27854 [Source:MGI Symbol;Acc:MGI:5531236]
ENSMUSG00000017778	-1.61046	3.22504	13.8579	0.000197168	0.00719302	Cox7c	cytochrome c oxidase subunit VIIc [Source:MGI Symbol;Acc:MGI:103226]
ENSMUSG00000086544	-1.62482	1.65664	13.636	0.000221884	0.00780903	Chn1os3	chimerin 1, opposite strand 3 [Source:MGI Symbol;Acc:MGI:3705094]
ENSMUSG00000036587	-1.62716	-1.62615	15.0931	0.000102336	0.00461513	Fut7	fucosyltransferase 7 [Source:MGI Symbol;Acc:MGI:107692]
ENSMUSG00000040752	-1.6318	1.71055	14.2207	0.00016257	0.0063711	Myh6	myosin, heavy polypeptide 6, cardiac muscle, alpha [Source:MGI Symbol;Acc:MGI:97255]
ENSMUSG00000008682	-1.63434	2.30801	14.493	0.000140678	0.00579136	Rpl10	ribosomal protein L10 [Source:MGI Symbol;Acc:MGI:105943]
ENSMUSG00000066860	-1.64118	2.10913	14.0263	0.000180268	0.00682622
ENSMUSG00000080002	-1.64312	1.2457	13.1509	0.000287376	0.00915495	Gm5566	predicted pseudogene 5566 [Source:MGI Symbol;Acc:MGI:3648428]
ENSMUSG00000064317	-1.64944	2.50248	13.8086	0.000202407	0.0072952	Gm10146	predicted gene 10146 [Source:MGI Symbol;Acc:MGI:3704367]
ENSMUSG00000073469	-1.65195	1.16978	15.2631	9.35259e-05	0.00439065
ENSMUSG00000067161	-1.65547	2.57971	15.8867	6.72494e-05	0.00353977	Gm5560	predicted pseudogene 5560 [Source:MGI Symbol;Acc:MGI:3647980]
ENSMUSG00000089983	-1.65791	-0.818053	15.9281	6.57953e-05	0.00353231	2010320O07Rik	RIKEN cDNA 2010320O07 gene [Source:MGI Symbol;Acc:MGI:1917131]
ENSMUSG00000057886	-1.66141	1.79211	15.1573	9.89171e-05	0.00453033	Gm6984	predicted gene 6984 [Source:MGI Symbol;Acc:MGI:3646710]
ENSMUSG00000033200	-1.66312	-2.24229	14.5065	0.000139677	0.00576338	Tpsg1	tryptase gamma 1 [Source:MGI Symbol;Acc:MGI:1349391]
ENSMUSG00000080942	-1.66319	-2.13478	14.2678	0.000158557	0.00626858	Gm14556	predicted gene 14556 [Source:MGI Symbol;Acc:MGI:3707318]
ENSMUSG00000079484	-1.6635	0.864396	15.9206	6.60559e-05	0.00353231	Phyhd1	phytanoyl-CoA dioxygenase domain containing 1 [Source:MGI Symbol;Acc:MGI:3612860]
ENSMUSG00000029360	-1.67062	-0.776173	15.7259	7.32155e-05	0.00377628	Gm9754	predicted gene 9754 [Source:MGI Symbol;Acc:MGI:3704256]
ENSMUSG00000084319	-1.67108	6.25914	13.8137	0.000201862	0.00729018	Tpt1-ps3	tumor protein, translationally-controlled, pseudogene 3 [Source:MGI Symbol;Acc:MGI:2664997]
ENSMUSG00000059195	-1.67251	5.25807	14.9515	0.00011031	0.00490087	Gm12715	predicted gene 12715 [Source:MGI Symbol;Acc:MGI:3650759]
ENSMUSG00000036835	-1.67256	2.364	13.0997	0.000295338	0.00928375	Psenen	presenilin enhancer 2 homolog (C. elegans) [Source:MGI Symbol;Acc:MGI:1913590]
ENSMUSG00000080776	-1.67454	4.3342	14.9963	0.000107723	0.00480977	Gm12174	predicted gene 12174 [Source:MGI Symbol;Acc:MGI:3651722]
ENSMUSG00000070025	-1.67749	-0.91441	14.851	0.000116347	0.00508107	Gm10284	predicted pseudogene 10284 [Source:MGI Symbol;Acc:MGI:3704311]
ENSMUSG00000085334	-1.68131	3.63533	14.4509	0.000143861	0.00588191	Gm12940	predicted gene 12940 [Source:MGI Symbol;Acc:MGI:3702626]
ENSMUSG00000022518	-1.6972	-1.51727	14.4085	0.000147139	0.0059482	4930562C15Rik	RIKEN cDNA 4930562C15 gene [Source:MGI Symbol;Acc:MGI:1926059]
ENSMUSG00000087130	-1.70405	2.8442	16.4746	4.93061e-05	0.00294998
ENSMUSG00000092981	-1.70836	3.49592	14.0666	0.000176454	0.00673247	Mir5125	microRNA 5125 [Source:MGI Symbol;Acc:MGI:4950450]
ENSMUSG00000054717	-1.70987	0.22745	15.6162	7.75851e-05	0.00392652	Hmgb2	high mobility group box 2 [Source:MGI Symbol;Acc:MGI:96157]
ENSMUSG00000025650	-1.73278	1.86834	16.6805	4.42339e-05	0.00279561	Col7a1	collagen, type VII, alpha 1 [Source:MGI Symbol;Acc:MGI:88462]
ENSMUSG00000080152	-1.73286	-2.07886	13.1186	0.000292373	0.0092391	Gm12260	predicted gene 12260 [Source:MGI Symbol;Acc:MGI:3651326]
ENSMUSG00000028081	-1.7367	6.26666	14.0317	0.000179755	0.00682119	Rps3a1	ribosomal protein S3A1 [Source:MGI Symbol;Acc:MGI:1202063]
ENSMUSG00000085764	-1.73886	-0.958128	15.4022	8.68889e-05	0.00421505
ENSMUSG00000091472	-1.74796	-0.052376	13.5652	0.000230423	0.00806212	Gm3739	predicted gene 3739 [Source:MGI Symbol;Acc:MGI:3781914]
ENSMUSG00000003038	-1.74896	4.22207	17.2644	3.25223e-05	0.00228919	Hmgn2	high mobility group nucleosomal binding domain 2 [Source:MGI Symbol;Acc:MGI:96136]
ENSMUSG00000053769	-1.75451	1.14336	13.8332	0.000199775	0.00722937	Lysmd1	LysM, putative peptidoglycan-binding, domain containing 1 [Source:MGI Symbol;Acc:MGI:1919409]
ENSMUSG00000052013	-1.75501	-1.32107	13.3837	0.000253823	0.00846817	Btla	B and T lymphocyte associated [Source:MGI Symbol;Acc:MGI:2658978]
ENSMUSG00000068141	-1.75569	2.7378	15.3335	9.01043e-05	0.00433588	Gm10232	predicted pseudogene 10232 [Source:MGI Symbol;Acc:MGI:3641637]
ENSMUSG00000085830	-1.76598	3.0401	14.4296	0.000145497	0.0058951	Grin1os	glutamate receptor, ionotropic, NMDA1 (zeta 1), opposite strand [Source:MGI Symbol;Acc:MGI:2443867]
ENSMUSG00000085307	-1.76642	-1.90784	13.3004	0.000265349	0.00873899	Gm11525	predicted gene 11525 [Source:MGI Symbol;Acc:MGI:3651809]
ENSMUSG00000090721	-1.76851	0.253345	14.7566	0.000122316	0.00522725
ENSMUSG00000071671	-1.76863	-1.9299	13.796	0.000203766	0.00732945	Gm10343	predicted gene 10343 [Source:MGI Symbol;Acc:MGI:3642690]
ENSMUSG00000060938	-1.77166	6.1628	13.4532	0.000244592	0.00828337	Rpl26	ribosomal protein L26 [Source:MGI Symbol;Acc:MGI:106022]
ENSMUSG00000086695	-1.78022	-0.842729	12.9573	0.000318676	0.00974433	Gm15247	predicted gene 15247 [Source:MGI Symbol;Acc:MGI:3705183]
ENSMUSG00000031312	-1.78857	-1.04279	15.3133	9.10729e-05	0.00434752	Itgb1bp2	integrin beta 1 binding protein 2 [Source:MGI Symbol;Acc:MGI:1353420]
ENSMUSG00000009927	-1.80134	5.51525	15.0931	0.000102335	0.00461513	Rps25	ribosomal protein S25 [Source:MGI Symbol;Acc:MGI:1922867]
ENSMUSG00000090761	-1.80208	1.90184	13.8788	0.000194989	0.00717183	Gm17201	predicted gene 17201 [Source:MGI Symbol;Acc:MGI:4938028]
ENSMUSG00000061848	-1.82133	4.06068	15.2965	9.18866e-05	0.00436509	Gm5805	predicted gene 5805 [Source:MGI Symbol;Acc:MGI:3644633]
ENSMUSG00000080921	-1.8217	4.88649	13.4798	0.000241148	0.00819765	Rpl38-ps2	ribosomal protein L38, pseudogene 2 [Source:MGI Symbol;Acc:MGI:3646625]
ENSMUSG00000069223	-1.82317	-2.34134	12.9754	0.000315614	0.00970624	4930451E10Rik	RIKEN cDNA 4930451E10 gene [Source:MGI Symbol;Acc:MGI:1925361]
ENSMUSG00000079103	-1.82537	-1.0794	16.9244	3.88977e-05	0.00257629	Tgm7	transglutaminase 7 [Source:MGI Symbol;Acc:MGI:2151164]
ENSMUSG00000058246	-1.82617	0.585335	14.9989	0.000107571	0.00480977	Gm10037	predicted gene 10037 [Source:MGI Symbol;Acc:MGI:3645096]
ENSMUSG00000077704	-1.8282	-1.90062	15.5212	8.15835e-05	0.00404514	Snord89	small nucleolar RNA, C/D box 89 [Source:MGI Symbol;Acc:MGI:3819562]
ENSMUSG00000034437	-1.83454	2.67039	15.1969	9.68609e-05	0.00445784	Gm9761	predicted gene 9761 [Source:MGI Symbol;Acc:MGI:3708640]
ENSMUSG00000089736	-1.8348	1.41601	14.6207	0.000131466	0.00551328	Gm14378	predicted gene 14378 [Source:MGI Symbol;Acc:MGI:3833469]
ENSMUSG00000083669	-1.83684	3.37383	14.5878	0.00013378	0.00558424	Gm10169	predicted pseudogene 10169 [Source:MGI Symbol;Acc:MGI:3642393]
ENSMUSG00000021640	-1.8444	-2.01642	16.519	4.81653e-05	0.00290636	Naip1	NLR family, apoptosis inhibitory protein 1 [Source:MGI Symbol;Acc:MGI:1298223]
ENSMUSG00000087216	-1.85559	-2.31415	14.8207	0.00011823	0.00513826	E130111B04Rik	RIKEN cDNA E130111B04 gene [Source:MGI Symbol;Acc:MGI:1925104]
ENSMUSG00000089767	-1.86072	0.884269	17.1134	3.52136e-05	0.00240047	4930556I23Rik	RIKEN cDNA 4930556I23 gene [Source:MGI Symbol;Acc:MGI:1922520]
ENSMUSG00000089948	-1.86868	-1.54116	13.8398	0.000199078	0.00722937	Far2os1	fatty acyl CoA reductase 2, opposite strand 1 [Source:MGI Symbol;Acc:MGI:4415003]
ENSMUSG00000082922	-1.87125	0.587776	13.4355	0.000246913	0.00833052	Gm6939	predicted gene 6939 [Source:MGI Symbol;Acc:MGI:3782976]
ENSMUSG00000090733	-1.87459	0.429285	16.4275	5.05471e-05	0.00297964	Rps27	ribosomal protein S27 [Source:MGI Symbol;Acc:MGI:1888676]
ENSMUSG00000086719	-1.87487	-0.971243	15.827	6.94058e-05	0.0036099	Gm16275	predicted gene 16275 [Source:MGI Symbol;Acc:MGI:3826597]
ENSMUSG00000045128	-1.87585	5.60935	13.861	0.000196844	0.00719302	Rpl18a	ribosomal protein L18A [Source:MGI Symbol;Acc:MGI:1924058]
ENSMUSG00000092526	-1.87641	-0.240019	13.911	0.000191674	0.00707893	Gm17907	predicted gene, 17907 [Source:MGI Symbol;Acc:MGI:5010092]
ENSMUSG00000022753	-1.87673	-1.60812	13.0235	0.000307605	0.00951931	Tmem30c	transmembrane protein 30C [Source:MGI Symbol;Acc:MGI:1918277]
ENSMUSG00000057762	-1.87723	-0.85367	13.501	0.000238438	0.0081483	Gm6169	predicted gene 6169 [Source:MGI Symbol;Acc:MGI:3646298]
ENSMUSG00000050147	-1.87795	-0.810599	13.3909	0.000252853	0.00846817	F2rl3	coagulation factor II (thrombin) receptor-like 3 [Source:MGI Symbol;Acc:MGI:1298207]
ENSMUSG00000079480	-1.88047	-0.0134185	14.7622	0.000121956	0.00522431	Pin4	protein (peptidyl-prolyl cis/trans isomerase) NIMA-interacting, 4 (parvulin) [Source:MGI Symbol;Acc:MGI:1916963]
ENSMUSG00000062070	-1.89163	5.00378	16.454	4.98445e-05	0.00295873	Pgk1	phosphoglycerate kinase 1 [Source:MGI Symbol;Acc:MGI:97555]
ENSMUSG00000060438	-1.89311	2.89025	13.1231	0.000291671	0.00923317	Rps10-ps1	ribosomal protein S10, pseudogene 1 [Source:MGI Symbol;Acc:MGI:3644167]
ENSMUSG00000060036	-1.8961	5.84319	15.9802	6.40099e-05	0.00348155	Rpl3	ribosomal protein L3 [Source:MGI Symbol;Acc:MGI:1351605]
ENSMUSG00000077575	-1.89725	-0.979718	13.151	0.000287361	0.00915495	Gm24888	predicted gene, 24888 [Source:MGI Symbol;Acc:MGI:5454665]
ENSMUSG00000046345	-1.90911	-2.149	13.2553	0.000271806	0.00882237	Smco1	single-pass membrane protein with coiled-coil domains 1 [Source:MGI Symbol;Acc:MGI:1916826]
ENSMUSG00000091035	-1.91046	-1.09201	16.4053	5.11428e-05	0.00299007
ENSMUSG00000092167	-1.91581	0.00606952	16.6559	4.48116e-05	0.00281232	Gm3696	predicted gene 3696 [Source:MGI Symbol;Acc:MGI:3781872]
ENSMUSG00000082925	-1.91681	-0.192482	16.2874	5.4425e-05	0.0031343	Gm13135	predicted gene 13135 [Source:MGI Symbol;Acc:MGI:3650404]
ENSMUSG00000048538	-1.92316	-0.730949	13.2853	0.000267497	0.00875042	Gm9826	predicted gene 9826 [Source:MGI Symbol;Acc:MGI:3642725]
ENSMUSG00000048007	-1.93177	0.742028	15.5578	8.00193e-05	0.00399729	Timm8a1	translocase of inner mitochondrial membrane 8A1 [Source:MGI Symbol;Acc:MGI:1353433]
ENSMUSG00000079942	-1.93968	-1.12382	13.9536	0.000187374	0.00701133	Rpl28-ps3	ribosomal protein L28, pseudogene 3 [Source:MGI Symbol;Acc:MGI:3650282]
ENSMUSG00000082895	-1.93973	-1.16095	13.7913	0.000204277	0.00733313	Rpsa-ps9	ribosomal protein SA, pseudogene 9 [Source:MGI Symbol;Acc:MGI:3650393]
ENSMUSG00000080840	-1.94236	-0.454104	13.9468	0.000188061	0.00701768	Gm11349	predicted gene 11349 [Source:MGI Symbol;Acc:MGI:3652298]
ENSMUSG00000083626	-1.94371	2.27494	15.4417	8.50918e-05	0.00415031	Gm4459	predicted gene 4459 [Source:MGI Symbol;Acc:MGI:3782643]
ENSMUSG00000046636	-1.94424	0.443019	16.1914	5.72535e-05	0.00319144	Gm7729	predicted gene 7729 [Source:MGI Symbol;Acc:MGI:3647361]
ENSMUSG00000039221	-1.9456	3.71221	16.4596	4.96978e-05	0.00295873	Rpl22l1	ribosomal protein L22 like 1 [Source:MGI Symbol;Acc:MGI:1915278]
ENSMUSG00000065265	-1.94563	-1.12092	17.8373	2.40623e-05	0.00190326	Gm23455	predicted gene, 23455 [Source:MGI Symbol;Acc:MGI:5453232]
ENSMUSG00000062328	-1.94778	1.48429	16.2247	5.62559e-05	0.00317954	Rpl17	ribosomal protein L17 [Source:MGI Symbol;Acc:MGI:2448270]
ENSMUSG00000053889	-1.95772	-2.22623	13.5951	0.000226776	0.00795001	Kirrel3os	kin of IRRE like 3 (Drosophila), opposite strand [Source:MGI Symbol;Acc:MGI:3045250]
ENSMUSG00000062284	-1.96368	0.539019	17.63	2.68323e-05	0.00205817	Gm6030	predicted gene 6030 [Source:MGI Symbol;Acc:MGI:3645112]
ENSMUSG00000064871	-1.96865	-2.29345	14.1224	0.000171287	0.00661169	Snord58b	small nucleolar RNA, C/D box 58B [Source:MGI Symbol;Acc:MGI:3819545]
ENSMUSG00000059645	-1.97326	-0.0529215	15.2769	9.28447e-05	0.00439065	Gm7361	predicted gene 7361 [Source:MGI Symbol;Acc:MGI:3805965]
ENSMUSG00000089988	-1.9758	-1.85175	17.2993	3.19298e-05	0.00226525	Gm16238	predicted gene 16238 [Source:MGI Symbol;Acc:MGI:3802104]
ENSMUSG00000091443	-1.97695	-0.123378	13.5429	0.000233167	0.008095	Gm17023	predicted gene 17023 [Source:MGI Symbol;Acc:MGI:4937850]
ENSMUSG00000069475	-1.97808	-1.89513	19.1934	1.18119e-05	0.00114601	Gm6020	predicted gene 6020 [Source:MGI Symbol;Acc:MGI:3643428]
ENSMUSG00000062456	-1.97884	3.9011	16.2177	5.64626e-05	0.00317954	Rpl9-ps6	ribosomal protein L9, pseudogene 6 [Source:MGI Symbol;Acc:MGI:3642682]
ENSMUSG00000081720	-1.98551	-1.85287	17.7665	2.49747e-05	0.0019661	Gm12391	predicted gene 12391 [Source:MGI Symbol;Acc:MGI:3650809]
ENSMUSG00000081992	-1.99185	-1.98286	13.5284	0.000234975	0.00810358	Gm13408	predicted gene 13408 [Source:MGI Symbol;Acc:MGI:3649613]
ENSMUSG00000087286	-1.9959	-2.10207	17.6642	2.63535e-05	0.00203013	Gm9013	predicted gene 9013 [Source:MGI Symbol;Acc:MGI:3646930]
ENSMUSG00000086067	-2.00138	0.104882	13.5262	0.000235262	0.00810358	Gm16183	predicted gene 16183 [Source:MGI Symbol;Acc:MGI:3802174]
ENSMUSG00000035242	-2.01004	4.84767	16.1287	5.91792e-05	0.00325831	Oaz1	ornithine decarboxylase antizyme 1 [Source:MGI Symbol;Acc:MGI:109433]
ENSMUSG00000085376	-2.0107	-0.950648	16.2162	5.65087e-05	0.00317954	Gm14508	predicted gene 14508 [Source:MGI Symbol;Acc:MGI:3705279]
ENSMUSG00000067015	-2.01223	1.28168	15.1568	9.89408e-05	0.00453033
ENSMUSG00000091952	-2.01253	1.07744	16.2008	5.69692e-05	0.00318549	Gm17709	predicted gene, 17709 [Source:MGI Symbol;Acc:MGI:4937343]
ENSMUSG00000087439	-2.02163	-2.00115	13.344	0.000259251	0.00857666	Gm15788	predicted gene 15788 [Source:MGI Symbol;Acc:MGI:3783230]
ENSMUSG00000070493	-2.02414	6.10493	15.2564	9.38577e-05	0.00439065	Chchd2	coiled-coil-helix-coiled-coil-helix domain containing 2 [Source:MGI Symbol;Acc:MGI:1261428]
ENSMUSG00000083716	-2.02776	2.84402	14.8561	0.000116032	0.00507966	Gm13436	predicted gene 13436 [Source:MGI Symbol;Acc:MGI:3651005]
ENSMUSG00000081221	-2.02948	0.108749	13.3913	0.000252796	0.00846817	Gm14760	predicted gene 14760 [Source:MGI Symbol;Acc:MGI:3709612]
ENSMUSG00000085270	-2.0366	-0.324539	15.4925	8.2835e-05	0.00408463
ENSMUSG00000057262	-2.04056	-1.22873	14.189	0.000165335	0.0064513	Gm10020	predicted pseudogene 10020 [Source:MGI Symbol;Acc:MGI:3642192]
ENSMUSG00000021631	-2.06117	0.532995	13.7091	0.000213416	0.00755545	Mrps36-ps1	mitichondrial ribosomal protein S36, pseudogene 1 [Source:MGI Symbol;Acc:MGI:3809201]
ENSMUSG00000023968	-2.06225	0.97001	14.0795	0.000175244	0.00670671	Crip3	cysteine-rich protein 3 [Source:MGI Symbol;Acc:MGI:2152434]
ENSMUSG00000043747	-2.06967	-1.94295	16.7453	4.2749e-05	0.00273061	1520401A03Rik	RIKEN cDNA 1520401A03 gene [Source:MGI Symbol;Acc:MGI:2443785]
ENSMUSG00000065599	-2.06977	-0.654002	15.319	9.07976e-05	0.00434594	Mir23b	microRNA 23b [Source:MGI Symbol;Acc:MGI:2676898]
ENSMUSG00000061468	-2.07034	3.37549	17.0057	3.72679e-05	0.00250276
ENSMUSG00000082072	-2.07549	-1.93464	13.1707	0.000284354	0.00915495	Gm15785	predicted gene 15785 [Source:MGI Symbol;Acc:MGI:3783227]
ENSMUSG00000090194	-2.07787	-2.03044	14.3955	0.000148158	0.00596253	Gm16161	predicted gene 16161 [Source:MGI Symbol;Acc:MGI:3801899]
ENSMUSG00000064193	-2.07964	5.26894	13.7501	0.000208805	0.00742148	Gm4735	predicted gene 4735 [Source:MGI Symbol;Acc:MGI:3645521]
ENSMUSG00000048758	-2.08009	5.56279	14.9384	0.00011108	0.0049229	Rpl29	ribosomal protein L29 [Source:MGI Symbol;Acc:MGI:99687]
ENSMUSG00000035215	-2.0874	1.23408	18.823	1.43426e-05	0.00134081	Lsm7	LSM7 homolog, U6 small nuclear RNA associated (S. cerevisiae) [Source:MGI Symbol;Acc:MGI:1913344]
ENSMUSG00000030981	-2.08876	-1.97038	13.5437	0.000233073	0.008095	Mmp21	matrix metallopeptidase 21 [Source:MGI Symbol;Acc:MGI:2664387]
ENSMUSG00000051965	-2.0891	-0.13197	22.6717	1.92176e-06	0.00029736	Nanos2	nanos homolog 2 (Drosophila) [Source:MGI Symbol;Acc:MGI:2676627]
ENSMUSG00000086839	-2.10117	-2.28653	12.9656	0.00031726	0.00971757	Gm11973	predicted gene 11973 [Source:MGI Symbol;Acc:MGI:3650058]
ENSMUSG00000065608	-2.11354	-0.403955	24.6067	7.03067e-07	0.000168258	Mirlet7c-2	microRNA let7c-2 [Source:MGI Symbol;Acc:MGI:3619050]
ENSMUSG00000067149	-2.12388	-1.20273	17.8366	2.40705e-05	0.00190326	Igj	immunoglobulin joining chain [Source:MGI Symbol;Acc:MGI:96493]
ENSMUSG00000091686	-2.13353	-0.939012	15.4662	8.39959e-05	0.00413053	4930471C04Rik	RIKEN cDNA 4930471C04 gene [Source:MGI Symbol;Acc:MGI:1925426]
ENSMUSG00000028575	-2.14004	-0.957647	14.191	0.000165156	0.0064513	Eqtn	equatorin, sperm acrosome associated [Source:MGI Symbol;Acc:MGI:1915003]
ENSMUSG00000044424	-2.14024	3.06022	14.3314	0.000153289	0.0061142	Gm9493	predicted gene 9493 [Source:MGI Symbol;Acc:MGI:3779903]
ENSMUSG00000030858	-2.14624	-2.25193	13.8593	0.000197022	0.00719302	1700007K09Rik	RIKEN cDNA 1700007K09 gene [Source:MGI Symbol;Acc:MGI:1916568]
ENSMUSG00000081485	-2.15875	3.94277	15.096	0.00010218	0.00461513	Gm12338	predicted gene 12338 [Source:MGI Symbol;Acc:MGI:3650622]
ENSMUSG00000090691	-2.17618	-0.710743	23.4398	1.28884e-06	0.000230703	Gm3667	predicted gene 3667 [Source:MGI Symbol;Acc:MGI:3781843]
ENSMUSG00000059070	-2.17949	5.06535	15.5752	7.92861e-05	0.00398629	Rpl18	ribosomal protein L18 [Source:MGI Symbol;Acc:MGI:98003]
ENSMUSG00000090785	-2.19172	0.706363	13.51	0.000237291	0.00812811	Gm17116	predicted gene 17116 [Source:MGI Symbol;Acc:MGI:4937943]
ENSMUSG00000086059	-2.19658	-2.53546	15.3213	9.06859e-05	0.00434594
ENSMUSG00000090264	-2.21155	-1.18235	14.0563	0.000177419	0.00674682	Eif4ebp3	eukaryotic translation initiation factor 4E binding protein 3 [Source:MGI Symbol;Acc:MGI:1270847]
ENSMUSG00000069682	-2.21646	4.86801	16.7953	4.16373e-05	0.00270778	Gm10275	predicted pseudogene 10275 [Source:MGI Symbol;Acc:MGI:3704354]
ENSMUSG00000091094	-2.22425	0.344447	15.4979	8.25972e-05	0.00408412
ENSMUSG00000085232	-2.23459	-1.74993	14.8889	0.000114033	0.00500434	Gm11962	predicted gene 11962 [Source:MGI Symbol;Acc:MGI:3652247]
ENSMUSG00000092741	-2.2421	0.656482	14.2409	0.000160834	0.00633073	Mir3074-1	microRNA 3074-1 [Source:MGI Symbol;Acc:MGI:4834247]
ENSMUSG00000084930	-2.25088	-2.36596	16.1611	5.81773e-05	0.00323289	Gm11706	predicted gene 11706 [Source:MGI Symbol;Acc:MGI:3651837]
ENSMUSG00000057605	-2.25427	-0.592054	14.1683	0.000167159	0.00649424	Gm6807	predicted gene 6807 [Source:MGI Symbol;Acc:MGI:3649145]
ENSMUSG00000071793	-2.25547	3.94184	15.5635	7.97783e-05	0.00399729	2610005L07Rik	RIKEN cDNA 2610005L07 gene [Source:MGI Symbol;Acc:MGI:1914283]
ENSMUSG00000073212	-2.25716	-1.1997	16.0633	6.12583e-05	0.00335221
ENSMUSG00000063480	-2.25724	5.04064	17.0342	3.67129e-05	0.00248664	Nhp2l1	NHP2 non-histone chromosome protein 2-like 1 (S. cerevisiae) [Source:MGI Symbol;Acc:MGI:893586]
ENSMUSG00000078134	-2.26247	0.791433	14.9047	0.000113084	0.00498707	Gm12355	predicted gene 12355 [Source:MGI Symbol;Acc:MGI:3649769]
ENSMUSG00000087322	-2.29023	-0.963184	16.8519	4.04126e-05	0.00264732	Gm16075	predicted gene 16075 [Source:MGI Symbol;Acc:MGI:3801977]
ENSMUSG00000093345	-2.29025	-1.70544	13.5235	0.0002356	0.00810358	Gm27956	predicted gene, 27956 [Source:MGI Symbol;Acc:MGI:5531338]
ENSMUSG00000079724	-2.29047	1.09285	16.91	3.9194e-05	0.00258637
ENSMUSG00000045999	-2.29275	5.26416	15.908	6.64983e-05	0.00353485	AY036118	cDNA sequence AY036118 [Source:MGI Symbol;Acc:MGI:2158419]
ENSMUSG00000086461	-2.29407	0.245481	15.6291	7.70591e-05	0.00391823
ENSMUSG00000059058	-2.31372	2.54676	17.3147	3.16732e-05	0.00226495	Tma7-ps	translational machinery associated 7 homolog (S. cerevisiae), pseudogene [Source:MGI Symbol;Acc:MGI:3705453]
ENSMUSG00000089542	-2.31742	-1.54297	16.5155	4.8253e-05	0.00290636	Gm25835	predicted gene, 25835 [Source:MGI Symbol;Acc:MGI:5455612]
ENSMUSG00000079408	-2.3224	-0.446296	13.7534	0.000208446	0.00742148
ENSMUSG00000060419	-2.32823	5.36428	15.9426	6.5291e-05	0.00352984	Rps16-ps2	ribosomal protein S16, pseudogene 2 [Source:MGI Symbol;Acc:MGI:3704259]
ENSMUSG00000045551	-2.33702	-2.01278	16.3951	5.14185e-05	0.00299007	Fpr1	formyl peptide receptor 1 [Source:MGI Symbol;Acc:MGI:107443]
ENSMUSG00000086583	-2.34212	4.7416	18.4004	1.79021e-05	0.00153744	Gm15500	predicted pseudogene 15500 [Source:MGI Symbol;Acc:MGI:3782947]
ENSMUSG00000065564	-2.34417	-0.25412	14.3706	0.000150126	0.00600135	Mirlet7b	microRNA let7b [Source:MGI Symbol;Acc:MGI:2676794]
ENSMUSG00000064514	-2.3618	-2.47138	16.3586	5.2418e-05	0.003035	Gm22455	predicted gene, 22455 [Source:MGI Symbol;Acc:MGI:5452232]
ENSMUSG00000091460	-2.36771	-0.723375	13.7776	0.000205776	0.0073575	Gm7808	predicted pseudogene 7808 [Source:MGI Symbol;Acc:MGI:3643360]
ENSMUSG00000091845	-2.37873	2.97116	15.4231	8.59296e-05	0.00417981	Gm4604	predicted gene 4604 [Source:MGI Symbol;Acc:MGI:3782787]
ENSMUSG00000031320	-2.37937	6.56376	17.1978	3.36819e-05	0.00232521	Rps4x	ribosomal protein S4, X-linked [Source:MGI Symbol;Acc:MGI:98158]
ENSMUSG00000072489	-2.38583	-2.22663	15.822	6.95875e-05	0.0036099
ENSMUSG00000077440	-2.38615	-1.1454	33.1651	8.46574e-09	9.49697e-06	Gm23130	predicted gene, 23130 [Source:MGI Symbol;Acc:MGI:5452907]
ENSMUSG00000086904	-2.3875	-2.16768	21.2106	4.11473e-06	0.000479997	Gm13404	predicted gene 13404 [Source:MGI Symbol;Acc:MGI:3649379]
ENSMUSG00000023052	-2.39444	0.267723	15.0958	0.000102188	0.00461513	Npff	neuropeptide FF-amide peptide precursor [Source:MGI Symbol;Acc:MGI:1891708]
ENSMUSG00000090136	-2.40521	2.09129	15.2419	9.45817e-05	0.00439065	Gm10177	predicted gene 10177 [Source:MGI Symbol;Acc:MGI:3704330]
ENSMUSG00000085342	-2.40758	3.56231	16.0142	6.28683e-05	0.00342986	Gm12254	predicted gene 12254 [Source:MGI Symbol;Acc:MGI:3650324]
ENSMUSG00000041841	-2.44125	4.6723	16.7577	4.24701e-05	0.00273061	Rpl37	ribosomal protein L37 [Source:MGI Symbol;Acc:MGI:1914531]
ENSMUSG00000046330	-2.44369	4.63186	16.1189	5.94883e-05	0.0032653	Rpl37a	ribosomal protein L37a [Source:MGI Symbol;Acc:MGI:98068]
ENSMUSG00000021131	-2.44916	3.14646	19.648	9.3101e-06	0.000938803	Erh	enhancer of rudimentary homolog (Drosophila) [Source:MGI Symbol;Acc:MGI:108089]
ENSMUSG00000058905	-2.46158	-1.42324	13.2544	0.00027194	0.00882237	Gm10051	predicted pseudogene 10051 [Source:MGI Symbol;Acc:MGI:3641791]
ENSMUSG00000062678	-2.47496	1.99397	17.2472	3.28187e-05	0.00229497
ENSMUSG00000079364	-2.47764	-1.72565	13.0027	0.000311044	0.00960917	Gm3558	predicted gene 3558 [Source:MGI Symbol;Acc:MGI:3781735]
ENSMUSG00000049517	-2.48235	0.889949	22.5737	2.02234e-06	0.000310121	Rps23	ribosomal protein S23 [Source:MGI Symbol;Acc:MGI:1913725]
ENSMUSG00000084905	-2.48281	-2.46901	18.5652	1.64195e-05	0.00145179	Gm12081	predicted gene 12081 [Source:MGI Symbol;Acc:MGI:3650553]
ENSMUSG00000081406	-2.4836	4.11689	16.9494	3.83903e-05	0.00255217	Rps6-ps4	ribosomal protein S6, pseudogene 4 [Source:MGI Symbol;Acc:MGI:3650907]
ENSMUSG00000087344	-2.49313	-1.45483	24.3654	7.96858e-07	0.000174669	Gm15627	predicted gene 15627 [Source:MGI Symbol;Acc:MGI:3783071]
ENSMUSG00000068262	-2.51517	-0.889362	12.9742	0.000315808	0.00970624	Gm5879	predicted gene 5879 [Source:MGI Symbol;Acc:MGI:3647624]
ENSMUSG00000083670	-2.52522	0.572461	16.2249	5.62508e-05	0.00317954	Gm6829	predicted pseudogene 6829 [Source:MGI Symbol;Acc:MGI:3648590]
ENSMUSG00000020286	-2.54615	-1.83985	17.671	2.62604e-05	0.00203013	1700093K21Rik	RIKEN cDNA 1700093K21 gene [Source:MGI Symbol;Acc:MGI:1914608]
ENSMUSG00000071763	-2.5466	-2.05866	17.2263	3.3181e-05	0.0023084	4933416I08Rik	RIKEN cDNA 4933416I08 gene [Source:MGI Symbol;Acc:MGI:1918409]
ENSMUSG00000081673	-2.54925	0.310463	13.8679	0.000196123	0.00719302	Gm14794	predicted gene 14794 [Source:MGI Symbol;Acc:MGI:3645637]
ENSMUSG00000076258	-2.5528	6.25525	17.1676	3.42221e-05	0.00235346	Gm23935	predicted gene, 23935 [Source:MGI Symbol;Acc:MGI:5453712]
ENSMUSG00000087105	-2.56928	-0.989882	14.2694	0.000158416	0.00626858
ENSMUSG00000072735	-2.57229	-2.15141	21.6192	3.32505e-06	0.000417352
ENSMUSG00000023004	-2.57465	6.8972	18.7837	1.46413e-05	0.00135462	Tuba1b	tubulin, alpha 1B [Source:MGI Symbol;Acc:MGI:107804]
ENSMUSG00000092212	-2.5859	-0.927092	22.0421	2.66737e-06	0.000362702	Slc22a13b-ps	solute carrier family 22 (organic cation transporter), member 13b, pseudogene [Source:MGI Symbol;Acc:MGI:1924762]
ENSMUSG00000079354	-2.58887	-0.364656	22.244	2.40107e-06	0.000342038
ENSMUSG00000047676	-2.59386	4.45891	17.3479	3.11235e-05	0.00223454	Rpsa-ps10	ribosomal protein SA, pseudogene 10 [Source:MGI Symbol;Acc:MGI:3704228]
ENSMUSG00000057863	-2.6031	4.58781	16.4181	5.07978e-05	0.00297964	Rpl36	ribosomal protein L36 [Source:MGI Symbol;Acc:MGI:1860603]
ENSMUSG00000084904	-2.60453	2.28737	20.2576	6.76843e-06	0.000702234	Gm14827	predicted gene 14827 [Source:MGI Symbol;Acc:MGI:3705192]
ENSMUSG00000083621	-2.62288	4.7928	17.5599	2.78403e-05	0.00211027	Gm14586	predicted gene 14586 [Source:MGI Symbol;Acc:MGI:3705507]
ENSMUSG00000046440	-2.62397	-1.50668	17.5364	2.81859e-05	0.00212566	Gm5564	predicted gene 5564 [Source:MGI Symbol;Acc:MGI:3645018]
ENSMUSG00000069862	-2.62522	-1.03437	17.8529	2.38652e-05	0.00190326	Rps12-ps9	ribosomal protein S12, pseudogene 9 [Source:MGI Symbol;Acc:MGI:3704324]
ENSMUSG00000085663	-2.63595	-2.06905	13.7812	0.000205385	0.0073575	Gm15718	predicted gene 15718 [Source:MGI Symbol;Acc:MGI:3783160]
ENSMUSG00000082401	-2.64258	1.37971	18.6818	1.5445e-05	0.00139308
ENSMUSG00000020804	-2.64403	-0.573231	13.3425	0.000259464	0.00857666	Aanat	arylalkylamine N-acetyltransferase [Source:MGI Symbol;Acc:MGI:1328365]
ENSMUSG00000032892	-2.65324	-2.2068	19.2776	1.13023e-05	0.00110855	Rangrf	RAN guanine nucleotide release factor [Source:MGI Symbol;Acc:MGI:1889073]
ENSMUSG00000081574	-2.65883	-2.53997	13.2254	0.000276179	0.00893179	Gm14429	predicted gene 14429 [Source:MGI Symbol;Acc:MGI:3649510]
ENSMUSG00000084817	-2.66347	3.61625	17.7112	2.57112e-05	0.0019978	Gm5526	predicted pseudogene 5526 [Source:MGI Symbol;Acc:MGI:3643066]
ENSMUSG00000065947	-2.66369	-0.373996	14.8089	0.000118973	0.00514988	mt-Nd4l	mitochondrially encoded NADH dehydrogenase 4L [Source:MGI Symbol;Acc:MGI:102497]
ENSMUSG00000066956	-2.68275	-2.593	13.2808	0.000268134	0.00875042
ENSMUSG00000058443	-2.70119	-1.17227	16.5824	4.65825e-05	0.00286896	Rpl10-ps3	ribosomal protein L10, pseudogene 3 [Source:MGI Symbol;Acc:MGI:3704336]
ENSMUSG00000083097	-2.71813	3.34503	18.761	1.48166e-05	0.00136381	Gm14494	predicted gene 14494 [Source:MGI Symbol;Acc:MGI:3704210]
ENSMUSG00000057157	-2.72471	-0.896982	17.9953	2.21447e-05	0.00181495	Gm6054	predicted gene 6054 [Source:MGI Symbol;Acc:MGI:3645581]
ENSMUSG00000065359	-2.7295	-1.68458	13.602	0.00022595	0.00793655
ENSMUSG00000074521	-2.732	-1.36926	17.3597	3.0932e-05	0.00222971	Gm14327	predicted gene 14327 [Source:MGI Symbol;Acc:MGI:3652188]
ENSMUSG00000072421	-2.73819	-2.46936	15.2468	9.43384e-05	0.00439065	Gm10357	predicted gene 10357 [Source:MGI Symbol;Acc:MGI:3641865]
ENSMUSG00000083808	-2.74093	-1.78268	14.6858	0.000127001	0.00536363	Gm3828	predicted gene 3828 [Source:MGI Symbol;Acc:MGI:3782000]
ENSMUSG00000065453	-2.74161	-1.20183	13.0303	0.000306499	0.00950146	Mirlet7d	microRNA let7d [Source:MGI Symbol;Acc:MGI:2676796]
ENSMUSG00000088008	-2.74865	-1.02253	13.5193	0.000236123	0.00810358	Gm25492	predicted gene, 25492 [Source:MGI Symbol;Acc:MGI:5455269]
ENSMUSG00000060730	-2.76565	-2.03405	19.1379	1.21605e-05	0.00117349	Gm10086	predicted pseudogene 10086 [Source:MGI Symbol;Acc:MGI:3642342]
ENSMUSG00000067870	-2.7834	4.16636	18.4259	1.76645e-05	0.00152433	Rpl31-ps8	ribosomal protein L31, pseudogene 8 [Source:MGI Symbol;Acc:MGI:3647726]
ENSMUSG00000082705	-2.78486	-2.39224	15.6434	7.64784e-05	0.00389975	Gm15616	predicted gene 15616 [Source:MGI Symbol;Acc:MGI:3783061]
ENSMUSG00000093107	-2.79049	-1.15744	15.6924	7.45215e-05	0.00381079	Mir1839	microRNA 1839 [Source:MGI Symbol;Acc:MGI:3837345]
ENSMUSG00000059291	-2.7989	3.76317	17.7115	2.57075e-05	0.0019978	Rpl11	ribosomal protein L11 [Source:MGI Symbol;Acc:MGI:1914275]
ENSMUSG00000057696	-2.82375	-2.26998	15.2466	9.43452e-05	0.00439065	Rpl30-ps1	ribosomal protein L30, pseudogene 1 [Source:MGI Symbol;Acc:MGI:1321399]
ENSMUSG00000041453	-2.82737	5.81889	18.6536	1.56755e-05	0.00139674	Rpl21	ribosomal protein L21 [Source:MGI Symbol;Acc:MGI:1278340]
ENSMUSG00000091678	-2.82832	-1.60498	13.5515	0.000232107	0.008095
ENSMUSG00000076269	-2.85436	-0.623459	13.1041	0.000294649	0.00928375	Mir374b	microRNA 374b [Source:MGI Symbol;Acc:MGI:3629958]
ENSMUSG00000081161	-2.85931	-2.24007	21.9215	2.8404e-06	0.000374871	Gm12783	predicted gene 12783 [Source:MGI Symbol;Acc:MGI:3649566]
ENSMUSG00000045799	-2.86063	3.25437	19.6171	9.46179e-06	0.000943498	Gm9800	predicted gene 9800 [Source:MGI Symbol;Acc:MGI:3710580]
ENSMUSG00000082399	-2.86994	-2.06799	15.1159	0.000101107	0.004606	Gm14036	predicted gene 14036 [Source:MGI Symbol;Acc:MGI:3649581]
ENSMUSG00000088634	-2.87	-2.20124	22.4339	2.17502e-06	0.00032264	Gm24958	predicted gene, 24958 [Source:MGI Symbol;Acc:MGI:5454735]
ENSMUSG00000083889	-2.87214	-0.21488	17.1452	3.4628e-05	0.00237228	E530001F21Rik	RIKEN cDNA E530001F21 gene [Source:MGI Symbol;Acc:MGI:3036288]
ENSMUSG00000086341	-2.88604	-2.17781	17.2448	3.28601e-05	0.00229497	Gm15932	predicted gene 15932 [Source:MGI Symbol;Acc:MGI:3802106]
ENSMUSG00000087307	-2.89153	-0.197952	17.7264	2.55065e-05	0.0019978	Gm12925	predicted gene 12925 [Source:MGI Symbol;Acc:MGI:3651536]
ENSMUSG00000081467	-2.91066	-2.05964	19.7258	8.93856e-06	0.000906431	Gm13337	predicted gene 13337 [Source:MGI Symbol;Acc:MGI:3650269]
ENSMUSG00000078125	-2.91398	-1.9019	16.4501	4.99467e-05	0.00295873	Gm10916	predicted gene 10916 [Source:MGI Symbol;Acc:MGI:3779123]
ENSMUSG00000066487	-2.92092	-0.816008	15.8407	6.89058e-05	0.00360894	Gm5786	predicted pseudogene 5786 [Source:MGI Symbol;Acc:MGI:3645003]
ENSMUSG00000044824	-2.93122	-2.43038	14.4805	0.000141619	0.00581674	Olfr545	olfactory receptor 545 [Source:MGI Symbol;Acc:MGI:3030379]
ENSMUSG00000059634	-2.93376	0.397979	18.0722	2.12686e-05	0.0017556
ENSMUSG00000058567	-2.93396	-0.766004	14.7014	0.000125954	0.00533237	Gm2531	predicted gene 2531 [Source:MGI Symbol;Acc:MGI:3780699]
ENSMUSG00000081094	-2.95354	5.11924	19.9811	7.8211e-06	0.000797619	Rpl19-ps11	ribosomal protein L19, pseudogene 11 [Source:MGI Symbol;Acc:MGI:3642193]
ENSMUSG00000089651	-2.97419	-0.424599	16.5729	4.68144e-05	0.00286896	Gm16353	predicted gene 16353 [Source:MGI Symbol;Acc:MGI:3840136]
ENSMUSG00000083022	-2.98384	0.642799	23.5151	1.23937e-06	0.000230703	Rps15a-ps6	ribosomal protein S15A, pseudogene 6 [Source:MGI Symbol;Acc:MGI:3650298]
ENSMUSG00000091223	-3.00855	-1.91913	16.4812	4.91337e-05	0.0029495	Gm8775	predicted gene 8775 [Source:MGI Symbol;Acc:MGI:3646219]
ENSMUSG00000088290	-3.01901	-2.05156	17.477	2.90809e-05	0.00214803	Gm26413	predicted gene, 26413 [Source:MGI Symbol;Acc:MGI:5456190]
ENSMUSG00000087111	-3.04373	-2.23555	17.3609	3.09123e-05	0.00222971	Gm11399	predicted gene 11399 [Source:MGI Symbol;Acc:MGI:3650744]
ENSMUSG00000069939	-3.05507	-1.0872	16.2854	5.44823e-05	0.0031343	Gm12070	predicted gene 12070 [Source:MGI Symbol;Acc:MGI:3650751]
ENSMUSG00000060198	-3.05837	-1.76087	13.16	0.00028599	0.00915495	Gm11353	predicted gene 11353 [Source:MGI Symbol;Acc:MGI:3649794]
ENSMUSG00000092065	-3.06419	-1.78675	21.0373	4.50431e-06	0.000518256
ENSMUSG00000064918	-3.06609	-2.17798	17.5867	2.745e-05	0.00209659	Gm22571	predicted gene, 22571 [Source:MGI Symbol;Acc:MGI:5452348]
ENSMUSG00000083380	-3.06775	-1.58228	14.7019	0.000125917	0.00533237	Gm3244	predicted pseudogene 3244 [Source:MGI Symbol;Acc:MGI:3781422]
ENSMUSG00000028963	-3.07154	-2.12345	17.4894	2.88912e-05	0.00214284	Uts2	urotensin 2 [Source:MGI Symbol;Acc:MGI:1346329]
ENSMUSG00000083378	-3.08383	-1.43431	21.3353	3.85575e-06	0.000462301	Gm13196	predicted gene 13196 [Source:MGI Symbol;Acc:MGI:3651918]
ENSMUSG00000065422	-3.09552	-2.02865	18.9611	1.33413e-05	0.00127374	Mir221	microRNA 221 [Source:MGI Symbol;Acc:MGI:3619066]
ENSMUSG00000008668	-3.1043	5.3876	21.3314	3.86345e-06	0.000462301	Rps18	ribosomal protein S18 [Source:MGI Symbol;Acc:MGI:98146]
ENSMUSG00000083773	-3.14145	-1.17375	18.1742	2.01596e-05	0.00170682	Gm13394	predicted gene 13394 [Source:MGI Symbol;Acc:MGI:3651848]
ENSMUSG00000090896	-3.15159	-1.59627	16.7141	4.3457e-05	0.00275622
ENSMUSG00000066543	-3.15883	-2.2487	18.8947	1.38135e-05	0.00129811	Rpl17-ps9	ribosomal protein L17, pseudogene 9 [Source:MGI Symbol;Acc:MGI:3641818]
ENSMUSG00000044757	-3.15969	-1.08494	16.1443	5.8694e-05	0.00324154	Gm6430	predicted gene 6430 [Source:MGI Symbol;Acc:MGI:3648857]
ENSMUSG00000073674	-3.162	0.316201	17.501	2.8716e-05	0.00213869	Gm6644	predicted gene 6644 [Source:MGI Symbol;Acc:MGI:3644951]
ENSMUSG00000080562	-3.19271	-2.2876	15.2402	9.46671e-05	0.00439065	Gm26043	predicted gene, 26043 [Source:MGI Symbol;Acc:MGI:5455820]
ENSMUSG00000076271	-3.20135	-2.41459	14.8073	0.000119071	0.00514988	Mir697	microRNA 697 [Source:MGI Symbol;Acc:MGI:3629652]
ENSMUSG00000082762	-3.21442	-1.74095	15.2613	9.36127e-05	0.00439065	Gm12366	predicted gene 12366 [Source:MGI Symbol;Acc:MGI:3649557]
ENSMUSG00000085295	-3.21657	-2.45265	16.6657	4.45787e-05	0.00280752	4930430E12Rik	RIKEN cDNA 4930430E12 gene [Source:MGI Symbol;Acc:MGI:1918889]
ENSMUSG00000074046	-3.2247	1.10208	16.4199	5.07502e-05	0.00297964
ENSMUSG00000072894	-3.24335	0.345903	19.6316	9.39009e-06	0.00094158	Ppp1r2-ps2	protein phosphatase 1, regulatory (inhibitor) subunit 2, pseudogene 2 [Source:MGI Symbol;Acc:MGI:3647847]
ENSMUSG00000087321	-3.26561	-1.55418	14.9324	0.000111435	0.00492647	Gm5353	predicted gene 5353 [Source:MGI Symbol;Acc:MGI:3643866]
ENSMUSG00000084106	-3.27077	4.54739	21.5361	3.47233e-06	0.000427007	Gm6136	predicted pseudogene 6136 [Source:MGI Symbol;Acc:MGI:3646897]
ENSMUSG00000070601	-3.28488	-0.814962	18.0674	2.13227e-05	0.0017556	Vmn2r84	vomeronasal 2, receptor 84 [Source:MGI Symbol;Acc:MGI:3643367]
ENSMUSG00000081800	-3.2963	-2.41778	18.0848	2.11281e-05	0.0017556	Gm14200	predicted gene 14200 [Source:MGI Symbol;Acc:MGI:3651374]
ENSMUSG00000080877	-3.31578	1.09227	20.4874	6.00257e-06	0.00064515	Rpl22-ps1	ribosomal protein L22, pseudogene 1 [Source:MGI Symbol;Acc:MGI:3644276]
ENSMUSG00000064390	-3.3279	-2.58969	16.7478	4.26912e-05	0.00273061	Rnu73b	U73B small nuclear RNA [Source:MGI Symbol;Acc:MGI:1321387]
ENSMUSG00000081441	-3.33152	-2.36924	17.4528	2.94534e-05	0.00216664	Gm6161	predicted gene 6161 [Source:MGI Symbol;Acc:MGI:3644104]
ENSMUSG00000069106	-3.34316	0.453454	18.1956	1.99339e-05	0.00169571
ENSMUSG00000087445	-3.34659	1.70042	24.3394	8.07708e-07	0.000174669	Gm14286	predicted gene 14286 [Source:MGI Symbol;Acc:MGI:3650190]
ENSMUSG00000093351	-3.3499	0.581226	22.7632	1.83237e-06	0.000288501	Mir3072	microRNA 3072 [Source:MGI Symbol;Acc:MGI:4441432]
ENSMUSG00000088177	-3.3627	-1.6699	16.7377	4.29205e-05	0.00273184	Gm23098	predicted gene, 23098 [Source:MGI Symbol;Acc:MGI:5452875]
ENSMUSG00000084381	-3.37364	-1.53144	27.2034	1.8314e-07	8.88426e-05	AA413626	expressed sequence AA413626 [Source:MGI Symbol;Acc:MGI:3035311]
ENSMUSG00000068324	-3.3768	-0.943325	17.0207	3.69749e-05	0.00249497	Gm10029	predicted gene 10029 [Source:MGI Symbol;Acc:MGI:3641706]
ENSMUSG00000081855	-3.37925	-0.498386	19.3241	1.10304e-05	0.00108783	Rpl17-ps5	ribosomal protein L17, pseudogene 5 [Source:MGI Symbol;Acc:MGI:3704246]
ENSMUSG00000073125	-3.4029	0.662793	13.7434	0.000209555	0.0074334	Xlr3b	X-linked lymphocyte-regulated 3B [Source:MGI Symbol;Acc:MGI:109505]
ENSMUSG00000068466	-3.40797	-2.07846	14.79	0.000120174	0.00517641	Gm5518	predicted gene 5518 [Source:MGI Symbol;Acc:MGI:3648673]
ENSMUSG00000063953	-3.42553	0.805384	18.5157	1.68514e-05	0.00148268	Amd2	S-adenosylmethionine decarboxylase 2 [Source:MGI Symbol;Acc:MGI:1333111]
ENSMUSG00000082016	-3.42804	3.73685	22.414	2.19771e-06	0.000323333	Pgam1-ps2	phosphoglycerate mutase 1, pseudogene 2 [Source:MGI Symbol;Acc:MGI:3645709]
ENSMUSG00000091957	-3.4334	-0.179187	16.8367	4.07368e-05	0.00265886	Rps2-ps10	ribosomal protein S2, pseudogene 10 [Source:MGI Symbol;Acc:MGI:3645604]
ENSMUSG00000093075	-3.43386	-2.5044	25.5507	4.30916e-07	0.000148741	Gm25948	predicted gene, 25948 [Source:MGI Symbol;Acc:MGI:5455725]
ENSMUSG00000087338	-3.45271	-2.53594	23.7914	1.07363e-06	0.000209463	Scpep1os	serine carboxypeptidase 1, opposite strand [Source:MGI Symbol;Acc:MGI:1921171]
ENSMUSG00000082045	-3.45557	-0.0489312	23.9911	9.67815e-07	0.00019967	Gm11585	predicted gene 11585 [Source:MGI Symbol;Acc:MGI:3651395]
ENSMUSG00000082132	-3.45699	-1.30681	13.2036	0.000279415	0.00902016	Gm13541	predicted gene 13541 [Source:MGI Symbol;Acc:MGI:3651925]
ENSMUSG00000081810	-3.46224	-0.515241	14.7886	0.000120261	0.00517641	Gm11878	predicted gene 11878 [Source:MGI Symbol;Acc:MGI:3651784]
ENSMUSG00000091026	-3.50646	1.14791	18.6531	1.56791e-05	0.00139674
ENSMUSG00000086614	-3.50931	-1.04473	13.5256	0.000235327	0.00810358	Gm14330	predicted gene 14330 [Source:MGI Symbol;Acc:MGI:3650200]
ENSMUSG00000066407	-3.54994	-0.812515	16.2066	5.67963e-05	0.00318549	Gm10263	predicted gene 10263 [Source:MGI Symbol;Acc:MGI:3642825]
ENSMUSG00000090778	-3.55568	-0.560184	13.3769	0.000254738	0.0084829	Gm3235	predicted gene 3235 [Source:MGI Symbol;Acc:MGI:3781413]
ENSMUSG00000071052	-3.57609	-1.77779	15.3572	8.8983e-05	0.004305	Rpl7a-ps5	ribosomal protein L7A, pseudogene 5 [Source:MGI Symbol;Acc:MGI:3643553]
ENSMUSG00000079641	-3.61718	4.77492	22.2107	2.44304e-06	0.000345277	Rpl39	ribosomal protein L39 [Source:MGI Symbol;Acc:MGI:1914498]
ENSMUSG00000086240	-3.63315	-0.32057	20.3741	6.36875e-06	0.000676406	Gm7846	predicted gene 7846 [Source:MGI Symbol;Acc:MGI:3645212]
ENSMUSG00000048191	-3.64362	1.73056	22.1068	2.57892e-06	0.000357377	Muc6	mucin 6, gastric [Source:MGI Symbol;Acc:MGI:2663233]
ENSMUSG00000080845	-3.6624	-0.327745	16.9493	3.83913e-05	0.00255217	Gm9115	predicted gene 9115 [Source:MGI Symbol;Acc:MGI:3648181]
ENSMUSG00000081325	-3.68713	-2.16237	17.8415	2.40088e-05	0.00190326	Gm12599	predicted gene 12599 [Source:MGI Symbol;Acc:MGI:3651469]
ENSMUSG00000092944	-3.69493	-1.57895	18.4354	1.75759e-05	0.00152433
ENSMUSG00000058922	-3.71431	4.26985	22.9327	1.67774e-06	0.000268873	Gm10052	predicted pseudogene 10052 [Source:MGI Symbol;Acc:MGI:3704348]
ENSMUSG00000044285	-3.71979	3.82381	22.9896	1.62878e-06	0.000267393	Gm1821	predicted gene 1821 [Source:MGI Symbol;Acc:MGI:3037679]
ENSMUSG00000060680	-3.7416	1.03579	20.8042	5.0872e-06	0.000570689	Gm8894	predicted gene 8894 [Source:MGI Symbol;Acc:MGI:3643084]
ENSMUSG00000065530	-3.75679	-1.32164	14.5671	0.000135257	0.00562823	Mir99a	microRNA 99a [Source:MGI Symbol;Acc:MGI:2676912]
ENSMUSG00000081885	-3.76447	-2.0457	23.5379	1.22474e-06	0.000230703	Gm13231	predicted gene 13231 [Source:MGI Symbol;Acc:MGI:3649243]
ENSMUSG00000059776	-3.79037	-1.55137	25.7035	3.98098e-07	0.000142909	Gm10071	predicted gene 10071 [Source:MGI Symbol;Acc:MGI:3642685]
ENSMUSG00000078887	-3.8113	-1.59748	17.4205	2.99577e-05	0.00218582	Gm6710	predicted gene 6710 [Source:MGI Symbol;Acc:MGI:3779623]
ENSMUSG00000089734	-3.81863	-1.04826	19.5946	9.57383e-06	0.000949396	Gm16108	predicted gene 16108 [Source:MGI Symbol;Acc:MGI:3802072]
ENSMUSG00000061330	-3.86016	1.54379	20.6815	5.42386e-06	0.000596015	Gm11361	predicted pseudogene 11361 [Source:MGI Symbol;Acc:MGI:3649931]
ENSMUSG00000082329	-3.87206	-0.328782	14.0926	0.000174029	0.00668876	Gm14287	predicted gene 14287 [Source:MGI Symbol;Acc:MGI:3650189]
ENSMUSG00000068979	-3.90349	-1.06693	16.7577	4.24702e-05	0.00273061
ENSMUSG00000078965	-3.96129	-1.41363	17.1083	3.53069e-05	0.00240047	Gm12033	predicted gene 12033 [Source:MGI Symbol;Acc:MGI:3650772]
ENSMUSG00000085078	-4.04589	-1.85367	14.402	0.000147644	0.00595521	C030013C21Rik	RIKEN cDNA C030013C21 gene [Source:MGI Symbol;Acc:MGI:1924667]
ENSMUSG00000027694	-4.05553	1.93018	23.5747	1.20158e-06	0.000230703	Gm8325	predicted pseudogene 8325 [Source:MGI Symbol;Acc:MGI:3644852]
ENSMUSG00000047215	-4.07339	4.5411	23.4737	1.26636e-06	0.000230703	Rpl9	ribosomal protein L9 [Source:MGI Symbol;Acc:MGI:1298373]
ENSMUSG00000024205	-4.08594	0.921097	18.7203	1.51364e-05	0.0013791	Rpl36-ps2	ribosomal protein L36, pseudogene 2 [Source:MGI Symbol;Acc:MGI:3650081]
ENSMUSG00000083657	-4.116	-2.2773	18.7271	1.50822e-05	0.0013791	Gm12245	predicted gene 12245 [Source:MGI Symbol;Acc:MGI:3649494]
ENSMUSG00000090737	-4.11997	2.10571	22.0851	2.6083e-06	0.000357377	Gm6788	predicted gene 6788 [Source:MGI Symbol;Acc:MGI:3646480]
ENSMUSG00000083836	-4.15191	1.4371	20.4532	6.11073e-06	0.000652866	Ldha-ps2	lactate dehydrogenase A, pseudogene 2 [Source:MGI Symbol;Acc:MGI:96761]
ENSMUSG00000084166	-4.23325	-1.01661	20.2734	6.71277e-06	0.000700509	Gm6451	predicted gene 6451 [Source:MGI Symbol;Acc:MGI:3648305]
ENSMUSG00000082896	-4.25756	4.00443	23.9637	9.81684e-07	0.00020023	Gm5844	predicted gene 5844 [Source:MGI Symbol;Acc:MGI:3645252]
ENSMUSG00000066245	-4.27648	0.308077	16.5529	4.73125e-05	0.00286896	Gm10156	predicted gene 10156 [Source:MGI Symbol;Acc:MGI:3642344]
ENSMUSG00000086882	-4.27862	-0.293428	14.6492	0.000129487	0.00545578	Gm13352	predicted gene 13352 [Source:MGI Symbol;Acc:MGI:3651070]
ENSMUSG00000061684	-4.29279	-0.588632	21.2375	4.05753e-06	0.000479135	Rpl21-ps8	ribosomal protein L21, pseudogene 8 [Source:MGI Symbol;Acc:MGI:3648345]
ENSMUSG00000073737	-4.32789	-1.04168	18.9319	1.35468e-05	0.00128651	Gm10566	predicted gene 10566 [Source:MGI Symbol;Acc:MGI:3642220]
ENSMUSG00000065541	-4.33235	-2.39955	27.9326	1.25616e-07	7.17199e-05	Mir24-2	microRNA 24-2 [Source:MGI Symbol;Acc:MGI:3618755]
ENSMUSG00000083283	-4.33905	-0.343976	13.2707	0.00026958	0.00878167	Gm15361	predicted pseudogene 15361 [Source:MGI Symbol;Acc:MGI:3642247]
ENSMUSG00000091403	-4.35854	-1.80335	15.6144	7.76597e-05	0.00392652
ENSMUSG00000025922	-4.36314	0.750449	15.8154	6.98315e-05	0.00361212	Gm5045	predicted gene 5045 [Source:MGI Symbol;Acc:MGI:3647181]
ENSMUSG00000088246	-4.36459	-0.0869555	16.7733	4.21228e-05	0.00272946	Gm25911	predicted gene, 25911 [Source:MGI Symbol;Acc:MGI:5455688]
ENSMUSG00000064220	-4.40538	-1.10552	26.1421	3.17187e-07	0.000123351	Hist2h2aa2	histone cluster 2, H2aa2 [Source:MGI Symbol;Acc:MGI:2448283]
ENSMUSG00000084111	-4.42293	-0.415213	20.3333	6.50581e-06	0.000686898	Gm15710	predicted gene 15710 [Source:MGI Symbol;Acc:MGI:3783151]
ENSMUSG00000067768	-4.42617	-2.06517	15.8991	6.681e-05	0.00353485	Xlr4b	X-linked lymphocyte-regulated 4B [Source:MGI Symbol;Acc:MGI:1350975]
ENSMUSG00000083737	-4.44235	-1.52733	17.8918	2.33831e-05	0.00188807	Prdx6-ps2	peroxiredoxin 6 pseudogene 2 [Source:MGI Symbol;Acc:MGI:1203519]
ENSMUSG00000092748	-4.44337	-2.09858	13.9332	0.000189421	0.00703102	Gm22175	predicted gene, 22175 [Source:MGI Symbol;Acc:MGI:5451952]
ENSMUSG00000051219	-4.46546	-1.30644	15.549	8.03957e-05	0.00399729	3100002H09Rik	RIKEN cDNA 3100002H09 gene [Source:MGI Symbol;Acc:MGI:1917499]
ENSMUSG00000084127	-4.47808	-2.08876	16.2651	5.50683e-05	0.0031579	Gm13169	predicted gene 13169 [Source:MGI Symbol;Acc:MGI:3651793]
ENSMUSG00000067106	-4.4886	0.318275	21.2036	4.12995e-06	0.000479997	Gm5529	predicted pseudogene 5529 [Source:MGI Symbol;Acc:MGI:3646377]
ENSMUSG00000081453	-4.50378	3.73742	24.947	5.8927e-07	0.000167013	Gm6767	predicted gene 6767 [Source:MGI Symbol;Acc:MGI:3645053]
ENSMUSG00000078193	-4.51133	3.39267	23.3523	1.34883e-06	0.000237355	Gm2000	predicted gene 2000 [Source:MGI Symbol;Acc:MGI:3780170]
ENSMUSG00000078300	-4.53476	-0.960738	17.3054	3.18284e-05	0.00226525	Gm2606	predicted pseudogene 2606 [Source:MGI Symbol;Acc:MGI:3780774]
ENSMUSG00000076218	-4.54888	-1.81646	17.5179	2.84611e-05	0.00213744	Mir692-1	microRNA 692-1 [Source:MGI Symbol;Acc:MGI:3629930]
ENSMUSG00000084168	-4.63052	-1.78037	17.0005	3.73692e-05	0.00250276	Atp5l2-ps	ATP synthase, H+ transporting, mitochondrial FO complex, subunit G2, pseudogene [Source:MGI Symbol;Acc:MGI:3649364]
ENSMUSG00000083545	-4.65059	-1.90802	22.3747	2.24314e-06	0.000325465	Gm13320	predicted gene 13320 [Source:MGI Symbol;Acc:MGI:3649935]
ENSMUSG00000061787	-4.65209	4.8225	24.2646	8.39682e-07	0.000177311	Rps17	ribosomal protein S17 [Source:MGI Symbol;Acc:MGI:1309526]
ENSMUSG00000060096	-4.70222	0.597572	15.1351	0.000100083	0.00457098	Amd-ps3	S-adenosylmethionine decarboxylase, pseudogene 3 [Source:MGI Symbol;Acc:MGI:3704487]
ENSMUSG00000048709	-4.70883	0.575514	24.8048	6.34395e-07	0.000167013	Gm8666	predicted gene 8666 [Source:MGI Symbol;Acc:MGI:3648747]
ENSMUSG00000089803	-4.71796	-1.95967	18.4819	1.71526e-05	0.00150181	Gm10171	predicted gene 10171 [Source:MGI Symbol;Acc:MGI:3704203]
ENSMUSG00000075515	-4.73682	-1.93285	20.6737	5.44579e-06	0.000596015
ENSMUSG00000086446	-4.816	1.15138	16.222	5.63353e-05	0.00317954	Prkag2os1	protein kinase, AMP-activated, gamma 2 non-catalytic subunit, opposite strand 1 [Source:MGI Symbol;Acc:MGI:1918411]
ENSMUSG00000084131	-4.81717	2.16225	22.1856	2.47518e-06	0.000347086	Rpl3-ps2	ribosomal protein L3, pseudogene 2 [Source:MGI Symbol;Acc:MGI:3645345]
ENSMUSG00000084411	-4.83625	-1.31329	18.6483	1.5719e-05	0.00139674	Gm11510	predicted gene 11510 [Source:MGI Symbol;Acc:MGI:3650711]
ENSMUSG00000045055	-4.86577	1.3664	22.3701	2.24846e-06	0.000325465	Rpsa-ps2	ribosomal protein SA, pseudogene 2 [Source:MGI Symbol;Acc:MGI:3643356]
ENSMUSG00000060019	-4.88539	5.11148	24.8879	6.0762e-07	0.000167013	Gm10073	predicted pseudogene 10073 [Source:MGI Symbol;Acc:MGI:3641908]
ENSMUSG00000059751	-4.90884	2.1066	25.3022	4.90145e-07	0.000154344	Rps3a3	ribosomal protein S3A3 [Source:MGI Symbol;Acc:MGI:3643406]
ENSMUSG00000063427	-4.95694	3.73633	24.8538	6.18482e-07	0.000167013
ENSMUSG00000017404	-4.97492	4.80887	24.7128	6.65422e-07	0.000167013	Rpl19	ribosomal protein L19 [Source:MGI Symbol;Acc:MGI:98020]
ENSMUSG00000071497	-5.13915	0.236134	17.9098	2.31631e-05	0.00188124	Nutf2-ps1	nuclear transport factor 2, pseudogene 1 [Source:MGI Symbol;Acc:MGI:108008]
ENSMUSG00000081740	-5.15205	-0.384816	17.5582	2.78642e-05	0.00211027	Gm14279	predicted gene 14279 [Source:MGI Symbol;Acc:MGI:3650107]
ENSMUSG00000093149	-5.15682	-1.72669	21.9345	2.82119e-06	0.000374871	Gm23374	predicted gene, 23374 [Source:MGI Symbol;Acc:MGI:5453151]
ENSMUSG00000058816	-5.16471	-1.55997	21.5995	3.35945e-06	0.000418741	Ppp1r2-ps3	protein phosphatase 1, regulatory (inhibitor) subunit 2, pseudogene 3 [Source:MGI Symbol;Acc:MGI:3645534]
ENSMUSG00000036305	-5.19023	3.01343	24.313	8.1886e-07	0.000174973	Rpl39-ps	ribosomal protein L39, pseudogene [Source:MGI Symbol;Acc:MGI:3705781]
ENSMUSG00000083328	-5.20282	0.714805	21.7133	3.16592e-06	0.000402796	Gm11826	predicted gene 11826 [Source:MGI Symbol;Acc:MGI:3651142]
ENSMUSG00000067344	-5.22876	3.06098	24.5008	7.42794e-07	0.000169372	Rps25-ps1	ribosomal protein S25, pseudogene 1 [Source:MGI Symbol;Acc:MGI:3642902]
ENSMUSG00000069070	-5.25493	-1.46972	26.3058	2.91409e-07	0.000118875
ENSMUSG00000091269	-5.34387	0.440838	15.1999	9.67094e-05	0.00445784	Gm6682	predicted gene 6682 [Source:MGI Symbol;Acc:MGI:3647156]
ENSMUSG00000081179	-5.34559	-0.468021	18.081	2.11702e-05	0.0017556	Gm13136	predicted gene 13136 [Source:MGI Symbol;Acc:MGI:3649290]
ENSMUSG00000081684	-5.41422	-0.579548	21.7135	3.16557e-06	0.000402796	Rps2-ps13	ribosomal protein S2, pseudogene 13 [Source:MGI Symbol;Acc:MGI:3705640]
ENSMUSG00000083261	-5.42494	2.95895	24.5318	7.30947e-07	0.000169372	Gm7816	predicted pseudogene 7816 [Source:MGI Symbol;Acc:MGI:3646286]
ENSMUSG00000066632	-5.42831	0.775825	25.3618	4.75233e-07	0.000154223	Pgk1-rs7	phosphoglycerate kinase-1, related sequence-7 [Source:MGI Symbol;Acc:MGI:97562]
ENSMUSG00000069648	-5.43437	-0.00245356	23.1281	1.5156e-06	0.000256242
ENSMUSG00000020164	-5.49029	-2.36844	29.9705	4.3866e-08	4.14395e-05	Kcnmb4os1	potassium large conductance calcium-activated channel, subfamily M, beta member 4, opposite strand 1 [Source:MGI Symbol;Acc:MGI:1914592]
ENSMUSG00000082087	-5.50642	-1.10934	20.7572	5.21346e-06	0.00058122	Gm12138	predicted gene 12138 [Source:MGI Symbol;Acc:MGI:3651749]
ENSMUSG00000091318	-5.51254	1.14448	23.8936	1.01811e-06	0.000202077	Gm5415	predicted gene 5415 [Source:MGI Symbol;Acc:MGI:3644687]
ENSMUSG00000071414	-5.58781	-1.12118	23.113	1.52755e-06	0.000256242	Gm6736	predicted gene 6736 [Source:MGI Symbol;Acc:MGI:3643048]
ENSMUSG00000032518	-5.63519	6.66496	26.6606	2.42522e-07	0.000106171	Rpsa	ribosomal protein SA [Source:MGI Symbol;Acc:MGI:105381]
ENSMUSG00000082809	-5.66072	3.87077	26.9906	2.04447e-07	9.17405e-05	Gm14150	predicted gene 14150 [Source:MGI Symbol;Acc:MGI:3651006]
ENSMUSG00000081176	-5.67535	0.581955	18.1212	2.07276e-05	0.0017385	H3f3a-ps2	H3 histone, family 3A, pseudogene 2 [Source:MGI Symbol;Acc:MGI:1101758]
ENSMUSG00000082241	-5.68551	-1.00523	20.8554	4.9529e-06	0.000559116	Gm15776	predicted gene 15776 [Source:MGI Symbol;Acc:MGI:3783217]
ENSMUSG00000066724	-5.70185	-2.26186	23.0944	1.54243e-06	0.000256343	Gm10175	predicted gene 10175 [Source:MGI Symbol;Acc:MGI:3704287]
ENSMUSG00000083533	-5.72507	-2.22422	23.1713	1.48193e-06	0.000255761	Gm13450	predicted gene 13450 [Source:MGI Symbol;Acc:MGI:3650133]
ENSMUSG00000071077	-5.74402	-0.747115	21.9999	2.72661e-06	0.000367969
ENSMUSG00000082129	-5.75109	-2.08306	24.3611	7.98638e-07	0.000174669	Gm14502	predicted gene 14502 [Source:MGI Symbol;Acc:MGI:3705819]
ENSMUSG00000044609	-5.76134	2.14937	22.7188	1.87525e-06	0.000292686	Gm9294	predicted pseudogene 9294 [Source:MGI Symbol;Acc:MGI:3648888]
ENSMUSG00000062825	-5.80646	6.33354	28.0216	1.1997e-07	7.17199e-05	Actg1	actin, gamma, cytoplasmic 1 [Source:MGI Symbol;Acc:MGI:87906]
ENSMUSG00000072940	-5.80753	3.04903	24.9837	5.78183e-07	0.000167013	Gm10443	predicted pseudogene 10443 [Source:MGI Symbol;Acc:MGI:3704272]
ENSMUSG00000049830	-5.83831	0.127027	18.7932	1.45687e-05	0.00135462
ENSMUSG00000066878	-5.87169	-2.21454	25.3768	4.71553e-07	0.000154223	Gm10184	predicted pseudogene 10184 [Source:MGI Symbol;Acc:MGI:3704480]
ENSMUSG00000033036	-5.9209	-1.90097	22.5581	2.03879e-06	0.000310121	Gm7879	predicted pseudogene 7879 [Source:MGI Symbol;Acc:MGI:3645078]
ENSMUSG00000080746	-5.97595	2.49181	24.4796	7.51003e-07	0.000169372	Rpsa-ps12	ribosomal protein SA, pseudogene 12 [Source:MGI Symbol;Acc:MGI:3651234]
ENSMUSG00000064208	-6.05758	-0.178698	20.0091	7.70742e-06	0.000790517	Gm10145	predicted gene 10145 [Source:MGI Symbol;Acc:MGI:3704353]
ENSMUSG00000060143	-6.07574	3.33581	27.8387	1.3186e-07	7.17199e-05	Gm10076	predicted gene 10076 [Source:MGI Symbol;Acc:MGI:3704451]
ENSMUSG00000071269	-6.10477	0.541487	23.2743	1.40467e-06	0.00024478
ENSMUSG00000081400	-6.11624	3.3496	24.0107	9.58005e-07	0.00019967	Gm13680	predicted gene 13680 [Source:MGI Symbol;Acc:MGI:3652285]
ENSMUSG00000066809	-6.14442	-0.499718	27.8659	1.30018e-07	7.17199e-05	Gm10180	predicted gene 10180 [Source:MGI Symbol;Acc:MGI:3701608]
ENSMUSG00000080848	-6.16619	2.3066	24.811	6.32358e-07	0.000167013	Gm9385	predicted pseudogene 9385 [Source:MGI Symbol;Acc:MGI:3646182]
ENSMUSG00000075841	-6.18548	-2.03944	20.9779	4.6461e-06	0.000528635
ENSMUSG00000087635	-6.30865	1.6727	22.2475	2.3967e-06	0.000342038	Gm13414	predicted gene 13414 [Source:MGI Symbol;Acc:MGI:3652154]
ENSMUSG00000058603	-6.30918	3.80062	25.182	5.21655e-07	0.000161434	Rpl28-ps1	ribosomal protein L28, pseudogene 1 [Source:MGI Symbol;Acc:MGI:3705349]
ENSMUSG00000089698	-6.31226	0.137218	17.8857	2.34575e-05	0.00188807	Gm2541	predicted pseudogene 2541 [Source:MGI Symbol;Acc:MGI:3780709]
ENSMUSG00000082394	-6.36531	0.556661	29.3546	6.02741e-08	4.91755e-05	Gm4596	predicted gene 4596 [Source:MGI Symbol;Acc:MGI:3782779]
ENSMUSG00000082284	-6.44714	-0.317413	21.7008	3.18664e-06	0.000402796	H3f3a-ps1	H3 histone, family 3A, pseudogene 1 [Source:MGI Symbol;Acc:MGI:1101782]
ENSMUSG00000070343	-6.53932	4.53581	26.3161	2.8986e-07	0.000118875	Gm10288	predicted gene 10288 [Source:MGI Symbol;Acc:MGI:3704227]
ENSMUSG00000069392	-6.61209	2.32072	23.4569	1.27741e-06	0.000230703
ENSMUSG00000062038	-6.62209	-0.21842	20.1222	7.26498e-06	0.00074942	Gm10108	predicted pseudogene 10108 [Source:MGI Symbol;Acc:MGI:3642431]
ENSMUSG00000059647	-6.63832	0.244557	28.1679	1.11233e-07	6.88458e-05	Gm10068	predicted gene 10068 [Source:MGI Symbol;Acc:MGI:3704187]
ENSMUSG00000081214	-6.68241	-1.10163	24.8826	6.09285e-07	0.000167013	Rpl35a-ps2	ribosomal protein L35A, pseudogene 2 [Source:MGI Symbol;Acc:MGI:3705461]
ENSMUSG00000081087	-6.81947	1.98167	22.9779	1.63871e-06	0.000267393	Rps15a-ps7	ribosomal protein S15A, pseudogene 7 [Source:MGI Symbol;Acc:MGI:3650538]
ENSMUSG00000082984	-6.82418	-1.63329	22.4629	2.14243e-06	0.00032264
ENSMUSG00000082127	-6.8306	0.120447	20.2815	6.68423e-06	0.000700509	Gm13577	predicted gene 13577 [Source:MGI Symbol;Acc:MGI:3649301]
ENSMUSG00000059159	-6.84031	1.83866	21.4647	3.6041e-06	0.000437094	Gm8129	predicted pseudogene 8129 [Source:MGI Symbol;Acc:MGI:3646863]
ENSMUSG00000088609	-6.85108	0.808653	22.4426	2.16513e-06	0.00032264	Gm24187	predicted gene, 24187 [Source:MGI Symbol;Acc:MGI:5453964]
ENSMUSG00000059237	-6.86977	1.57219	21.8201	2.99446e-06	0.000389475	Ppp1r2-ps4	protein phosphatase 1, regulatory (inhibitor) subunit 2, pseudogene 4 [Source:MGI Symbol;Acc:MGI:3645199]
ENSMUSG00000061724	-7.08772	2.78781	27.0216	2.01191e-07	9.17405e-05	Gm2423	predicted gene 2423 [Source:MGI Symbol;Acc:MGI:3805957]
ENSMUSG00000066270	-7.11177	2.45106	25.3379	4.81169e-07	0.000154223	Gm10157	predicted gene 10157 [Source:MGI Symbol;Acc:MGI:3642264]
ENSMUSG00000067038	-7.22735	1.94221	20.5492	5.81174e-06	0.000632212	Rps12-ps3	ribosomal protein S12, pseudogene 3 [Source:MGI Symbol;Acc:MGI:3704503]
ENSMUSG00000072381	-7.23309	-0.738475	23.912	1.0084e-06	0.000202077	Gm10355	predicted gene 10355 [Source:MGI Symbol;Acc:MGI:3641762]
ENSMUSG00000090338	-7.29134	-1.24727	23.4259	1.29818e-06	0.000230703	Gm17081	predicted gene 17081 [Source:MGI Symbol;Acc:MGI:4937908]
ENSMUSG00000078126	-7.34503	2.30579	21.5017	3.53509e-06	0.000431642	Rpl23a-ps3	ribosomal protein L23A, pseudogene 3 [Source:MGI Symbol;Acc:MGI:3781353]
ENSMUSG00000066068	-7.34906	2.03523	25.8249	3.73841e-07	0.00013694	Gm13611	predicted gene 13611 [Source:MGI Symbol;Acc:MGI:3651300]
ENSMUSG00000093126	-7.4679	7.36234	25.867	3.65777e-07	0.000136778
ENSMUSG00000092729	-7.58453	-0.747326	24.6997	6.69949e-07	0.000167013
ENSMUSG00000093193	-7.5862	-0.449232	21.1966	4.14505e-06	0.000479997
ENSMUSG00000076281	-7.68063	3.19549	28.9732	7.33881e-08	5.48851e-05	Gm24270	predicted gene, 24270 [Source:MGI Symbol;Acc:MGI:5454047]
ENSMUSG00000082029	-7.77691	1.46289	27.7647	1.37e-07	7.23239e-05	H3f3c	H3 histone, family 3C [Source:MGI Symbol;Acc:MGI:3650546]
ENSMUSG00000081895	-7.8075	3.34858	22.9145	1.6937e-06	0.000269028	Rpl17-ps10	ribosomal protein L17, pseudogene 10 [Source:MGI Symbol;Acc:MGI:3642871]
ENSMUSG00000050621	-7.81218	3.55445	24.5269	7.32792e-07	0.000169372	Rps27rt	ribosomal protein S27, retrogene [Source:MGI Symbol;Acc:MGI:3704345]
ENSMUSG00000074660	-7.85956	3.75133	25.4857	4.45675e-07	0.000150933
ENSMUSG00000062382	-7.94964	2.44141	23.1235	1.51926e-06	0.000256242	Gm10116	predicted pseudogene 10116 [Source:MGI Symbol;Acc:MGI:3779109]
ENSMUSG00000074506	-7.94989	0.992762	24.6725	6.79454e-07	0.000167062	Gm10705	predicted gene 10705 [Source:MGI Symbol;Acc:MGI:3708678]
ENSMUSG00000081228	-7.98985	1.16129	24.7365	6.57287e-07	0.000167013	Gm16089	predicted gene 16089 [Source:MGI Symbol;Acc:MGI:3801884]
ENSMUSG00000091639	-8.05722	1.11578	26.1114	3.2227e-07	0.000123351	Gm3756	predicted gene 3756 [Source:MGI Symbol;Acc:MGI:3781931]
ENSMUSG00000087412	-8.16863	4.09063	28.3983	9.87538e-08	6.56493e-05	Gm15501	predicted pseudogene 15501 [Source:MGI Symbol;Acc:MGI:3704296]
ENSMUSG00000082585	-8.23896	-0.151579	28.462	9.55576e-08	6.56493e-05	Gm15387	predicted gene 15387 [Source:MGI Symbol;Acc:MGI:3705374]
ENSMUSG00000063543	-8.26294	-0.0341969	25.0957	5.45541e-07	0.000165965	Gm5616	predicted gene 5616 [Source:MGI Symbol;Acc:MGI:3646416]
ENSMUSG00000066315	-8.29552	3.12991	20.6885	5.40389e-06	0.000596015	Gm12918	predicted gene 12918 [Source:MGI Symbol;Acc:MGI:3652005]
ENSMUSG00000068396	-8.3081	3.11792	20.5304	5.86918e-06	0.000634614	Rpl34-ps1	ribosomal protein L34, pseudogene 1 [Source:MGI Symbol;Acc:MGI:3704270]
ENSMUSG00000081559	-8.35545	0.311844	24.7527	6.51775e-07	0.000167013	Gm12411	predicted gene 12411 [Source:MGI Symbol;Acc:MGI:3649918]
ENSMUSG00000091905	-8.39655	2.12097	29.0722	6.97305e-08	5.4417e-05	Gm6395	predicted gene 6395 [Source:MGI Symbol;Acc:MGI:3645295]
ENSMUSG00000081281	-8.49372	1.81516	25.5694	4.26746e-07	0.000148741	Gm6274	predicted gene 6274 [Source:MGI Symbol;Acc:MGI:3645367]
ENSMUSG00000062611	-8.51142	3.48122	28.1925	1.09828e-07	6.88458e-05	Rps3a2	ribosomal protein S3A2 [Source:MGI Symbol;Acc:MGI:3642853]
ENSMUSG00000062353	-8.57912	4.49344	22.0974	2.59165e-06	0.000357377	Gm15772	predicted gene 15772 [Source:MGI Symbol;Acc:MGI:3805541]
ENSMUSG00000067719	-8.73385	3.91127	26.1071	3.22999e-07	0.000123351	Gm10221	predicted gene 10221 [Source:MGI Symbol;Acc:MGI:3708709]
ENSMUSG00000055093	-8.7762	3.25268	27.371	1.67932e-07	8.3728e-05	Gm8430	predicted pseudogene 8430 [Source:MGI Symbol;Acc:MGI:3645406]
ENSMUSG00000067833	-8.82158	3.44332	29.5994	5.31208e-08	4.66865e-05
ENSMUSG00000069367	-8.86336	2.71031	21.2928	3.94199e-06	0.000468575
ENSMUSG00000074516	-9.02611	0.87199	28.8731	7.72797e-08	5.54838e-05	Gm10709	predicted gene 10709 [Source:MGI Symbol;Acc:MGI:3642754]
ENSMUSG00000057036	-9.29362	5.07248	24.7599	6.49328e-07	0.000167013	Gm7536	predicted gene 7536 [Source:MGI Symbol;Acc:MGI:3645137]
ENSMUSG00000091086	-9.31959	3.7223	23.4308	1.2949e-06	0.000230703	Gm5428	predicted gene 5428 [Source:MGI Symbol;Acc:MGI:3647789]
ENSMUSG00000070713	-9.73431	1.3253	29.5454	5.46223e-08	4.66865e-05	Gm10282	predicted pseudogene 10282 [Source:MGI Symbol;Acc:MGI:3704312]
ENSMUSG00000092772	-10.0799	1.79971	24.4696	7.54904e-07	0.000169372
ENSMUSG00000092884	-10.1516	2.19163	23.8815	1.02451e-06	0.000202077
ENSMUSG00000084838	-10.3475	1.83762	26.5001	2.63522e-07	0.000112618	Gm10241	predicted pseudogene 10241 [Source:MGI Symbol;Acc:MGI:3704461]
ENSMUSG00000093364	-10.5464	2.42354	24.6248	6.96493e-07	0.000168258
ENSMUSG00000062933	-12.5583	6.23427	31.8164	1.69452e-08	1.78911e-05	Gm10123	predicted pseudogene 10123 [Source:MGI Symbol;Acc:MGI:3704342]
ENSMUSG00000083061	-12.6888	4.36606	27.1488	1.88386e-07	8.89826e-05	Gm12191	predicted gene 12191 [Source:MGI Symbol;Acc:MGI:3651293]
						554

## Sheet: HC+CCvFC_RUVs-0.01
GeneID	logFC	logCPM	LR	PValue	FDR	Associated Gene Name	Description
ENSMUSG00000061808	3.36242	8.14163	47.1803	6.47492e-12	4.64873e-09	Ttr	transthyretin [Source:MGI Symbol;Acc:MGI:98865]
ENSMUSG00000068323	2.76491	1.54584	29.9028	4.54249e-08	1.89612e-05	Slc4a5	solute carrier family 4, sodium bicarbonate cotransporter, member 5 [Source:MGI Symbol;Acc:MGI:2443220]
ENSMUSG00000034739	2.70731	1.59101	28.7516	8.22836e-08	3.28202e-05	Mfrp	membrane-type frizzled-related protein [Source:MGI Symbol;Acc:MGI:2385957]
ENSMUSG00000037868	2.59568	2.13749	116.525	3.64695e-27	1.63648e-23	Egr2	early growth response 2 [Source:MGI Symbol;Acc:MGI:95296]
ENSMUSG00000048108	2.47401	0.336529	20.2478	6.80334e-06	0.00142504	Tmem72	transmembrane protein 72 [Source:MGI Symbol;Acc:MGI:2442707]
ENSMUSG00000039672	2.4083	1.07073	23.3961	1.31848e-06	0.000358567	Kcne2	potassium voltage-gated channel, Isk-related subfamily, gene 2 [Source:MGI Symbol;Acc:MGI:1891123]
ENSMUSG00000021250	2.36116	4.07217	133.129	8.47371e-31	5.06982e-27	Fos	FBJ osteosarcoma oncogene [Source:MGI Symbol;Acc:MGI:95574]
ENSMUSG00000037086	2.27802	-0.398009	24.9106	6.00515e-07	0.000182689	Prr32	proline rich 32 [Source:MGI Symbol;Acc:MGI:1916050]
ENSMUSG00000079436	2.15738	0.281514	20.7148	5.33033e-06	0.00116676	Kcnj13	potassium inwardly-rectifying channel, subfamily J, member 13 [Source:MGI Symbol;Acc:MGI:3781032]
ENSMUSG00000058626	1.84192	0.917581	15.078	0.000103157	0.0120648	Capn11	calpain 11 [Source:MGI Symbol;Acc:MGI:1352490]
ENSMUSG00000022949	1.82305	2.98739	19.1237	1.22516e-05	0.00232653	Clic6	chloride intracellular channel 6 [Source:MGI Symbol;Acc:MGI:2146607]
ENSMUSG00000004655	1.65737	1.05161	13.7634	0.00020734	0.0217634	Aqp1	aquaporin 1 [Source:MGI Symbol;Acc:MGI:103201]
ENSMUSG00000017723	1.64751	-1.27619	32.1597	1.42006e-08	6.88882e-06	Wfdc2	WAP four-disulfide core domain 2 [Source:MGI Symbol;Acc:MGI:1914951]
ENSMUSG00000026579	1.64045	2.31901	14.7784	0.00012091	0.013823	F5	coagulation factor V [Source:MGI Symbol;Acc:MGI:88382]
ENSMUSG00000021848	1.6087	1.0426	30.6151	3.14634e-08	1.41184e-05	Otx2	orthodenticle homolog 2 [Source:MGI Symbol;Acc:MGI:97451]
ENSMUSG00000022602	1.48199	7.70497	87.0636	1.05087e-20	1.88621e-17	Arc	activity regulated cytoskeletal-associated protein [Source:MGI Symbol;Acc:MGI:88067]
ENSMUSG00000001827	1.42651	1.53858	26.1371	3.18009e-07	0.000103781	Folr1	folate receptor 1 (adult) [Source:MGI Symbol;Acc:MGI:95568]
ENSMUSG00000015652	1.40807	-0.954567	20.2409	6.82788e-06	0.00142504	Steap1	six transmembrane epithelial antigen of the prostate 1 [Source:MGI Symbol;Acc:MGI:1917608]
ENSMUSG00000025488	1.36696	-1.68536	24.9551	5.86813e-07	0.000181839	Cox8b	cytochrome c oxidase subunit VIIIb [Source:MGI Symbol;Acc:MGI:105958]
ENSMUSG00000085609	1.28345	1.36005	184.169	5.9588e-42	1.06955e-37	1700016P03Rik	RIKEN cDNA 1700016P03 gene [Source:MGI Symbol;Acc:MGI:1922792]
ENSMUSG00000050370	1.25371	-1.9766	16.339	5.29624e-05	0.00754462	Ch25h	cholesterol 25-hydroxylase [Source:MGI Symbol;Acc:MGI:1333869]
ENSMUSG00000065537	1.22569	-0.636302	63.6646	1.47515e-15	1.5562e-12	Mir132	microRNA 132 [Source:MGI Symbol;Acc:MGI:2676817]
ENSMUSG00000047230	1.1733	1.07299	12.3379	0.000443847	0.0388615	Cldn2	claudin 2 [Source:MGI Symbol;Acc:MGI:1276110]
ENSMUSG00000026051	1.0916	1.91774	22.6606	1.93293e-06	0.000475263	1500015O10Rik	RIKEN cDNA 1500015O10 gene [Source:MGI Symbol;Acc:MGI:1926146]
ENSMUSG00000023043	1.06051	0.293331	13.9508	0.000187656	0.0199687	Krt18	keratin 18 [Source:MGI Symbol;Acc:MGI:96692]
ENSMUSG00000024042	1.05495	3.79345	146.549	9.84637e-34	8.83663e-30	Sik1	salt inducible kinase 1 [Source:MGI Symbol;Acc:MGI:104754]
ENSMUSG00000028195	1.05276	2.19605	84.1614	4.55982e-20	6.82035e-17	Cyr61	cysteine rich protein 61 [Source:MGI Symbol;Acc:MGI:88613]
ENSMUSG00000086331	1.01785	-1.80655	21.4955	3.54652e-06	0.000805778	Gm16310	predicted gene 16310 [Source:MGI Symbol;Acc:MGI:3826522]
ENSMUSG00000052837	1.00488	5.97173	115.965	4.8366e-27	1.73624e-23	Junb	jun B proto-oncogene [Source:MGI Symbol;Acc:MGI:96647]
ENSMUSG00000020907	0.995512	-1.68393	17.6516	2.6529e-05	0.00428981	Rcvrn	recoverin [Source:MGI Symbol;Acc:MGI:97883]
ENSMUSG00000084917	0.992229	-1.71653	19.0403	1.27985e-05	0.00237556	Gm17477	predicted gene, 17477 [Source:MGI Symbol;Acc:MGI:4937111]
ENSMUSG00000023034	0.979342	6.35747	62.9768	2.09156e-15	1.97587e-12	Nr4a1	nuclear receptor subfamily 4, group A, member 1 [Source:MGI Symbol;Acc:MGI:1352454]
ENSMUSG00000003545	0.967746	3.47853	63.5536	1.56062e-15	1.5562e-12	Fosb	FBJ osteosarcoma oncogene B [Source:MGI Symbol;Acc:MGI:95575]
ENSMUSG00000053560	0.943164	2.85369	104.876	1.30056e-24	3.89062e-21	Ier2	immediate early response 2 [Source:MGI Symbol;Acc:MGI:104815]
ENSMUSG00000049382	0.930493	-0.77202	22.7702	1.82571e-06	0.000455134	Krt8	keratin 8 [Source:MGI Symbol;Acc:MGI:96705]
ENSMUSG00000048489	0.924044	-0.45738	30.0317	4.25044e-08	1.81646e-05	8430408G22Rik	RIKEN cDNA 8430408G22 gene [Source:MGI Symbol;Acc:MGI:1918730]
ENSMUSG00000024190	0.919902	4.2071	64.1811	1.13495e-15	1.2732e-12	Dusp1	dual specificity phosphatase 1 [Source:MGI Symbol;Acc:MGI:105120]
ENSMUSG00000030775	0.91195	-1.87117	15.5818	7.90111e-05	0.0103516	Trat1	T cell receptor associated transmembrane adaptor 1 [Source:MGI Symbol;Acc:MGI:1924897]
ENSMUSG00000084088	0.908713	-0.831485	31.9311	1.5974e-08	7.41062e-06	Gm12941	predicted gene 12941 [Source:MGI Symbol;Acc:MGI:3650501]
ENSMUSG00000056364	0.904732	-0.614498	18.3537	1.83466e-05	0.00326042
ENSMUSG00000019301	0.88936	-1.65461	15.2514	9.41082e-05	0.0115695	Hsd17b1	hydroxysteroid (17-beta) dehydrogenase 1 [Source:MGI Symbol;Acc:MGI:105077]
ENSMUSG00000030450	0.863739	-0.977153	16.0763	6.08392e-05	0.00840002	Oca2	oculocutaneous albinism II [Source:MGI Symbol;Acc:MGI:97454]
ENSMUSG00000071341	0.860733	5.00374	84.7282	3.42335e-20	5.58598e-17	Egr4	early growth response 4 [Source:MGI Symbol;Acc:MGI:99252]
ENSMUSG00000028125	0.859353	1.94797	12.3187	0.000448436	0.0389718	Abca4	ATP-binding cassette, sub-family A (ABC1), member 4 [Source:MGI Symbol;Acc:MGI:109424]
ENSMUSG00000068452	0.845891	-1.84734	10.5423	0.00116673	0.0751454	Duox2	dual oxidase 2 [Source:MGI Symbol;Acc:MGI:3036280]
ENSMUSG00000036151	0.83715	1.38081	95.8044	1.26812e-22	2.84518e-19	Tm6sf2	transmembrane 6 superfamily member 2 [Source:MGI Symbol;Acc:MGI:1933210]
ENSMUSG00000090698	0.805488	2.13206	41.4044	1.23778e-10	8.22846e-08	Apold1	apolipoprotein L domain containing 1 [Source:MGI Symbol;Acc:MGI:2685921]
ENSMUSG00000020423	0.77989	4.33252	72.3531	1.79943e-17	2.48446e-14	Btg2	B cell translocation gene 2, anti-proliferative [Source:MGI Symbol;Acc:MGI:108384]
ENSMUSG00000082778	0.764397	-1.30402	12.8647	0.000334842	0.0316442	Gm15191	predicted gene 15191 [Source:MGI Symbol;Acc:MGI:3708125]
ENSMUSG00000084408	0.749628	-1.39391	10.2269	0.00138405	0.0830847	Gm11870	predicted gene 11870 [Source:MGI Symbol;Acc:MGI:3650285]
ENSMUSG00000055148	0.743881	3.09459	54.6978	1.40567e-13	1.14684e-10	Klf2	Kruppel-like factor 2 (lung) [Source:MGI Symbol;Acc:MGI:1342772]
ENSMUSG00000083270	0.727782	1.85283	12.1063	0.000502523	0.0413197	Gm13498	predicted gene 13498 [Source:MGI Symbol;Acc:MGI:3650381]
ENSMUSG00000085941	0.708193	-1.3375	12.6123	0.000383214	0.0350934	Gm11201	predicted gene 11201 [Source:MGI Symbol;Acc:MGI:3649951]
ENSMUSG00000015467	0.697985	-0.792127	15.5195	8.16597e-05	0.0105447	Egfl8	EGF-like domain 8 [Source:MGI Symbol;Acc:MGI:1932094]
ENSMUSG00000080759	0.690844	-0.0248391	9.7735	0.00177045	0.0974781	Gm15573	predicted gene 15573 [Source:MGI Symbol;Acc:MGI:3783021]
ENSMUSG00000028182	0.689654	-0.874035	12.3145	0.00044945	0.0389718	Lrriq3	leucine-rich repeats and IQ motif containing 3 [Source:MGI Symbol;Acc:MGI:1921685]
ENSMUSG00000024793	0.688499	4.50578	23.0521	1.57671e-06	0.00041015	Tnfrsf25	tumor necrosis factor receptor superfamily, member 25 [Source:MGI Symbol;Acc:MGI:1934667]
ENSMUSG00000030742	0.686215	-0.812487	18.0286	2.17607e-05	0.00365493	Lat	linker for activation of T cells [Source:MGI Symbol;Acc:MGI:1342293]
ENSMUSG00000034765	0.678633	4.69184	39.5568	3.18647e-10	2.04264e-07	Dusp5	dual specificity phosphatase 5 [Source:MGI Symbol;Acc:MGI:2685183]
ENSMUSG00000079681	0.66978	-0.16916	24.4071	7.79814e-07	0.000224259	Zglp1	zinc finger, GATA-like protein 1 [Source:MGI Symbol;Acc:MGI:3696042]
ENSMUSG00000044595	0.65804	0.453164	34.9642	3.35818e-09	1.88362e-06	Dnd1	dead end homolog 1 (zebrafish) [Source:MGI Symbol;Acc:MGI:2447763]
ENSMUSG00000034936	0.657285	3.41891	48.5582	3.20635e-12	2.39795e-09	Arl4d	ADP-ribosylation factor-like 4D [Source:MGI Symbol;Acc:MGI:1933155]
ENSMUSG00000026628	0.654192	0.374767	16.97	3.79746e-05	0.00574851	Atf3	activating transcription factor 3 [Source:MGI Symbol;Acc:MGI:109384]
ENSMUSG00000035852	0.650153	-1.26126	11.0454	0.000889058	0.0630739	Misp	mitotic spindle positioning [Source:MGI Symbol;Acc:MGI:1926156]
ENSMUSG00000067158	0.6361	-0.366965	12.375	0.000435121	0.0382843	Col4a4	collagen, type IV, alpha 4 [Source:MGI Symbol;Acc:MGI:104687]
ENSMUSG00000040287	0.633651	0.848025	47.0405	6.95353e-12	4.80034e-09	Stac3	SH3 and cysteine rich domain 3 [Source:MGI Symbol;Acc:MGI:3606571]
ENSMUSG00000034161	0.622132	0.0202327	21.9558	2.79008e-06	0.000667722	Scx	scleraxis [Source:MGI Symbol;Acc:MGI:102934]
ENSMUSG00000036168	0.613615	-0.830271	12.2791	0.000458049	0.0393374	Ccdc38	coiled-coil domain containing 38 [Source:MGI Symbol;Acc:MGI:2444738]
ENSMUSG00000038418	0.598009	7.60551	30.0987	4.10598e-08	1.79752e-05	Egr1	early growth response 1 [Source:MGI Symbol;Acc:MGI:95295]
ENSMUSG00000014747	0.596995	0.105081	27.8213	1.33054e-07	4.97538e-05	Ankrd53	ankyrin repeat domain 53 [Source:MGI Symbol;Acc:MGI:1922555]
ENSMUSG00000034640	0.588562	4.25019	92.984	5.27177e-22	1.05137e-18	Tiparp	TCDD-inducible poly(ADP-ribose) polymerase [Source:MGI Symbol;Acc:MGI:2159210]
ENSMUSG00000082665	0.58722	-0.553661	10.5402	0.00116806	0.0751454	Gm11470	predicted gene 11470 [Source:MGI Symbol;Acc:MGI:3649221]
ENSMUSG00000007877	0.58413	-0.600727	11.7787	0.000599139	0.0465539	Tcap	titin-cap [Source:MGI Symbol;Acc:MGI:1330233]
ENSMUSG00000030790	0.583483	0.111152	14.2374	0.000161138	0.0176358	Adm	adrenomedullin [Source:MGI Symbol;Acc:MGI:108058]
ENSMUSG00000000392	0.580699	-0.525389	10.5	0.00119374	0.0757117	Fap	fibroblast activation protein [Source:MGI Symbol;Acc:MGI:109608]
ENSMUSG00000079737	0.568677	0.564456	18.9388	1.34977e-05	0.00247215	3110001I22Rik	RIKEN cDNA 3110001I22 gene [Source:MGI Symbol;Acc:MGI:1913848]
ENSMUSG00000010492	0.546533	0.123371	13.4748	0.000241795	0.0245197	Uckl1os	uridine-cytidine kinase 1-like 1, opposite strand [Source:MGI Symbol;Acc:MGI:3801877]
ENSMUSG00000025432	0.536789	-0.729917	10.3684	0.00128194	0.0790732	Avil	advillin [Source:MGI Symbol;Acc:MGI:1333798]
ENSMUSG00000000214	0.536763	-0.403403	11.0643	0.000880053	0.0626828	Th	tyrosine hydroxylase [Source:MGI Symbol;Acc:MGI:98735]
ENSMUSG00000025019	0.526411	2.96485	23.1802	1.47508e-06	0.000389357	Lcor	ligand dependent nuclear receptor corepressor [Source:MGI Symbol;Acc:MGI:2443930]
ENSMUSG00000016024	0.513707	2.82039	14.6913	0.000126628	0.0143851	Lbp	lipopolysaccharide binding protein [Source:MGI Symbol;Acc:MGI:1098776]
ENSMUSG00000037447	0.50765	3.57511	58.458	2.07679e-14	1.86382e-11	Arid5a	AT rich interactive domain 5A (MRF1-like) [Source:MGI Symbol;Acc:MGI:2443039]
ENSMUSG00000092622	0.506771	-0.361639	11.6049	0.000657767	0.0506706	Khdc3	KH domain containing 3, subcortical maternal complex member [Source:MGI Symbol;Acc:MGI:1914241]
ENSMUSG00000025350	0.502541	1.41184	15.3943	8.72502e-05	0.0108754	Rdh5	retinol dehydrogenase 5 [Source:MGI Symbol;Acc:MGI:1201412]
ENSMUSG00000032265	0.498344	2.76033	38.3435	5.93267e-10	3.67192e-07	Fam46a	family with sequence similarity 46, member A [Source:MGI Symbol;Acc:MGI:2670964]
ENSMUSG00000085779	0.496026	1.37625	27.2688	1.77045e-07	6.23094e-05	Atcayos	ataxia, cerebellar, Cayman type homolog (human), opposite strand [Source:MGI Symbol;Acc:MGI:1916928]
ENSMUSG00000015312	0.495823	3.13603	32.2766	1.33712e-08	6.85715e-06	Gadd45b	growth arrest and DNA-damage-inducible 45 beta [Source:MGI Symbol;Acc:MGI:107776]
ENSMUSG00000048546	0.493629	4.83185	31.9156	1.6102e-08	7.41062e-06	Tob2	transducer of ERBB2, 2 [Source:MGI Symbol;Acc:MGI:1888525]
ENSMUSG00000020893	0.486561	6.4904	55.1424	1.12105e-13	9.58181e-11	Per1	period circadian clock 1 [Source:MGI Symbol;Acc:MGI:1098283]
ENSMUSG00000047867	0.48355	1.72376	19.5613	9.74224e-06	0.00194293	Gimap6	GTPase, IMAP family member 6 [Source:MGI Symbol;Acc:MGI:1918876]
ENSMUSG00000063354	0.482591	0.0574344	10.3471	0.00129677	0.0790732	Slc39a4	solute carrier family 39 (zinc transporter), member 4 [Source:MGI Symbol;Acc:MGI:1919277]
ENSMUSG00000032515	0.48138	3.1626	23.6698	1.14362e-06	0.000320732	Csrnp1	cysteine-serine-rich nuclear protein 1 [Source:MGI Symbol;Acc:MGI:2387989]
ENSMUSG00000008384	0.472285	2.56386	37.2338	1.04784e-09	6.26923e-07	Sertad1	SERTA domain containing 1 [Source:MGI Symbol;Acc:MGI:1913438]
ENSMUSG00000074825	0.472253	1.23868	14.8787	0.000114648	0.0132762	Itpripl1	inositol 1,4,5-triphosphate receptor interacting protein-like 1 [Source:MGI Symbol;Acc:MGI:1920588]
ENSMUSG00000048442	0.462169	-0.0758801	10.6699	0.00108896	0.0713347	Smim5	small integral membrane protein 5 [Source:MGI Symbol;Acc:MGI:1913778]
ENSMUSG00000034538	0.461958	2.15296	27.1801	1.85357e-07	6.39804e-05	Zfp418	zinc finger protein 418 [Source:MGI Symbol;Acc:MGI:2444763]
ENSMUSG00000074170	0.461151	1.75775	14.5723	0.000134882	0.0151312	Plekhf1	pleckstrin homology domain containing, family F (with FYVE domain) member 1 [Source:MGI Symbol;Acc:MGI:1919537]
ENSMUSG00000090223	0.45715	3.90856	10.8563	0.000984599	0.067711	Pcp4	Purkinje cell protein 4 [Source:MGI Symbol;Acc:MGI:97509]
ENSMUSG00000090986	0.453134	1.00545	24.9525	5.8759e-07	0.000181839
ENSMUSG00000048109	0.450895	3.07017	35.9245	2.05114e-09	1.18761e-06	Rbm15	RNA binding motif protein 15 [Source:MGI Symbol;Acc:MGI:2443205]
ENSMUSG00000024136	0.442136	2.11518	28.6172	8.81943e-08	3.4413e-05	Dnase1l2	deoxyribonuclease 1-like 2 [Source:MGI Symbol;Acc:MGI:1913955]
ENSMUSG00000037580	0.422898	1.03091	10.6761	0.00108526	0.0713347	Gch1	GTP cyclohydrolase 1 [Source:MGI Symbol;Acc:MGI:95675]
ENSMUSG00000029352	0.40971	0.356353	12.8298	0.000341138	0.0318911	Crybb3	crystallin, beta B3 [Source:MGI Symbol;Acc:MGI:102717]
ENSMUSG00000047648	0.407311	2.66468	24.3891	7.87137e-07	0.000224259	Fbxo30	F-box protein 30 [Source:MGI Symbol;Acc:MGI:1919115]
ENSMUSG00000020108	0.405243	5.52433	34.6236	4.00035e-09	2.17582e-06	Ddit4	DNA-damage-inducible transcript 4 [Source:MGI Symbol;Acc:MGI:1921997]
ENSMUSG00000091448	0.394396	1.24474	25.7507	3.88487e-07	0.000124517
ENSMUSG00000032501	0.392327	3.64072	20.0917	7.38174e-06	0.00148871	Trib1	tribbles homolog 1 (Drosophila) [Source:MGI Symbol;Acc:MGI:2443397]
ENSMUSG00000035262	0.389584	0.588038	12.8666	0.000334504	0.0316442	Amh	anti-Mullerian hormone [Source:MGI Symbol;Acc:MGI:88006]
ENSMUSG00000074221	0.381238	2.06679	17.139	3.47415e-05	0.0053297	Zfp568	zinc finger protein 568 [Source:MGI Symbol;Acc:MGI:2142347]
ENSMUSG00000021453	0.372721	3.82922	27.1265	1.90566e-07	6.4537e-05	Gadd45g	growth arrest and DNA-damage-inducible 45 gamma [Source:MGI Symbol;Acc:MGI:1346325]
ENSMUSG00000087478	0.369994	0.610406	10.8237	0.00100209	0.0681305	4930506C21Rik	RIKEN cDNA 4930506C21 gene [Source:MGI Symbol;Acc:MGI:1922310]
ENSMUSG00000044641	0.369301	2.2539	15.1069	0.000101589	0.0120648	Pard6b	par-6 family cell polarity regulator beta [Source:MGI Symbol;Acc:MGI:2135605]
ENSMUSG00000005917	0.361962	2.01831	18.893	1.38261e-05	0.00250672	Otx1	orthodenticle homolog 1 [Source:MGI Symbol;Acc:MGI:97450]
ENSMUSG00000025049	0.355406	2.81227	21.861	2.93125e-06	0.000692276	Taf5	TAF5 RNA polymerase II, TATA box binding protein (TBP)-associated factor [Source:MGI Symbol;Acc:MGI:2442144]
ENSMUSG00000042256	0.352512	2.67154	17.6335	2.67831e-05	0.00429223	Ptchd4	patched domain containing 4 [Source:MGI Symbol;Acc:MGI:1920485]
ENSMUSG00000019970	0.349661	6.1252	32.2011	1.3901e-08	6.88882e-06	Sgk1	serum/glucocorticoid regulated kinase 1 [Source:MGI Symbol;Acc:MGI:1340062]
ENSMUSG00000037573	0.342997	5.48708	27.313	1.73043e-07	6.21189e-05	Tob1	transducer of ErbB-2.1 [Source:MGI Symbol;Acc:MGI:1349721]
ENSMUSG00000039634	0.339384	4.7045	15.0715	0.000103514	0.0120648	Zfp189	zinc finger protein 189 [Source:MGI Symbol;Acc:MGI:2444707]
ENSMUSG00000030031	0.336993	2.6032	16.1893	5.73183e-05	0.00810084	Kbtbd8	kelch repeat and BTB (POZ) domain containing 8 [Source:MGI Symbol;Acc:MGI:2661430]
ENSMUSG00000038268	0.33694	3.21954	16.9632	3.8112e-05	0.00574851	Ovca2	candidate tumor suppressor in ovarian cancer 2 [Source:MGI Symbol;Acc:MGI:2179725]
ENSMUSG00000032640	0.336334	2.7977	19.1663	1.1981e-05	0.00231232	Chsy1	chondroitin sulfate synthase 1 [Source:MGI Symbol;Acc:MGI:2681120]
ENSMUSG00000033987	0.331435	0.738233	11.8561	0.000574736	0.0452453	Dnah17	dynein, axonemal, heavy chain 17 [Source:MGI Symbol;Acc:MGI:1917176]
ENSMUSG00000020941	0.329556	2.51325	15.694	7.44585e-05	0.00989967	Map3k14	mitogen-activated protein kinase kinase kinase 14 [Source:MGI Symbol;Acc:MGI:1858204]
ENSMUSG00000047777	0.326482	4.04365	16.0532	6.15858e-05	0.0084382	Phf13	PHD finger protein 13 [Source:MGI Symbol;Acc:MGI:2446217]
ENSMUSG00000018844	0.326472	1.43836	15.5436	8.06241e-05	0.0104864	Fndc8	fibronectin type III domain containing 8 [Source:MGI Symbol;Acc:MGI:1926169]
ENSMUSG00000055200	0.319385	1.36511	10.6069	0.00112668	0.0735374	Sertad3	SERTA domain containing 3 [Source:MGI Symbol;Acc:MGI:2180697]
ENSMUSG00000062691	0.316593	2.0525	9.92879	0.00162714	0.0921309	Cebpzos	CCAAT/enhancer binding protein (C/EBP), zeta, opposite strand [Source:MGI Symbol;Acc:MGI:1915804]
ENSMUSG00000047604	0.316104	3.21735	11.3878	0.000739293	0.056227	Frat2	frequently rearranged in advanced T cell lymphomas 2 [Source:MGI Symbol;Acc:MGI:2673967]
ENSMUSG00000021025	0.311884	4.26668	23.5542	1.21445e-06	0.000335357	Nfkbia	nuclear factor of kappa light polypeptide gene enhancer in B cells inhibitor, alpha [Source:MGI Symbol;Acc:MGI:104741]
ENSMUSG00000019960	0.309526	5.9244	26.2272	3.03511e-07	0.000100884	Dusp6	dual specificity phosphatase 6 [Source:MGI Symbol;Acc:MGI:1914853]
ENSMUSG00000010067	0.30874	2.06849	14.0842	0.000174803	0.0188553	Rassf1	Ras association (RalGDS/AF-6) domain family member 1 [Source:MGI Symbol;Acc:MGI:1928386]
ENSMUSG00000089857	0.308428	2.83637	16.8542	4.0364e-05	0.00598755	Zfp882	zinc finger protein 882 [Source:MGI Symbol;Acc:MGI:3642748]
ENSMUSG00000028967	0.303618	5.5568	27.3618	1.68734e-07	6.18082e-05	Errfi1	ERBB receptor feedback inhibitor 1 [Source:MGI Symbol;Acc:MGI:1921405]
ENSMUSG00000086456	0.303315	1.17	11.9509	0.000546197	0.0433791
ENSMUSG00000027204	0.300937	3.54827	12.2043	0.000476797	0.0399955	Fbn1	fibrillin 1 [Source:MGI Symbol;Acc:MGI:95489]
ENSMUSG00000017418	0.300608	5.00265	49.6674	1.82147e-12	1.42146e-09	Arl5b	ADP-ribosylation factor-like 5B [Source:MGI Symbol;Acc:MGI:1923119]
ENSMUSG00000025255	0.296486	4.37813	16.0035	6.32255e-05	0.00853259	Zfhx4	zinc finger homeodomain 4 [Source:MGI Symbol;Acc:MGI:2137668]
ENSMUSG00000039081	0.292749	2.03761	12.4525	0.00041744	0.0372768	Zfp503	zinc finger protein 503 [Source:MGI Symbol;Acc:MGI:1353644]
ENSMUSG00000078651	0.29096	2.38817	12.22	0.000472794	0.0399955	Aoc2	amine oxidase, copper containing 2 (retina-specific) [Source:MGI Symbol;Acc:MGI:2668431]
ENSMUSG00000038393	0.287196	4.17682	10.7542	0.00104043	0.0696813	Txnip	thioredoxin interacting protein [Source:MGI Symbol;Acc:MGI:1889549]
ENSMUSG00000019737	0.286131	1.41358	12.0676	0.000513051	0.0417222	Syne4	spectrin repeat containing, nuclear envelope family member 4 [Source:MGI Symbol;Acc:MGI:2141950]
ENSMUSG00000031659	0.285175	2.43004	15.4097	8.65433e-05	0.0108627	Adcy7	adenylate cyclase 7 [Source:MGI Symbol;Acc:MGI:102891]
ENSMUSG00000029641	0.280917	3.21532	11.1718	0.00083051	0.0601082	Rasl11a	RAS-like, family 11, member A [Source:MGI Symbol;Acc:MGI:1916145]
ENSMUSG00000020482	0.279467	3.98301	13.9472	0.000188017	0.0199687	Ccdc117	coiled-coil domain containing 117 [Source:MGI Symbol;Acc:MGI:2144383]
ENSMUSG00000002325	0.278726	3.43445	17.3695	3.07723e-05	0.00482183	Irf9	interferon regulatory factor 9 [Source:MGI Symbol;Acc:MGI:107587]
ENSMUSG00000025402	0.278517	4.76857	16.3997	5.12921e-05	0.00736513	Nab2	Ngfi-A binding protein 2 [Source:MGI Symbol;Acc:MGI:107563]
ENSMUSG00000061894	0.276939	2.81036	11.3485	0.000755108	0.0562383	Zscan20	zinc finger and SCAN domains 20 [Source:MGI Symbol;Acc:MGI:2679268]
ENSMUSG00000022893	0.276879	4.57444	15.488	8.30323e-05	0.0105892	Adamts1	a disintegrin-like and metallopeptidase (reprolysin type) with thrombospondin type 1 motif, 1 [Source:MGI Symbol;Acc:MGI:109249]
ENSMUSG00000031609	0.276366	2.3798	10.809	0.00101008	0.0684145	Sap30	sin3 associated polypeptide [Source:MGI Symbol;Acc:MGI:1929129]
ENSMUSG00000063661	0.273139	2.634	10.0584	0.00151652	0.0878503	Krt73	keratin 73 [Source:MGI Symbol;Acc:MGI:3607712]
ENSMUSG00000041308	0.272975	3.27015	11.5371	0.000682203	0.0521058	Sntb2	syntrophin, basic 2 [Source:MGI Symbol;Acc:MGI:101771]
ENSMUSG00000052748	0.271337	3.15771	18.0262	2.17883e-05	0.00365493	Swt1	SWT1 RNA endoribonuclease homolog (S. cerevisiae) [Source:MGI Symbol;Acc:MGI:1914125]
ENSMUSG00000056592	0.270716	3.12371	10.7695	0.00103189	0.0693682	Zfp658	zinc finger protein 658 [Source:MGI Symbol;Acc:MGI:2652821]
ENSMUSG00000048379	0.270651	3.92412	15.4845	8.31843e-05	0.0105892	Socs4	suppressor of cytokine signaling 4 [Source:MGI Symbol;Acc:MGI:1914546]
ENSMUSG00000062116	0.269458	3.63226	18.241	1.94647e-05	0.00342522	Zfp954	zinc finger protein 954 [Source:MGI Symbol;Acc:MGI:1917764]
ENSMUSG00000049516	0.266974	4.67523	20.1692	7.08863e-06	0.00145067	Spty2d1	SPT2, Suppressor of Ty, domain containing 1 (S. cerevisiae) [Source:MGI Symbol;Acc:MGI:2142062]
ENSMUSG00000035828	0.266158	4.88179	18.3741	1.81511e-05	0.00325795	Pim3	proviral integration site 3 [Source:MGI Symbol;Acc:MGI:1355297]
ENSMUSG00000024232	0.265894	2.9361	12.0353	0.000522024	0.0422063	Bambi	BMP and activin membrane-bound inhibitor [Source:MGI Symbol;Acc:MGI:1915260]
ENSMUSG00000045954	0.264254	3.19648	12.2092	0.000475537	0.0399955	Sdpr	serum deprivation response [Source:MGI Symbol;Acc:MGI:99513]
ENSMUSG00000043872	0.261636	3.42962	17.8467	2.39436e-05	0.00390695	Zmym1	zinc finger, MYM domain containing 1 [Source:MGI Symbol;Acc:MGI:1915560]
ENSMUSG00000069114	0.261485	2.99093	10.0971	0.00148502	0.0871069	Zbtb10	zinc finger and BTB domain containing 10 [Source:MGI Symbol;Acc:MGI:2139883]
ENSMUSG00000047141	0.260282	4.15256	11.3554	0.000752294	0.0562383	Zfp654	zinc finger protein 654 [Source:MGI Symbol;Acc:MGI:1919270]
ENSMUSG00000034320	0.258987	3.44927	16.7322	4.30443e-05	0.00623066	Slc26a2	solute carrier family 26 (sulfate transporter), member 2 [Source:MGI Symbol;Acc:MGI:892977]
ENSMUSG00000021986	0.258571	4.91102	14.4351	0.000145077	0.0161738	Amer2	APC membrane recruitment 2 [Source:MGI Symbol;Acc:MGI:1919375]
ENSMUSG00000025981	0.254069	3.59986	21.9724	2.76607e-06	0.000667722	Coq10b	coenzyme Q10 homolog B (S. cerevisiae) [Source:MGI Symbol;Acc:MGI:1915126]
ENSMUSG00000038612	0.252665	6.23541	64.412	1.00942e-15	1.20787e-12	Mcl1	myeloid cell leukemia sequence 1 [Source:MGI Symbol;Acc:MGI:101769]
ENSMUSG00000040511	0.250321	3.04737	10.5201	0.00118084	0.0755894	Pvr	poliovirus receptor [Source:MGI Symbol;Acc:MGI:107741]
ENSMUSG00000031431	0.250096	5.60243	10.5095	0.0011876	0.0755894	Tsc22d3	TSC22 domain family, member 3 [Source:MGI Symbol;Acc:MGI:1196284]
ENSMUSG00000087598	0.248099	3.39269	17.362	3.08937e-05	0.00482183	Zfp111	zinc finger protein 111 [Source:MGI Symbol;Acc:MGI:1929114]
ENSMUSG00000014773	0.243578	2.71402	11.0346	0.000894286	0.063195	Dll1	delta-like 1 (Drosophila) [Source:MGI Symbol;Acc:MGI:104659]
ENSMUSG00000049907	0.241832	5.9584	19.1724	1.19425e-05	0.00231232	Rasl11b	RAS-like, family 11, member B [Source:MGI Symbol;Acc:MGI:1916189]
ENSMUSG00000028952	0.241074	3.51335	12.385	0.00043279	0.0382667	Zbtb48	zinc finger and BTB domain containing 48 [Source:MGI Symbol;Acc:MGI:2140248]
ENSMUSG00000026565	0.239212	4.07008	16.0956	6.02233e-05	0.00837944	Pou2f1	POU domain, class 2, transcription factor 1 [Source:MGI Symbol;Acc:MGI:101898]
ENSMUSG00000036432	0.231484	3.93954	10.3997	0.00126039	0.0782792	Siah2	seven in absentia 2 [Source:MGI Symbol;Acc:MGI:108062]
ENSMUSG00000042608	0.222572	4.98986	15.0722	0.000103479	0.0120648	Stk40	serine/threonine kinase 40 [Source:MGI Symbol;Acc:MGI:1921428]
ENSMUSG00000024383	0.208624	4.91124	17.8754	2.35856e-05	0.00388383	Map3k2	mitogen-activated protein kinase kinase kinase 2 [Source:MGI Symbol;Acc:MGI:1346873]
ENSMUSG00000028341	0.205584	6.88129	10.5154	0.00118385	0.0755894	Nr4a3	nuclear receptor subfamily 4, group A, member 3 [Source:MGI Symbol;Acc:MGI:1352457]
ENSMUSG00000023025	0.204888	5.13462	11.9325	0.000551633	0.0436179	Larp4	La ribonucleoprotein domain family, member 4 [Source:MGI Symbol;Acc:MGI:2443114]
ENSMUSG00000046962	0.204482	4.55582	12.6169	0.000382283	0.0350934	Zbtb21	zinc finger and BTB domain containing 21 [Source:MGI Symbol;Acc:MGI:1927240]
ENSMUSG00000051413	0.201799	3.56156	10.8443	0.000990985	0.0678592	Plagl2	pleiomorphic adenoma gene-like 2 [Source:MGI Symbol;Acc:MGI:1933165]
ENSMUSG00000050164	0.195946	4.42232	14.8317	0.000117541	0.013524	Mchr1	melanin-concentrating hormone receptor 1 [Source:MGI Symbol;Acc:MGI:2180756]
ENSMUSG00000022507	0.193027	5.48376	24.5281	7.32339e-07	0.000215488	1810013L24Rik	RIKEN cDNA 1810013L24 gene [Source:MGI Symbol;Acc:MGI:1916303]
ENSMUSG00000037857	0.192645	5.15908	13.4275	0.000247958	0.0250034	Nufip2	nuclear fragile X mental retardation protein interacting protein 2 [Source:MGI Symbol;Acc:MGI:1915814]
ENSMUSG00000051495	0.188635	5.09448	12.7714	0.000351963	0.0325638	Irf2bp2	interferon regulatory factor 2 binding protein 2 [Source:MGI Symbol;Acc:MGI:2443921]
ENSMUSG00000030409	0.188106	4.1078	11.5864	0.000664359	0.0509598	Dmpk	dystrophia myotonica-protein kinase [Source:MGI Symbol;Acc:MGI:94906]
ENSMUSG00000068966	0.188028	3.84431	13.2437	0.000273495	0.0268249	Zbtb34	zinc finger and BTB domain containing 34 [Source:MGI Symbol;Acc:MGI:2685195]
ENSMUSG00000041483	0.186297	5.58273	11.9862	0.000535966	0.0429467	Zfp281	zinc finger protein 281 [Source:MGI Symbol;Acc:MGI:3029290]
ENSMUSG00000033594	0.184011	5.86832	18.1281	2.0653e-05	0.00356442	Spata2l	spermatogenesis associated 2-like [Source:MGI Symbol;Acc:MGI:1926029]
ENSMUSG00000020190	0.181664	5.47975	12.9556	0.000318966	0.0308894	Mknk2	MAP kinase-interacting serine/threonine kinase 2 [Source:MGI Symbol;Acc:MGI:894279]
ENSMUSG00000035621	0.178866	5.8119	10.9859	0.000918052	0.0641172	Midn	midnolin [Source:MGI Symbol;Acc:MGI:1890222]
ENSMUSG00000054893	0.178812	4.45661	10.0831	0.00149637	0.0874862	Zfp667	zinc finger protein 667 [Source:MGI Symbol;Acc:MGI:2442757]
ENSMUSG00000005483	0.17537	5.54971	11.975	0.0005392	0.0430138	Dnajb1	DnaJ (Hsp40) homolog, subfamily B, member 1 [Source:MGI Symbol;Acc:MGI:1931874]
ENSMUSG00000044636	0.174505	4.78413	13.3184	0.000262816	0.0259191	Csrnp2	cysteine-serine-rich nuclear protein 2 [Source:MGI Symbol;Acc:MGI:2386852]
ENSMUSG00000036052	0.173568	7.49661	11.0668	0.000878865	0.0626828	Dnajb5	DnaJ (Hsp40) homolog, subfamily B, member 5 [Source:MGI Symbol;Acc:MGI:1930018]
ENSMUSG00000063281	0.173488	4.4513	9.95099	0.00160763	0.0916041	Zfp35	zinc finger protein 35 [Source:MGI Symbol;Acc:MGI:99179]
ENSMUSG00000001467	0.171686	5.95665	10.4109	0.00125271	0.0780726	Cyp51	cytochrome P450, family 51 [Source:MGI Symbol;Acc:MGI:106040]
ENSMUSG00000007812	0.170812	4.91507	17.2992	3.19314e-05	0.00494083	Zfp655	zinc finger protein 655 [Source:MGI Symbol;Acc:MGI:1919861]
ENSMUSG00000020522	0.169689	5.08515	13.3365	0.000260293	0.0258121	Mfap3	microfibrillar-associated protein 3 [Source:MGI Symbol;Acc:MGI:1924068]
ENSMUSG00000021670	0.169028	6.53772	13.8512	0.000197874	0.020892	Hmgcr	3-hydroxy-3-methylglutaryl-Coenzyme A reductase [Source:MGI Symbol;Acc:MGI:96159]
ENSMUSG00000039737	0.158051	4.44323	10.099	0.00148348	0.0871069	Prkrip1	Prkr interacting protein 1 (IL11 inducible) [Source:MGI Symbol;Acc:MGI:1914051]
ENSMUSG00000029726	0.151903	5.52404	11.3538	0.000752954	0.0562383	Mepce	methylphosphate capping enzyme [Source:MGI Symbol;Acc:MGI:106477]
ENSMUSG00000033055	0.150787	3.76234	10.0112	0.00155591	0.0895098	Ankrd54	ankyrin repeat domain 54 [Source:MGI Symbol;Acc:MGI:2444209]
ENSMUSG00000027806	0.15076	5.35157	14.105	0.000172879	0.0188061	Tsc22d2	TSC22 domain family, member 2 [Source:MGI Symbol;Acc:MGI:1919283]
ENSMUSG00000034751	0.150356	6.3108	9.88987	0.00166191	0.0926386	Mast4	microtubule associated serine/threonine kinase family member 4 [Source:MGI Symbol;Acc:MGI:1918885]
ENSMUSG00000037204	0.150292	4.81636	13.6427	0.000221097	0.0228073	Atg101	autophagy related 101 [Source:MGI Symbol;Acc:MGI:1915368]
ENSMUSG00000039725	0.149997	3.63445	10.3619	0.00128646	0.0790732	2810408M09Rik	RIKEN cDNA 2810408M09 gene [Source:MGI Symbol;Acc:MGI:1918294]
ENSMUSG00000060733	0.148428	5.75729	12.2603	0.000462688	0.0395466	Ipmk	inositol polyphosphate multikinase [Source:MGI Symbol;Acc:MGI:1916968]
ENSMUSG00000016619	0.14334	5.54195	15.2198	9.56969e-05	0.0116848	Nup50	nucleoporin 50 [Source:MGI Symbol;Acc:MGI:1351502]
ENSMUSG00000043131	0.141206	4.80879	12.0652	0.000513711	0.0417222	Mob1a	MOB kinase activator 1A [Source:MGI Symbol;Acc:MGI:2442631]
ENSMUSG00000017667	0.129253	4.76318	9.96714	0.00159358	0.0910932	Zfp334	zinc finger protein 334 [Source:MGI Symbol;Acc:MGI:2388656]
ENSMUSG00000048895	-0.104821	7.91217	10.1434	0.00144819	0.0857876	Cdk5r1	cyclin-dependent kinase 5, regulatory subunit 1 (p35) [Source:MGI Symbol;Acc:MGI:101764]
ENSMUSG00000050640	-0.10953	6.52591	10.1155	0.00147025	0.0868074	Tmem150c	transmembrane protein 150C [Source:MGI Symbol;Acc:MGI:3041258]
ENSMUSG00000001441	-0.112869	7.31796	12.1002	0.000504151	0.0413197	Npepps	aminopeptidase puromycin sensitive [Source:MGI Symbol;Acc:MGI:1101358]
ENSMUSG00000039431	-0.115886	5.70595	10.2594	0.00135988	0.0819076	Mtmr7	myotubularin related protein 7 [Source:MGI Symbol;Acc:MGI:1891693]
ENSMUSG00000055407	-0.11721	6.97237	12.4954	0.000407965	0.0370832	Map6	microtubule-associated protein 6 [Source:MGI Symbol;Acc:MGI:1201690]
ENSMUSG00000022607	-0.119067	6.8378	12.4659	0.000414458	0.0371955	Ptk2	PTK2 protein tyrosine kinase 2 [Source:MGI Symbol;Acc:MGI:95481]
ENSMUSG00000056553	-0.120877	8.76244	12.2914	0.000455058	0.0392685	Ptprn2	protein tyrosine phosphatase, receptor type, N polypeptide 2 [Source:MGI Symbol;Acc:MGI:107418]
ENSMUSG00000020949	-0.121148	6.10109	11.2667	0.000789099	0.0575753	Fkbp3	FK506 binding protein 3 [Source:MGI Symbol;Acc:MGI:1353460]
ENSMUSG00000045671	-0.121548	6.87179	10.7414	0.00104764	0.0699039	Spred2	sprouty-related, EVH1 domain containing 2 [Source:MGI Symbol;Acc:MGI:2150019]
ENSMUSG00000089872	-0.121718	5.52528	12.1954	0.000479082	0.0399955	Rps6kc1	ribosomal protein S6 kinase polypeptide 1 [Source:MGI Symbol;Acc:MGI:2443419]
ENSMUSG00000020654	-0.123473	5.46425	10.1456	0.00144649	0.0857876	Adcy3	adenylate cyclase 3 [Source:MGI Symbol;Acc:MGI:99675]
ENSMUSG00000042508	-0.125175	5.9065	12.156	0.000489301	0.0404722	Dmtf1	cyclin D binding myb-like transcription factor 1 [Source:MGI Symbol;Acc:MGI:1344415]
ENSMUSG00000033460	-0.126098	5.75583	11.3038	0.000773503	0.0566678	Armcx1	armadillo repeat containing, X-linked 1 [Source:MGI Symbol;Acc:MGI:1925498]
ENSMUSG00000031666	-0.127107	5.66932	10.4852	0.00120333	0.0760514	Rbl2	retinoblastoma-like 2 [Source:MGI Symbol;Acc:MGI:105085]
ENSMUSG00000033382	-0.128685	5.90956	12.4903	0.000409074	0.0370832	Trappc8	trafficking protein particle complex 8 [Source:MGI Symbol;Acc:MGI:2443008]
ENSMUSG00000040412	-0.129175	5.34322	10.7022	0.00107008	0.070874	5330417C22Rik	RIKEN cDNA 5330417C22 gene [Source:MGI Symbol;Acc:MGI:1923930]
ENSMUSG00000056763	-0.130966	4.30724	9.84027	0.00170733	0.0942918	Cspp1	centrosome and spindle pole associated protein 1 [Source:MGI Symbol;Acc:MGI:2681832]
ENSMUSG00000091793	-0.138631	8.29142	10.0575	0.00151728	0.0878503
ENSMUSG00000025816	-0.140648	4.93978	12.0008	0.00053178	0.0428023	Sec61a2	Sec61, alpha subunit 2 (S. cerevisiae) [Source:MGI Symbol;Acc:MGI:1931071]
ENSMUSG00000024127	-0.146243	8.07004	9.9907	0.00157333	0.0902226	Prepl	prolyl endopeptidase-like [Source:MGI Symbol;Acc:MGI:2441932]
ENSMUSG00000020919	-0.147479	4.12838	9.93098	0.0016252	0.0921309	Stat5b	signal transducer and activator of transcription 5B [Source:MGI Symbol;Acc:MGI:103035]
ENSMUSG00000063919	-0.147984	5.57179	12.1754	0.00048423	0.0402382	Srrm4	serine/arginine repetitive matrix 4 [Source:MGI Symbol;Acc:MGI:1916205]
ENSMUSG00000022111	-0.148711	3.97346	10.9062	0.000958438	0.0664209	Uchl3	ubiquitin carboxyl-terminal esterase L3 (ubiquitin thiolesterase) [Source:MGI Symbol;Acc:MGI:1355274]
ENSMUSG00000025986	-0.151365	7.082	12.8409	0.000339117	0.0318681	Slc39a10	solute carrier family 39 (zinc transporter), member 10 [Source:MGI Symbol;Acc:MGI:1914515]
ENSMUSG00000037096	-0.158259	3.71829	10.7305	0.00105385	0.0700578	Gm9762	predicted pseudogene 9762 [Source:MGI Symbol;Acc:MGI:3704220]
ENSMUSG00000028060	-0.17147	5.65537	16.0108	6.29834e-05	0.00853259	2810403A07Rik	RIKEN cDNA 2810403A07 gene [Source:MGI Symbol;Acc:MGI:1921450]
ENSMUSG00000029202	-0.182821	5.36724	21.5637	3.4227e-06	0.000787616	Pds5a	PDS5, regulator of cohesion maintenance, homolog A (S. cerevisiae) [Source:MGI Symbol;Acc:MGI:1918771]
ENSMUSG00000047036	-0.185086	5.69231	10.0208	0.00154778	0.0893285	Zfp445	zinc finger protein 445 [Source:MGI Symbol;Acc:MGI:2143340]
ENSMUSG00000047045	-0.193436	4.18014	13.4153	0.000249579	0.0250262	Tmem164	transmembrane protein 164 [Source:MGI Symbol;Acc:MGI:2148020]
ENSMUSG00000042997	-0.193624	3.68319	11.3127	0.000769779	0.0566261	Nhlrc3	NHL repeat containing 3 [Source:MGI Symbol;Acc:MGI:2444520]
ENSMUSG00000007817	-0.193865	6.92862	9.90977	0.00164403	0.0922683	Zmiz1	zinc finger, MIZ-type containing 1 [Source:MGI Symbol;Acc:MGI:3040693]
ENSMUSG00000028030	-0.203807	4.14492	13.6281	0.000222827	0.0228544	Tbck	TBC1 domain containing kinase [Source:MGI Symbol;Acc:MGI:2445052]
ENSMUSG00000020638	-0.213728	4.21863	11.0231	0.000899833	0.0633376	Cmpk2	cytidine monophosphate (UMP-CMP) kinase 2, mitochondrial [Source:MGI Symbol;Acc:MGI:99830]
ENSMUSG00000007655	-0.220185	4.01102	10.6928	0.00107553	0.0709733	Cav1	caveolin 1, caveolae protein [Source:MGI Symbol;Acc:MGI:102709]
ENSMUSG00000041216	-0.223056	4.4627	11.0114	0.000905525	0.0634893	Clvs1	clavesin 1 [Source:MGI Symbol;Acc:MGI:1921688]
ENSMUSG00000032908	-0.234812	3.24709	9.91576	0.00163869	0.0922683	Sgpp2	sphingosine-1-phosphate phosphotase 2 [Source:MGI Symbol;Acc:MGI:3589109]
ENSMUSG00000033191	-0.237569	3.72273	13.6649	0.0002185	0.0226697	Tie1	tyrosine kinase with immunoglobulin-like and EGF-like domains 1 [Source:MGI Symbol;Acc:MGI:99906]
ENSMUSG00000055421	-0.240114	6.54773	19.3861	1.06779e-05	0.00210613	Pcdh9	protocadherin 9 [Source:MGI Symbol;Acc:MGI:1306801]
ENSMUSG00000034295	-0.257881	4.04864	11.7689	0.000602295	0.0465974	Fhod3	formin homology 2 domain containing 3 [Source:MGI Symbol;Acc:MGI:1925847]
ENSMUSG00000020846	-0.275366	4.02542	12.8956	0.000329364	0.0316136	Fam101b	family with sequence similarity 101, member B [Source:MGI Symbol;Acc:MGI:1923816]
ENSMUSG00000086782	-0.288021	1.41411	10.3057	0.00132618	0.0801469	E130102H24Rik	RIKEN cDNA E130102H24 gene [Source:MGI Symbol;Acc:MGI:1925116]
ENSMUSG00000067017	-0.307304	2.04714	10.1893	0.00141255	0.0845127	Gm3608	predicted gene 3608 [Source:MGI Symbol;Acc:MGI:3804932]
ENSMUSG00000024049	-0.31174	1.2617	10.7995	0.00101529	0.0685092	Myom1	myomesin 1 [Source:MGI Symbol;Acc:MGI:1341430]
ENSMUSG00000060530	-0.314095	2.50703	12.4783	0.000411708	0.0371344	A930017M01Rik	RIKEN cDNA A930017M01 gene [Source:MGI Symbol;Acc:MGI:2685151]
ENSMUSG00000074890	-0.320064	2.88848	18.032	2.17218e-05	0.00365493	Lcmt2	leucine carboxyl methyltransferase 2 [Source:MGI Symbol;Acc:MGI:1353659]
ENSMUSG00000038415	-0.322537	1.78051	11.3534	0.0007531	0.0562383	Foxq1	forkhead box Q1 [Source:MGI Symbol;Acc:MGI:1298228]
ENSMUSG00000091969	-0.342336	1.5051	10.3545	0.00129158	0.0790732
ENSMUSG00000043993	-0.34335	1.87689	21.336	3.85429e-06	0.000864758	2900052L18Rik	RIKEN cDNA 2900052L18 gene [Source:MGI Symbol;Acc:MGI:1924085]
ENSMUSG00000085527	-0.346566	0.460276	10.9607	0.000930662	0.064746	Gm15535	predicted gene 15535 [Source:MGI Symbol;Acc:MGI:3782983]
ENSMUSG00000091070	-0.356955	3.09719	20.1628	7.11231e-06	0.00145067
ENSMUSG00000000901	-0.359823	0.865111	11.3683	0.000747064	0.0562383	Mmp11	matrix metallopeptidase 11 [Source:MGI Symbol;Acc:MGI:97008]
ENSMUSG00000036834	-0.37632	3.22137	16.1144	5.96277e-05	0.00836138	Plch1	phospholipase C, eta 1 [Source:MGI Symbol;Acc:MGI:2683547]
ENSMUSG00000028268	-0.376897	2.1845	12.2028	0.000477191	0.0399955	Gbp3	guanylate binding protein 3 [Source:MGI Symbol;Acc:MGI:1926263]
ENSMUSG00000092067	-0.378618	0.308306	10.5881	0.0011382	0.0737529
ENSMUSG00000053819	-0.381806	5.34412	11.2454	0.000798186	0.0580026	Camk2d	calcium/calmodulin-dependent protein kinase II, delta [Source:MGI Symbol;Acc:MGI:1341265]
ENSMUSG00000050930	-0.384021	2.47975	23.3389	1.35823e-06	0.000363865	Map10	microtubule-associated protein 10 [Source:MGI Symbol;Acc:MGI:1921643]
ENSMUSG00000030157	-0.386083	1.64946	14.6335	0.000130572	0.0147398	Clec2d	C-type lectin domain family 2, member d [Source:MGI Symbol;Acc:MGI:2135589]
ENSMUSG00000090444	-0.387994	0.465353	10.4124	0.00125174	0.0780726
ENSMUSG00000049625	-0.390528	1.56336	15.107	0.000101584	0.0120648	Tifab	TRAF-interacting protein with forkhead-associated domain, family member B [Source:MGI Symbol;Acc:MGI:2385852]
ENSMUSG00000045008	-0.395753	0.48798	9.90038	0.00165245	0.0923982	9030612E09Rik	RIKEN cDNA 9030612E09 gene [Source:MGI Symbol;Acc:MGI:1921780]
ENSMUSG00000047878	-0.414668	1.02409	10.3431	0.0012996	0.0790732	A4galt	alpha 1,4-galactosyltransferase [Source:MGI Symbol;Acc:MGI:3512453]
ENSMUSG00000091890	-0.417571	0.639031	10.1782	0.00142108	0.0847405	A830073O21Rik	RIKEN cDNA A830073O21 gene [Source:MGI Symbol;Acc:MGI:2443692]
ENSMUSG00000035692	-0.419151	0.530992	11.8435	0.000578645	0.0453542	Isg15	ISG15 ubiquitin-like modifier [Source:MGI Symbol;Acc:MGI:1855694]
ENSMUSG00000048001	-0.421367	1.74096	23.0066	1.61446e-06	0.00041397	Hes5	hairy and enhancer of split 5 (Drosophila) [Source:MGI Symbol;Acc:MGI:104876]
ENSMUSG00000024014	-0.436368	0.613695	13.5727	0.000229496	0.0234046	Pim1	proviral integration site 1 [Source:MGI Symbol;Acc:MGI:97584]
ENSMUSG00000039116	-0.448891	0.674592	11.3309	0.000762278	0.0565377	Gpr126	G protein-coupled receptor 126 [Source:MGI Symbol;Acc:MGI:1916151]
ENSMUSG00000086180	-0.449912	0.0585503	9.73581	0.00180712	0.0990498
ENSMUSG00000025498	-0.457548	1.04502	15.1156	0.000101122	0.0120648	Irf7	interferon regulatory factor 7 [Source:MGI Symbol;Acc:MGI:1859212]
ENSMUSG00000081855	-0.464043	-0.498386	10.0696	0.00150736	0.0878429	Rpl17-ps5	ribosomal protein L17, pseudogene 5 [Source:MGI Symbol;Acc:MGI:3704246]
ENSMUSG00000025450	-0.464731	1.42712	27.9077	1.27244e-07	4.85937e-05	Gm9752	predicted gene 9752 [Source:MGI Symbol;Acc:MGI:3641896]
ENSMUSG00000092526	-0.467986	-0.240019	10.4505	0.00122615	0.0772219	Gm17907	predicted gene, 17907 [Source:MGI Symbol;Acc:MGI:5010092]
ENSMUSG00000065608	-0.471397	-0.403955	11.0781	0.000873555	0.0626828	Mirlet7c-2	microRNA let7c-2 [Source:MGI Symbol;Acc:MGI:3619050]
ENSMUSG00000051212	-0.473991	0.468527	12.7974	0.000347099	0.0322802	Gpr183	G protein-coupled receptor 183 [Source:MGI Symbol;Acc:MGI:2442034]
ENSMUSG00000018604	-0.482756	1.58764	20.5159	5.91385e-06	0.00126366	Tbx3	T-box 3 [Source:MGI Symbol;Acc:MGI:98495]
ENSMUSG00000053113	-0.495195	0.379359	15.4521	8.46219e-05	0.0106963	Socs3	suppressor of cytokine signaling 3 [Source:MGI Symbol;Acc:MGI:1201791]
ENSMUSG00000085269	-0.503744	0.24927	13.6843	0.000216257	0.0225674	Gm15777	predicted gene 15777 [Source:MGI Symbol;Acc:MGI:3783219]
ENSMUSG00000054986	-0.508768	0.294482	10.3505	0.00129439	0.0790732	Sec14l3	SEC14-like 3 (S. cerevisiae) [Source:MGI Symbol;Acc:MGI:3617848]
ENSMUSG00000052558	-0.509874	-0.629864	10.8381	0.000994315	0.0678592
ENSMUSG00000053117	-0.524154	1.10223	16.8795	3.9829e-05	0.00595742	E330013P04Rik	RIKEN cDNA E330013P04 gene [Source:MGI Symbol;Acc:MGI:2147732]
ENSMUSG00000028197	-0.536875	-0.544619	10.878	0.000973135	0.06718	Col24a1	collagen, type XXIV, alpha 1 [Source:MGI Symbol;Acc:MGI:1918605]
ENSMUSG00000065453	-0.559498	-1.20183	9.90871	0.00164499	0.0922683	Mirlet7d	microRNA let7d [Source:MGI Symbol;Acc:MGI:2676796]
ENSMUSG00000087424	-0.562207	-0.408442	12.4237	0.000423909	0.037667	5730405O15Rik	RIKEN cDNA 5730405O15 gene [Source:MGI Symbol;Acc:MGI:1917739]
ENSMUSG00000090622	-0.564353	1.212	24.8145	6.31212e-07	0.000188827	A930033H14Rik	RIKEN cDNA A930033H14 gene [Source:MGI Symbol;Acc:MGI:2444562]
ENSMUSG00000079362	-0.567721	-0.149586	12.864	0.000334972	0.0316442	Gbp6	guanylate binding protein 6 [Source:MGI Symbol;Acc:MGI:2140937]
ENSMUSG00000020641	-0.585807	0.500775	20.6766	5.43777e-06	0.00117594	Rsad2	radical S-adenosyl methionine domain containing 2 [Source:MGI Symbol;Acc:MGI:1929628]
ENSMUSG00000078739	-0.591014	-1.15225	10.3346	0.00130562	0.0791706
ENSMUSG00000087885	-0.611526	-0.650098	16.7619	4.23766e-05	0.00622763	Gm23600	predicted gene, 23600 [Source:MGI Symbol;Acc:MGI:5453377]
ENSMUSG00000060441	-0.612762	-1.26663	10.4423	0.00123162	0.0772947	Trim5	tripartite motif-containing 5 [Source:MGI Symbol;Acc:MGI:3646853]
ENSMUSG00000085667	-0.627518	-0.974419	11.3136	0.000769427	0.0566261	Gm12992	predicted gene 12992 [Source:MGI Symbol;Acc:MGI:3702644]
ENSMUSG00000047657	-0.642898	-0.889917	9.853	0.00169555	0.0939301	Crry-ps	complement receptor related protein, pseudogene [Source:MGI Symbol;Acc:MGI:88514]
ENSMUSG00000025946	-0.662507	-1.19919	11.158	0.000836682	0.0603117	Pth2r	parathyroid hormone 2 receptor [Source:MGI Symbol;Acc:MGI:2180917]
ENSMUSG00000046922	-0.668484	-0.011769	17.5266	2.83311e-05	0.00450014	Gpr6	G protein-coupled receptor 6 [Source:MGI Symbol;Acc:MGI:2155249]
ENSMUSG00000027399	-0.670028	-0.947463	10.5938	0.00113465	0.0737529	Il1a	interleukin 1 alpha [Source:MGI Symbol;Acc:MGI:96542]
ENSMUSG00000043953	-0.681285	-0.114431	19.114	1.23138e-05	0.00232653	Ccrl2	chemokine (C-C motif) receptor-like 2 [Source:MGI Symbol;Acc:MGI:1920904]
ENSMUSG00000073879	-0.684618	-0.0757979	15.2628	9.35386e-05	0.0115695	Gm5859	predicted pseudogene 5859 [Source:MGI Symbol;Acc:MGI:3704096]
ENSMUSG00000046470	-0.706171	3.10878	104.015	2.00767e-24	5.14796e-21	Sox18	SRY (sex determining region Y)-box 18 [Source:MGI Symbol;Acc:MGI:103559]
ENSMUSG00000092492	-0.71019	-0.121827	14.0775	0.000175432	0.0188553	B230208B08Rik	RIKEN cDNA B230208B08 gene [Source:MGI Symbol;Acc:MGI:2442149]
ENSMUSG00000065485	-0.721962	-0.817388	17.8798	2.35303e-05	0.00388383	Mir219a-2	microRNA 219a-2 [Source:MGI Symbol;Acc:MGI:3618754]
ENSMUSG00000037171	-0.730013	-0.78464	15.5879	7.87572e-05	0.0103516	Nodal	nodal [Source:MGI Symbol;Acc:MGI:97359]
ENSMUSG00000092772	-0.749512	1.79971	9.73285	0.00181004	0.0990498
ENSMUSG00000021367	-0.754617	0.890068	22.8301	1.7697e-06	0.000447386	Edn1	endothelin 1 [Source:MGI Symbol;Acc:MGI:95283]
ENSMUSG00000091542	-0.77667	1.16885	13.3545	0.000257804	0.0257074	Gm17167	predicted gene 17167 [Source:MGI Symbol;Acc:MGI:4937994]
ENSMUSG00000029605	-0.785758	-1.36494	14.3429	0.000152352	0.0167765	Oas1b	2'-5' oligoadenylate synthetase 1B [Source:MGI Symbol;Acc:MGI:97430]
ENSMUSG00000082984	-0.809958	-1.63329	13.1835	0.00028242	0.0275498
ENSMUSG00000026100	-0.828127	-1.57668	11.8271	0.000583738	0.0455544	Mstn	myostatin [Source:MGI Symbol;Acc:MGI:95691]
ENSMUSG00000054493	-0.83348	-1.29932	15.1497	9.93119e-05	0.0120443	Gm9947	predicted gene 9947 [Source:MGI Symbol;Acc:MGI:3642739]
ENSMUSG00000083929	-0.834473	0.970253	67.7066	1.89723e-16	2.43238e-13	Gm10600	predicted gene 10600 [Source:MGI Symbol;Acc:MGI:3710628]
ENSMUSG00000079164	-0.851436	-1.08558	15.7337	7.29141e-05	0.00976668	Tlr5	toll-like receptor 5 [Source:MGI Symbol;Acc:MGI:1858171]
ENSMUSG00000020887	-0.855892	-1.58516	9.87765	0.00167299	0.0929674	A230052G05Rik	RIKEN cDNA A230052G05 gene [Source:MGI Symbol;Acc:MGI:3045239]
ENSMUSG00000028348	-0.899378	-0.416056	33.7604	6.23335e-09	3.29066e-06	Murc	muscle-related coiled-coil protein [Source:MGI Symbol;Acc:MGI:1915266]
ENSMUSG00000090338	-0.920922	-1.24727	19.0344	1.2838e-05	0.00237556	Gm17081	predicted gene 17081 [Source:MGI Symbol;Acc:MGI:4937908]
ENSMUSG00000084381	-0.937404	-1.53144	21.7196	3.15557e-06	0.000735575	AA413626	expressed sequence AA413626 [Source:MGI Symbol;Acc:MGI:3035311]
ENSMUSG00000039853	-0.947099	-1.38746	14.3472	0.00015201	0.0167765	Trim14	tripartite motif-containing 14 [Source:MGI Symbol;Acc:MGI:1921985]
ENSMUSG00000000182	-0.976645	-1.79518	16.7485	4.26764e-05	0.00622763	Fgf23	fibroblast growth factor 23 [Source:MGI Symbol;Acc:MGI:1891427]
ENSMUSG00000049387	-0.981335	-1.64859	12.949	0.000320098	0.0308894	Cox7b2	cytochrome c oxidase subunit VIIb2 [Source:MGI Symbol;Acc:MGI:1925424]
ENSMUSG00000073437	-1.08425	-1.66275	20.959	4.69224e-06	0.00103976	D330041H03Rik	RIKEN cDNA D330041H03 gene [Source:MGI Symbol;Acc:MGI:3603827]
ENSMUSG00000034855	-1.49182	-1.66655	29.0357	7.10549e-08	2.89855e-05	Cxcl10	chemokine (C-X-C motif) ligand 10 [Source:MGI Symbol;Acc:MGI:1352450]
ENSMUSG00000065037	-2.20833	0.576634	18.1414	2.05094e-05	0.00356442	Rn7sk	RNA, 7SK, nuclear [Source:MGI Symbol;Acc:MGI:103186]

## Sheet: HC+CCvOLM_RUVs-0.01
				Additional Table 5. Lists of differentially expressed genes (FDR <0.01) for all comparisons reported (HC+CC vs. FC, HC+CC vs. OLM, FC+OLM vs. CC+HC, FC vs. OLM) using UQ or RUVs normalization on the combined analysis of datasets obtained from different laboratories.
Gene ID	logFC	logCPM	LR	PValue	FDR	Associated Gene Name	Description
ENSMUSG00000037868	3.01836	2.13749	173.44	1.31207e-39	1.17752e-35	Egr2	early growth response 2 [Source:MGI Symbol;Acc:MGI:95296]
ENSMUSG00000021250	2.75533	4.07217	200.6	1.54461e-45	2.77242e-41	Fos	FBJ osteosarcoma oncogene [Source:MGI Symbol;Acc:MGI:95574]
ENSMUSG00000022602	1.8537	7.70497	161.657	4.91737e-37	2.94206e-33	Arc	activity regulated cytoskeletal-associated protein [Source:MGI Symbol;Acc:MGI:88067]
ENSMUSG00000001494	1.54298	-1.66725	23.9985	9.64122e-07	0.000262197	Sost	sclerostin [Source:MGI Symbol;Acc:MGI:1921749]
ENSMUSG00000045903	1.37789	3.60235	35.1938	2.98471e-09	1.37365e-06	Npas4	neuronal PAS domain protein 4 [Source:MGI Symbol;Acc:MGI:2664186]
ENSMUSG00000023034	1.32684	6.35747	131.541	1.88498e-30	4.2292e-27	Nr4a1	nuclear receptor subfamily 4, group A, member 1 [Source:MGI Symbol;Acc:MGI:1352454]
ENSMUSG00000003545	1.2128	3.47853	107.31	3.80624e-25	6.21075e-22	Fosb	FBJ osteosarcoma oncogene B [Source:MGI Symbol;Acc:MGI:95575]
ENSMUSG00000090698	1.18014	2.13206	88.3847	5.38866e-21	8.02875e-18	Apold1	apolipoprotein L domain containing 1 [Source:MGI Symbol;Acc:MGI:2685921]
ENSMUSG00000038418	1.1538	7.60551	129.012	6.74194e-30	1.34457e-26	Egr1	early growth response 1 [Source:MGI Symbol;Acc:MGI:95295]
ENSMUSG00000048489	1.12841	-0.45738	25.6173	4.16293e-07	0.000128828	8430408G22Rik	RIKEN cDNA 8430408G22 gene [Source:MGI Symbol;Acc:MGI:1918730]
ENSMUSG00000052837	1.1074	5.97173	158.333	2.6175e-36	1.17454e-32	Junb	jun B proto-oncogene [Source:MGI Symbol;Acc:MGI:96647]
ENSMUSG00000053560	1.07749	2.85369	135.607	2.43206e-31	7.27551e-28	Ier2	immediate early response 2 [Source:MGI Symbol;Acc:MGI:104815]
ENSMUSG00000046223	1.05828	-1.24627	16.3788	5.18618e-05	0.00664906	Plaur	plasminogen activator, urokinase receptor [Source:MGI Symbol;Acc:MGI:97612]
ENSMUSG00000024042	1.05803	3.79345	156.738	5.84017e-36	2.09651e-32	Sik1	salt inducible kinase 1 [Source:MGI Symbol;Acc:MGI:104754]
ENSMUSG00000024190	1.02667	4.2071	87.7734	7.33997e-21	9.41037e-18	Dusp1	dual specificity phosphatase 1 [Source:MGI Symbol;Acc:MGI:105120]
ENSMUSG00000071341	0.962538	5.00374	118.28	1.50568e-27	2.70254e-24	Egr4	early growth response 4 [Source:MGI Symbol;Acc:MGI:99252]
ENSMUSG00000050936	0.870408	-0.882272	19.8462	8.39295e-06	0.0017723	Hist2h2bb	histone cluster 2, H2bb [Source:MGI Symbol;Acc:MGI:2448413]
ENSMUSG00000034936	0.808406	3.41891	81.1768	2.06399e-19	2.46977e-16	Arl4d	ADP-ribosylation factor-like 4D [Source:MGI Symbol;Acc:MGI:1933155]
ENSMUSG00000085609	0.781048	1.36005	18.4465	1.74742e-05	0.00298172	1700016P03Rik	RIKEN cDNA 1700016P03 gene [Source:MGI Symbol;Acc:MGI:1922792]
ENSMUSG00000028195	0.751619	2.19605	42.1286	8.54646e-11	5.11335e-08	Cyr61	cysteine rich protein 61 [Source:MGI Symbol;Acc:MGI:88613]
ENSMUSG00000032501	0.721348	3.64072	72.9171	1.35209e-17	1.34825e-14	Trib1	tribbles homolog 1 (Drosophila) [Source:MGI Symbol;Acc:MGI:2443397]
ENSMUSG00000034765	0.689157	4.69184	45.9761	1.19705e-11	8.3293e-09	Dusp5	dual specificity phosphatase 5 [Source:MGI Symbol;Acc:MGI:2685183]
ENSMUSG00000074170	0.681514	1.75775	35.5896	2.4358e-09	1.18163e-06	Plekhf1	pleckstrin homology domain containing, family F (with FYVE domain) member 1 [Source:MGI Symbol;Acc:MGI:1919537]
ENSMUSG00000079737	0.671128	0.564456	26.4708	2.67558e-07	8.42527e-05	3110001I22Rik	RIKEN cDNA 3110001I22 gene [Source:MGI Symbol;Acc:MGI:1913848]
ENSMUSG00000034640	0.666423	4.25019	131.773	1.67714e-30	4.2292e-27	Tiparp	TCDD-inducible poly(ADP-ribose) polymerase [Source:MGI Symbol;Acc:MGI:2159210]
ENSMUSG00000004951	0.636892	1.18121	17.9798	2.23262e-05	0.00342507	Hspb1	heat shock protein 1 [Source:MGI Symbol;Acc:MGI:96240]
ENSMUSG00000055148	0.63267	3.09459	42.1751	8.34574e-11	5.11335e-08	Klf2	Kruppel-like factor 2 (lung) [Source:MGI Symbol;Acc:MGI:1342772]
ENSMUSG00000020423	0.6239	4.33252	46.2874	1.02118e-11	7.63714e-09	Btg2	B cell translocation gene 2, anti-proliferative [Source:MGI Symbol;Acc:MGI:108384]
ENSMUSG00000026826	0.604287	5.98571	33.682	6.48987e-09	2.68002e-06	Nr4a2	nuclear receptor subfamily 4, group A, member 2 [Source:MGI Symbol;Acc:MGI:1352456]
ENSMUSG00000032515	0.575081	3.1626	33.7351	6.31502e-09	2.68002e-06	Csrnp1	cysteine-serine-rich nuclear protein 1 [Source:MGI Symbol;Acc:MGI:2387989]
ENSMUSG00000028214	0.570466	0.903021	19.0696	1.26034e-05	0.00240658	Gem	GTP binding protein (gene overexpressed in skeletal muscle) [Source:MGI Symbol;Acc:MGI:99844]
ENSMUSG00000015312	0.569272	3.13603	39.6963	2.96684e-10	1.66412e-07	Gadd45b	growth arrest and DNA-damage-inducible 45 beta [Source:MGI Symbol;Acc:MGI:107776]
ENSMUSG00000048546	0.559379	4.83185	47.3306	5.99682e-12	4.89259e-09	Tob2	transducer of ERBB2, 2 [Source:MGI Symbol;Acc:MGI:1888525]
ENSMUSG00000091971	0.517113	2.17676	19.4975	1.00729e-05	0.00198108	Hspa1a	heat shock protein 1A [Source:MGI Symbol;Acc:MGI:96244]
ENSMUSG00000032265	0.506612	2.76033	43.473	4.2985e-11	2.85755e-08	Fam46a	family with sequence similarity 46, member A [Source:MGI Symbol;Acc:MGI:2670964]
ENSMUSG00000019960	0.506062	5.9244	78.8793	6.6022e-19	7.40643e-16	Dusp6	dual specificity phosphatase 6 [Source:MGI Symbol;Acc:MGI:1914853]
ENSMUSG00000029135	0.500992	5.634	34.0331	5.41828e-09	2.43132e-06	Fosl2	fos-like antigen 2 [Source:MGI Symbol;Acc:MGI:102858]
ENSMUSG00000024136	0.500346	2.11518	16.2141	5.65729e-05	0.00710089	Dnase1l2	deoxyribonuclease 1-like 2 [Source:MGI Symbol;Acc:MGI:1913955]
ENSMUSG00000064344	0.498213	3.1367	29.2698	6.29696e-08	2.26048e-05	mt-Tm	mitochondrially encoded tRNA methionine [Source:MGI Symbol;Acc:MGI:102480]
ENSMUSG00000005148	0.480183	2.18777	15.6302	7.70129e-05	0.00886797	Klf5	Kruppel-like factor 5 [Source:MGI Symbol;Acc:MGI:1338056]
ENSMUSG00000003032	0.47061	2.69885	18.8592	1.40727e-05	0.00263116	Klf4	Kruppel-like factor 4 (gut) [Source:MGI Symbol;Acc:MGI:1342287]
ENSMUSG00000005483	0.462236	5.54971	88.2341	5.81502e-21	8.02875e-18	Dnajb1	DnaJ (Hsp40) homolog, subfamily B, member 1 [Source:MGI Symbol;Acc:MGI:1931874]
ENSMUSG00000023067	0.453626	2.78443	33.7749	6.18716e-09	2.68002e-06	Cdkn1a	cyclin-dependent kinase inhibitor 1A (P21) [Source:MGI Symbol;Acc:MGI:104556]
ENSMUSG00000044548	0.441891	2.28346	18.4479	1.74616e-05	0.00298172	Dact1	dapper homolog 1, antagonist of beta-catenin (xenopus) [Source:MGI Symbol;Acc:MGI:1891740]
ENSMUSG00000024427	0.436057	4.10464	49.9795	1.55357e-12	1.32786e-09	Spry4	sprouty homolog 4 (Drosophila) [Source:MGI Symbol;Acc:MGI:1345144]
ENSMUSG00000034551	0.430961	2.36849	24.1303	9.00325e-07	0.000248614	Hdx	highly divergent homeobox [Source:MGI Symbol;Acc:MGI:2685226]
ENSMUSG00000020893	0.421763	6.4904	45.9606	1.20654e-11	8.3293e-09	Per1	period circadian clock 1 [Source:MGI Symbol;Acc:MGI:1098283]
ENSMUSG00000040495	0.407166	4.43334	23.1172	1.52418e-06	0.000385317	Chrm4	cholinergic receptor, muscarinic 4 [Source:MGI Symbol;Acc:MGI:88399]
ENSMUSG00000056749	0.400956	3.52055	29.1064	6.85113e-08	2.4112e-05	Nfil3	nuclear factor, interleukin 3, regulated [Source:MGI Symbol;Acc:MGI:109495]
ENSMUSG00000064063	0.399771	2.02037	26.9936	2.04128e-07	6.66164e-05	BC048507	cDNA sequence BC048507 [Source:MGI Symbol;Acc:MGI:3040680]
ENSMUSG00000021025	0.396473	4.26668	41.0815	1.46008e-10	8.45388e-08	Nfkbia	nuclear factor of kappa light polypeptide gene enhancer in B cells inhibitor, alpha [Source:MGI Symbol;Acc:MGI:104741]
ENSMUSG00000035621	0.395569	5.8119	60.0236	9.37278e-15	8.85432e-12	Midn	midnolin [Source:MGI Symbol;Acc:MGI:1890222]
ENSMUSG00000008384	0.394803	2.56386	21.6796	3.22192e-06	0.000751043	Sertad1	SERTA domain containing 1 [Source:MGI Symbol;Acc:MGI:1913438]
ENSMUSG00000050592	0.385449	2.30004	18.4854	1.71211e-05	0.00298172	Fam78a	family with sequence similarity 78, member A [Source:MGI Symbol;Acc:MGI:2443569]
ENSMUSG00000063632	0.378996	2.03872	18.414	1.77751e-05	0.00298172	Sox11	SRY (sex determining region Y)-box 11 [Source:MGI Symbol;Acc:MGI:98359]
ENSMUSG00000020108	0.375772	5.52433	31.9382	1.59157e-08	6.21024e-06	Ddit4	DNA-damage-inducible transcript 4 [Source:MGI Symbol;Acc:MGI:1921997]
ENSMUSG00000039081	0.368415	2.03761	16.2877	5.44149e-05	0.0069269	Zfp503	zinc finger protein 503 [Source:MGI Symbol;Acc:MGI:1353644]
ENSMUSG00000019970	0.364746	6.1252	38.6839	4.98302e-10	2.6306e-07	Sgk1	serum/glucocorticoid regulated kinase 1 [Source:MGI Symbol;Acc:MGI:1340062]
ENSMUSG00000020482	0.361556	3.98301	24.2977	8.25385e-07	0.000231482	Ccdc117	coiled-coil domain containing 117 [Source:MGI Symbol;Acc:MGI:2144383]
ENSMUSG00000051495	0.350935	5.09448	46.5957	8.72501e-12	6.80893e-09	Irf2bp2	interferon regulatory factor 2 binding protein 2 [Source:MGI Symbol;Acc:MGI:2443921]
ENSMUSG00000037573	0.338988	5.48708	30.8945	2.72449e-08	1.01879e-05	Tob1	transducer of ErbB-2.1 [Source:MGI Symbol;Acc:MGI:1349721]
ENSMUSG00000022893	0.334234	4.57444	24.6498	6.87534e-07	0.000199041	Adamts1	a disintegrin-like and metallopeptidase (reprolysin type) with thrombospondin type 1 motif, 1 [Source:MGI Symbol;Acc:MGI:109249]
ENSMUSG00000037447	0.333351	3.57511	24.4872	7.48036e-07	0.000213119	Arid5a	AT rich interactive domain 5A (MRF1-like) [Source:MGI Symbol;Acc:MGI:2443039]
ENSMUSG00000034538	0.324612	2.15296	17.4863	2.89389e-05	0.00425757	Zfp418	zinc finger protein 418 [Source:MGI Symbol;Acc:MGI:2444763]
ENSMUSG00000049516	0.32173	4.67523	33.1037	8.73715e-09	3.48496e-06	Spty2d1	SPT2, Suppressor of Ty, domain containing 1 (S. cerevisiae) [Source:MGI Symbol;Acc:MGI:2142062]
ENSMUSG00000021127	0.319061	3.7488	31.7446	1.75838e-08	6.71514e-06	Zfp36l1	zinc finger protein 36, C3H type-like 1 [Source:MGI Symbol;Acc:MGI:107946]
ENSMUSG00000021453	0.308548	3.82922	18.6909	1.53717e-05	0.00278694	Gadd45g	growth arrest and DNA-damage-inducible 45 gamma [Source:MGI Symbol;Acc:MGI:1346325]
ENSMUSG00000031431	0.300573	5.60243	16.8985	3.94323e-05	0.00540283	Tsc22d3	TSC22 domain family, member 3 [Source:MGI Symbol;Acc:MGI:1196284]
ENSMUSG00000070348	0.29924	5.37078	17.5333	2.82318e-05	0.00425757	Ccnd1	cyclin D1 [Source:MGI Symbol;Acc:MGI:88313]
ENSMUSG00000042608	0.297814	4.98986	28.3398	1.01779e-07	3.44686e-05	Stk40	serine/threonine kinase 40 [Source:MGI Symbol;Acc:MGI:1921428]
ENSMUSG00000031530	0.292465	4.57409	17.4339	2.97478e-05	0.00432698	Dusp4	dual specificity phosphatase 4 [Source:MGI Symbol;Acc:MGI:2442191]
ENSMUSG00000021365	0.291909	3.73941	19.4822	1.01543e-05	0.00198108	Nedd9	neural precursor cell expressed, developmentally down-regulated gene 9 [Source:MGI Symbol;Acc:MGI:97302]
ENSMUSG00000045822	0.289526	3.27077	16.8751	3.99217e-05	0.0054167	Zswim3	zinc finger SWIM-type containing 3 [Source:MGI Symbol;Acc:MGI:1914788]
ENSMUSG00000055980	0.287966	3.8569	22.859	1.74333e-06	0.000428645	Irs1	insulin receptor substrate 1 [Source:MGI Symbol;Acc:MGI:99454]
ENSMUSG00000048109	0.2818	3.07017	16.935	3.86823e-05	0.0053607	Rbm15	RNA binding motif protein 15 [Source:MGI Symbol;Acc:MGI:2443205]
ENSMUSG00000025402	0.28064	4.76857	18.3255	1.86198e-05	0.00306611	Nab2	Ngfi-A binding protein 2 [Source:MGI Symbol;Acc:MGI:107563]
ENSMUSG00000046962	0.270876	4.55582	23.1803	1.47503e-06	0.000378218	Zbtb21	zinc finger and BTB domain containing 21 [Source:MGI Symbol;Acc:MGI:1927240]
ENSMUSG00000038612	0.268433	6.23541	77.108	1.61863e-18	1.70899e-15	Mcl1	myeloid cell leukemia sequence 1 [Source:MGI Symbol;Acc:MGI:101769]
ENSMUSG00000025981	0.260128	3.59986	20.3811	6.34521e-06	0.00137217	Coq10b	coenzyme Q10 homolog B (S. cerevisiae) [Source:MGI Symbol;Acc:MGI:1915126]
ENSMUSG00000037266	0.258605	7.82841	18.0847	2.11293e-05	0.00329782	Rsrp1	arginine/serine rich protein 1 [Source:MGI Symbol;Acc:MGI:106498]
ENSMUSG00000028341	0.257156	6.88129	18.6224	1.59338e-05	0.00283164	Nr4a3	nuclear receptor subfamily 4, group A, member 3 [Source:MGI Symbol;Acc:MGI:1352457]
ENSMUSG00000017418	0.248206	5.00265	39.5094	3.26476e-10	1.77573e-07	Arl5b	ADP-ribosylation factor-like 5B [Source:MGI Symbol;Acc:MGI:1923119]
ENSMUSG00000092060	0.244025	3.51102	17.4246	2.98928e-05	0.00432698	Bend4	BEN domain containing 4 [Source:MGI Symbol;Acc:MGI:3648414]
ENSMUSG00000020522	0.243724	5.08515	30.1351	4.02977e-08	1.47613e-05	Mfap3	microfibrillar-associated protein 3 [Source:MGI Symbol;Acc:MGI:1924068]
ENSMUSG00000011427	0.243544	4.18511	23.4712	1.26797e-06	0.000334688	Zfp790	zinc finger protein 790 [Source:MGI Symbol;Acc:MGI:1923431]
ENSMUSG00000042978	0.23734	6.73345	21.0393	4.49959e-06	0.00102232	Sbk1	SH3-binding kinase 1 [Source:MGI Symbol;Acc:MGI:2135937]
ENSMUSG00000036052	0.236014	7.49661	22.798	1.79951e-06	0.000436479	Dnajb5	DnaJ (Hsp40) homolog, subfamily B, member 5 [Source:MGI Symbol;Acc:MGI:1930018]
ENSMUSG00000051413	0.233844	3.56156	15.3852	8.76741e-05	0.00989725	Plagl2	pleiomorphic adenoma gene-like 2 [Source:MGI Symbol;Acc:MGI:1933165]
ENSMUSG00000018476	0.225984	5.51981	18.3864	1.80338e-05	0.00299712	Kdm6b	KDM1 lysine (K)-specific demethylase 6B [Source:MGI Symbol;Acc:MGI:2448492]
ENSMUSG00000028967	0.21931	5.5568	16.0848	6.05691e-05	0.00739562	Errfi1	ERBB receptor feedback inhibitor 1 [Source:MGI Symbol;Acc:MGI:1921405]
ENSMUSG00000017667	0.215041	4.76318	27.6338	1.46592e-07	4.87255e-05	Zfp334	zinc finger protein 334 [Source:MGI Symbol;Acc:MGI:2388656]
ENSMUSG00000023949	0.212282	5.39791	18.6627	1.56006e-05	0.00280016	Tcte1	t-complex-associated testis expressed 1 [Source:MGI Symbol;Acc:MGI:98640]
ENSMUSG00000049907	0.212027	5.9584	16.6881	4.40572e-05	0.00585765	Rasl11b	RAS-like, family 11, member B [Source:MGI Symbol;Acc:MGI:1916189]
ENSMUSG00000026819	0.210846	5.85586	36.6594	1.40676e-09	7.21425e-07	Slc25a25	solute carrier family 25 (mitochondrial carrier, phosphate carrier), member 25 [Source:MGI Symbol;Acc:MGI:1915913]
ENSMUSG00000025571	0.209509	7.07378	25.32	4.85654e-07	0.000147746	Tnrc6c	trinucleotide repeat containing 6C [Source:MGI Symbol;Acc:MGI:2443265]
ENSMUSG00000040128	0.209193	5.1544	16.3922	5.14971e-05	0.00664906	Pnrc1	proline-rich nuclear receptor coactivator 1 [Source:MGI Symbol;Acc:MGI:1917838]
ENSMUSG00000020387	0.20398	6.18107	20.6976	5.37835e-06	0.00117727	Jade2	jade family PHD finger 2 [Source:MGI Symbol;Acc:MGI:1924151]
ENSMUSG00000041229	0.203534	5.04035	18.2043	1.98431e-05	0.00317999	Phf8	PHD finger protein 8 [Source:MGI Symbol;Acc:MGI:2444341]
ENSMUSG00000001156	0.203059	4.6382	15.9757	6.41621e-05	0.00778138	Mxd1	MAX dimerization protein 1 [Source:MGI Symbol;Acc:MGI:96908]
ENSMUSG00000040761	0.200142	6.70977	15.6167	7.75682e-05	0.00886797	Spen	SPEN homolog, transcriptional regulator (Drosophila) [Source:MGI Symbol;Acc:MGI:1891706]
ENSMUSG00000037885	0.191655	5.02523	24.9579	5.85962e-07	0.000175291	Stk35	serine/threonine kinase 35 [Source:MGI Symbol;Acc:MGI:1914583]
ENSMUSG00000049739	0.188056	5.1303	19.5944	9.5749e-06	0.00193101	Zfp646	zinc finger protein 646 [Source:MGI Symbol;Acc:MGI:3665412]
ENSMUSG00000021962	0.184964	4.75572	18.0408	2.16226e-05	0.00334573	Dcp1a	DCP1 decapping enzyme homolog A (S. cerevisiae) [Source:MGI Symbol;Acc:MGI:1923151]
ENSMUSG00000030103	0.184217	6.83878	16.1468	5.86186e-05	0.00730275	Bhlhe40	basic helix-loop-helix family, member e40 [Source:MGI Symbol;Acc:MGI:1097714]
ENSMUSG00000042650	0.178531	6.03204	20.1947	6.9945e-06	0.00149457	Alkbh5	alkB, alkylation repair homolog 5 (E. coli) [Source:MGI Symbol;Acc:MGI:2144489]
ENSMUSG00000033909	0.174521	5.29098	15.9494	6.50581e-05	0.00778744	Usp36	ubiquitin specific peptidase 36 [Source:MGI Symbol;Acc:MGI:1919594]
ENSMUSG00000015605	0.168976	6.29582	22.7525	1.84266e-06	0.000440985	Srf	serum response factor [Source:MGI Symbol;Acc:MGI:106658]
ENSMUSG00000007476	0.168351	5.71456	16.4073	5.10884e-05	0.00664483	Lrrc8a	leucine rich repeat containing 8A [Source:MGI Symbol;Acc:MGI:2652847]
ENSMUSG00000022507	0.161813	5.48376	18.3071	1.88001e-05	0.00306767	1810013L24Rik	RIKEN cDNA 1810013L24 gene [Source:MGI Symbol;Acc:MGI:1916303]
ENSMUSG00000041328	0.158118	5.27697	18.1874	2.002e-05	0.00317999	Pcf11	cleavage and polyadenylation factor subunit homolog (S. cerevisiae) [Source:MGI Symbol;Acc:MGI:1919579]
ENSMUSG00000040721	0.156738	6.52513	17.4934	2.88301e-05	0.00425757	Zfhx2	zinc finger homeobox 2 [Source:MGI Symbol;Acc:MGI:2686934]
ENSMUSG00000026812	0.15388	6.28411	19.703	9.0461e-06	0.0018663	Tsc1	tuberous sclerosis 1 [Source:MGI Symbol;Acc:MGI:1929183]
ENSMUSG00000027806	0.151708	5.35157	15.7964	7.0538e-05	0.00838468	Tsc22d2	TSC22 domain family, member 2 [Source:MGI Symbol;Acc:MGI:1919283]
ENSMUSG00000027692	0.147638	7.73881	23.053	1.57595e-06	0.000392871	Tnik	TRAF2 and NCK interacting kinase [Source:MGI Symbol;Acc:MGI:1916264]
ENSMUSG00000016619	0.145029	5.54195	16.2519	5.54552e-05	0.00700962	Nup50	nucleoporin 50 [Source:MGI Symbol;Acc:MGI:1351502]
ENSMUSG00000033444	0.144143	5.981	19.4248	1.04642e-05	0.00201959	Specc1l	sperm antigen with calponin homology and coiled-coil domains 1-like [Source:MGI Symbol;Acc:MGI:1921642]
ENSMUSG00000030870	0.133518	5.73013	15.3684	8.84535e-05	0.00992282	Ubfd1	ubiquitin family domain containing 1 [Source:MGI Symbol;Acc:MGI:107301]
ENSMUSG00000021282	-0.131123	7.47956	18.115	2.07958e-05	0.00327425	Eif5	eukaryotic translation initiation factor 5 [Source:MGI Symbol;Acc:MGI:95309]
ENSMUSG00000034621	-0.147001	6.51767	20.9225	4.78237e-06	0.00107299	Gpatch8	G patch domain containing 8 [Source:MGI Symbol;Acc:MGI:1918667]
ENSMUSG00000004815	-0.163451	5.0251	15.7089	7.38761e-05	0.00872369	Dgkq	diacylglycerol kinase, theta [Source:MGI Symbol;Acc:MGI:102918]
ENSMUSG00000073616	-0.168099	5.33042	16.1094	5.97878e-05	0.00735022	Myeov2	myeloma overexpressed 2 [Source:MGI Symbol;Acc:MGI:1914165]
ENSMUSG00000029328	-0.170256	7.4417	15.6374	7.67223e-05	0.00886797	Hnrnpdl	heterogeneous nuclear ribonucleoprotein D-like [Source:MGI Symbol;Acc:MGI:1355299]
ENSMUSG00000024493	-0.181751	5.50357	17.333	3.13697e-05	0.00450444	Lars	leucyl-tRNA synthetase [Source:MGI Symbol;Acc:MGI:1913808]
ENSMUSG00000031878	-0.182362	5.08335	18.4275	1.76495e-05	0.00298172	Nae1	NEDD8 activating enzyme E1 subunit 1 [Source:MGI Symbol;Acc:MGI:2384561]
ENSMUSG00000030002	-0.20014	5.86551	15.9488	6.50797e-05	0.00778744	Dusp11	dual specificity phosphatase 11 (RNA/RNP complex 1-interacting) [Source:MGI Symbol;Acc:MGI:1919352]
ENSMUSG00000021134	-0.202254	7.28524	19.7702	8.73323e-06	0.00182271	Srsf5	serine/arginine-rich splicing factor 5 [Source:MGI Symbol;Acc:MGI:98287]
ENSMUSG00000038181	-0.213554	4.55077	15.621	7.73915e-05	0.00886797	Chpf2	chondroitin polymerizing factor 2 [Source:MGI Symbol;Acc:MGI:1917522]
ENSMUSG00000004561	-0.217406	4.33164	16.6719	4.4435e-05	0.00586444	Mettl17	methyltransferase like 17 [Source:MGI Symbol;Acc:MGI:1098577]
ENSMUSG00000036430	-0.22629	3.94519	17.0889	3.567e-05	0.00504126	Tbcc	tubulin-specific chaperone C [Source:MGI Symbol;Acc:MGI:1919976]
ENSMUSG00000015120	-0.231937	4.88463	19.624	9.42758e-06	0.00192291	Ube2i	ubiquitin-conjugating enzyme E2I [Source:MGI Symbol;Acc:MGI:107365]
ENSMUSG00000021179	-0.233066	4.42254	16.5015	4.8612e-05	0.00636889	Nrde2	nrde-2 necessary for RNA interference, domain containing [Source:MGI Symbol;Acc:MGI:2670969]
ENSMUSG00000042997	-0.234703	3.68319	15.6808	7.49797e-05	0.00879614	Nhlrc3	NHL repeat containing 3 [Source:MGI Symbol;Acc:MGI:2444520]
ENSMUSG00000057497	-0.244606	4.14532	20.8798	4.89016e-06	0.00108362	Fam136a	family with sequence similarity 136, member A [Source:MGI Symbol;Acc:MGI:1913738]
ENSMUSG00000040860	-0.263509	6.29936	17.1219	3.50551e-05	0.00499368	Crocc	ciliary rootlet coiled-coil, rootletin [Source:MGI Symbol;Acc:MGI:3529431]
ENSMUSG00000002059	-0.276972	4.26692	23.319	1.37238e-06	0.000356997	Rab34	RAB34, member RAS oncogene family [Source:MGI Symbol;Acc:MGI:104606]
ENSMUSG00000022797	-0.301952	6.66613	17.0091	3.72007e-05	0.00521653	Tfrc	transferrin receptor [Source:MGI Symbol;Acc:MGI:98822]
ENSMUSG00000041623	-0.304672	2.98288	17.5686	2.77134e-05	0.00421548	D11Wsu47e	DNA segment, Chr 11, Wayne State University 47, expressed [Source:MGI Symbol;Acc:MGI:106356]
ENSMUSG00000045193	-0.31815	5.71382	21.5275	3.48795e-06	0.00080263	Cirbp	cold inducible RNA binding protein [Source:MGI Symbol;Acc:MGI:893588]
ENSMUSG00000045435	-0.327084	3.08954	18.7404	1.49777e-05	0.00274322	Tmem60	transmembrane protein 60 [Source:MGI Symbol;Acc:MGI:2673965]
ENSMUSG00000074890	-0.378441	2.88848	22.0091	2.71365e-06	0.000640885	Lcmt2	leucine carboxyl methyltransferase 2 [Source:MGI Symbol;Acc:MGI:1353659]
ENSMUSG00000060572	-0.410278	2.30038	16.7613	4.23881e-05	0.00567779	Mfap2	microfibrillar-associated protein 2 [Source:MGI Symbol;Acc:MGI:99559]
ENSMUSG00000046470	-0.427675	3.10878	35.2846	2.84879e-09	1.3456e-06	Sox18	SRY (sex determining region Y)-box 18 [Source:MGI Symbol;Acc:MGI:103559]
ENSMUSG00000022528	-0.444837	3.34839	24.7214	6.62462e-07	0.000194927	Hes1	hairy and enhancer of split 1 (Drosophila) [Source:MGI Symbol;Acc:MGI:104853]
ENSMUSG00000047021	-0.461634	2.93135	18.7789	1.46785e-05	0.00271613	Ccdc108	coiled-coil domain containing 108 [Source:MGI Symbol;Acc:MGI:2444274]
ENSMUSG00000021125	-0.470676	1.32059	19.4975	1.00734e-05	0.00198108	Arg2	arginase type II [Source:MGI Symbol;Acc:MGI:1330806]
ENSMUSG00000025902	-0.479184	2.21227	26.821	2.23197e-07	7.15387e-05	Sox17	SRY (sex determining region Y)-box 17 [Source:MGI Symbol;Acc:MGI:107543]
ENSMUSG00000045509	-0.532694	1.31417	16.9279	3.88261e-05	0.0053607	Gpr150	G protein-coupled receptor 150 [Source:MGI Symbol;Acc:MGI:2441872]
ENSMUSG00000091070	-0.608343	3.09719	43.0421	5.35751e-11	3.43435e-08
ENSMUSG00000031146	-0.71507	0.276334	15.4742	8.36386e-05	0.00950145	Plp2	proteolipid protein 2 [Source:MGI Symbol;Acc:MGI:1298382]
ENSMUSG00000085269	-0.862322	0.24927	28.7669	8.16344e-08	2.8178e-05	Gm15777	predicted gene 15777 [Source:MGI Symbol;Acc:MGI:3783219]
ENSMUSG00000066361	-1.04787	-1.17312	18.4312	1.76154e-05	0.00298172	Serpina3c	serine (or cysteine) peptidase inhibitor, clade A, member 3C [Source:MGI Symbol;Acc:MGI:102848]
ENSMUSG00000084947	-1.13229	-1.19543	16.1346	5.89949e-05	0.00730275	Gm15594	predicted gene 15594 [Source:MGI Symbol;Acc:MGI:3783041]
ENSMUSG00000060550	-1.14073	-0.991693	16.8649	4.01371e-05	0.0054167	H2-Q7	histocompatibility 2, Q region locus 7 [Source:MGI Symbol;Acc:MGI:95936]
ENSMUSG00000030703	-1.30647	0.818544	51.8687	5.93375e-13	5.32524e-10	Gdpd3	glycerophosphodiester phosphodiesterase domain containing 3 [Source:MGI Symbol;Acc:MGI:1915866]
ENSMUSG00000084403	-1.32438	-0.843194	33.6582	6.56978e-09	2.68002e-06	Rps15a-ps8	ribosomal protein S15A, pseudogene 8 [Source:MGI Symbol;Acc:MGI:3652112]
ENSMUSG00000083022	-1.47836	0.642799	18.9183	1.36436e-05	0.00257778	Rps15a-ps6	ribosomal protein S15A, pseudogene 6 [Source:MGI Symbol;Acc:MGI:3650298]
ENSMUSG00000077440	-1.61226	-1.1454	17.4898	2.88847e-05	0.00425757	Gm23130	predicted gene, 23130 [Source:MGI Symbol;Acc:MGI:5452907]
ENSMUSG00000090767	-1.85963	-1.52104	18.2242	1.96371e-05	0.00317538
ENSMUSG00000066362	-1.97171	-1.9213	36.4101	1.59872e-09	7.97096e-07	Rps13-ps1	ribosomal protein S13, pseudogene 1 [Source:MGI Symbol;Acc:MGI:3647042]
ENSMUSG00000086503	-3.09104	6.99644	23.8172	1.05931e-06	0.000283784	Xist	inactive X specific transcripts [Source:MGI Symbol;Acc:MGI:98974]
							43

## Sheet: HC+CCvFC+OLM_RUVs-0.01
GeneID	logFC	logCPM	LR	PValue	FDR
ENSMUSG00000037868	2.80702	2.13749	283.796	1.11803e-63	6.68916e-60
ENSMUSG00000021250	2.55825	4.07217	326.362	5.96015e-73	1.06979e-68
ENSMUSG00000061808	2.22426	8.14163	46.4134	9.57562e-12	3.8194e-09
ENSMUSG00000068323	1.92176	1.54584	31.3112	2.19807e-08	4.81137e-06
ENSMUSG00000039672	1.85665	1.07073	29.046	7.06788e-08	1.37893e-05
ENSMUSG00000048108	1.85542	0.336529	25.0249	5.65946e-07	8.06204e-05
ENSMUSG00000034739	1.8115	1.59101	28.2463	1.06818e-07	1.93665e-05
ENSMUSG00000079436	1.71028	0.281514	29.4798	5.65012e-08	1.13948e-05
ENSMUSG00000022602	1.66785	7.70497	236.465	2.3198e-53	6.93968e-50
ENSMUSG00000058626	1.52177	0.917581	16.7496	4.26501e-05	0.00323007
ENSMUSG00000037086	1.33241	-0.398009	18.9189	1.36395e-05	0.00135257
ENSMUSG00000025488	1.22791	-1.68536	28.5731	9.02252e-08	1.70469e-05
ENSMUSG00000015652	1.22546	-0.954567	27.0894	1.94263e-07	3.25872e-05
ENSMUSG00000022949	1.20915	2.98739	18.6984	1.53112e-05	0.00149937
ENSMUSG00000004655	1.20542	1.05161	14.485	0.000141278	0.00859594
ENSMUSG00000017723	1.20176	-1.27619	18.3103	1.87692e-05	0.0016929
ENSMUSG00000023034	1.15309	6.35747	186.926	1.49049e-42	2.97254e-39
ENSMUSG00000065537	1.11019	-0.636302	37.5222	9.03777e-10	2.61643e-07
ENSMUSG00000003545	1.09027	3.47853	169.254	1.07695e-38	1.93302e-35
ENSMUSG00000024042	1.05649	3.79345	306.069	1.56855e-68	1.4077e-64
ENSMUSG00000052837	1.05614	5.97173	272.44	3.33576e-61	1.49684e-57
ENSMUSG00000085609	1.03225	1.36005	106.591	5.47119e-25	5.16854e-22
ENSMUSG00000048489	1.02623	-0.45738	55.0602	1.16891e-13	5.3797e-11
ENSMUSG00000053560	1.01033	2.85369	243.145	8.10914e-55	2.91102e-51
ENSMUSG00000001494	1.00493	-1.66725	23.5869	1.19395e-06	0.000157576
ENSMUSG00000050370	0.995754	-1.9766	19.3126	1.10973e-05	0.00113174
ENSMUSG00000090698	0.992817	2.13206	127.624	1.35626e-29	1.52147e-26
ENSMUSG00000024190	0.973285	4.2071	151.608	7.718e-35	1.25937e-31
ENSMUSG00000001827	0.955229	1.53858	23.9991	9.63828e-07	0.000131059
ENSMUSG00000020907	0.945295	-1.68393	17.7465	2.52382e-05	0.0021368
ENSMUSG00000045903	0.922037	3.60235	31.3445	2.16065e-08	4.81137e-06
ENSMUSG00000071341	0.911635	5.00374	202.438	6.13631e-46	1.37676e-42
ENSMUSG00000028195	0.90219	2.19605	124.173	7.72188e-29	8.15295e-26
ENSMUSG00000021848	0.880852	1.0426	20.0816	7.42053e-06	0.000788113
ENSMUSG00000038418	0.875905	7.60551	139.493	3.43599e-32	4.74405e-29
ENSMUSG00000026051	0.846417	1.91774	27.7419	1.38627e-07	2.46358e-05
ENSMUSG00000084917	0.804448	-1.71653	14.2058	0.000163867	0.00961191
ENSMUSG00000046223	0.789454	-1.24627	21.7945	3.03466e-06	0.000365564
ENSMUSG00000079681	0.75887	-0.16916	28.5293	9.22929e-08	1.72025e-05
ENSMUSG00000034936	0.732846	3.41891	128.001	1.12175e-29	1.34229e-26
ENSMUSG00000020423	0.701895	4.33252	118.945	1.0769e-27	1.07385e-24
ENSMUSG00000055148	0.688276	3.09459	97.722	4.81439e-23	4.11493e-20
ENSMUSG00000028125	0.686041	1.94797	15.7827	7.10478e-05	0.00500093
ENSMUSG00000034765	0.683895	4.69184	85.0666	2.88486e-20	2.07121e-17
ENSMUSG00000036151	0.667066	1.38081	47.121	6.67369e-12	2.72241e-09
ENSMUSG00000034640	0.627492	4.25019	224.6	8.97685e-51	2.30179e-47
ENSMUSG00000079737	0.619902	0.564456	45.8944	1.24805e-11	4.76623e-09
ENSMUSG00000056364	0.613982	-0.614498	18.1333	2.05971e-05	0.00181224
ENSMUSG00000030450	0.597847	-0.977153	14.4858	0.00014122	0.00859594
ENSMUSG00000044595	0.579342	0.453164	31.4314	2.06613e-08	4.75447e-06
ENSMUSG00000074170	0.571332	1.75775	47.7884	4.7479e-12	1.98186e-09
ENSMUSG00000032501	0.556837	3.64072	85.0887	2.85283e-20	2.07121e-17
ENSMUSG00000030790	0.545906	0.111152	26.5465	2.57275e-07	4.134e-05
ENSMUSG00000024793	0.542201	4.50578	28.3442	1.01552e-07	1.85995e-05
ENSMUSG00000015312	0.532547	3.13603	73.0462	1.26648e-17	7.57732e-15
ENSMUSG00000032515	0.528231	3.1626	57.5056	3.37025e-14	1.59191e-11
ENSMUSG00000048546	0.526504	4.83185	78.2416	9.11793e-19	5.64337e-16
ENSMUSG00000026628	0.518798	0.374767	20.5509	5.80658e-06	0.000647343
ENSMUSG00000032265	0.502478	2.76033	82.9778	8.29798e-20	5.72848e-17
ENSMUSG00000090986	0.493709	1.00545	32.4793	1.20469e-08	3.0455e-06
ENSMUSG00000028214	0.472407	0.903021	24.7898	6.39361e-07	8.89874e-05
ENSMUSG00000024136	0.471241	2.11518	40.9922	1.52839e-10	4.81281e-08
ENSMUSG00000020893	0.454162	6.4904	102.112	5.24601e-24	4.70803e-21
ENSMUSG00000047867	0.448089	1.72376	34.9782	3.33409e-09	8.93188e-07
ENSMUSG00000008384	0.433544	2.56386	58.3004	2.25002e-14	1.0915e-11
ENSMUSG00000037447	0.4205	3.57511	80.2844	3.24221e-19	2.07837e-16
ENSMUSG00000019960	0.407794	5.9244	97.1885	6.30328e-23	5.14262e-20
ENSMUSG00000034538	0.393285	2.15296	45.0568	1.91399e-11	7.05838e-09
ENSMUSG00000018844	0.3912	1.43836	18.2208	1.96717e-05	0.00173934
ENSMUSG00000074825	0.390719	1.23868	20.8572	4.94823e-06	0.000562125
ENSMUSG00000020108	0.390507	5.52433	66.9997	2.71553e-16	1.52316e-13
ENSMUSG00000085779	0.389798	1.37625	23.372	1.33511e-06	0.000172402
ENSMUSG00000048109	0.366348	3.07017	52.4378	4.44089e-13	1.89785e-10
ENSMUSG00000044548	0.360224	2.28346	24.3603	7.98992e-07	0.000109474
ENSMUSG00000019970	0.357204	6.1252	71.2982	3.07122e-17	1.77824e-14
ENSMUSG00000021025	0.354179	4.26668	63.6783	1.46492e-15	7.7335e-13
ENSMUSG00000074221	0.350258	2.06679	28.5152	9.29658e-08	1.72025e-05
ENSMUSG00000037573	0.340992	5.48708	58.6989	1.8374e-14	9.16098e-12
ENSMUSG00000021453	0.340634	3.82922	46.3201	1.00427e-11	3.91861e-09
ENSMUSG00000044641	0.340253	2.2539	26.5413	2.57958e-07	4.134e-05
ENSMUSG00000026826	0.335184	5.98571	20.1936	6.99853e-06	0.000764678
ENSMUSG00000003032	0.334142	2.69885	18.6834	1.54319e-05	0.00149937
ENSMUSG00000025577	0.333688	1.76808	20.0852	7.40678e-06	0.000788113
ENSMUSG00000039081	0.330582	2.03761	29.2797	6.26492e-08	1.24943e-05
ENSMUSG00000048572	0.329094	1.40897	17.6385	2.6712e-05	0.00223002
ENSMUSG00000027314	0.328056	1.70341	16.8365	4.07421e-05	0.00312513
ENSMUSG00000010067	0.32708	2.06849	27.4138	1.64252e-07	2.80777e-05
ENSMUSG00000020941	0.32645	2.51325	30.7294	2.96631e-08	6.19097e-06
ENSMUSG00000040495	0.322487	4.43334	28.2159	1.0851e-07	1.94765e-05
ENSMUSG00000020482	0.320511	3.98301	37.7032	8.23676e-10	2.42363e-07
ENSMUSG00000005483	0.318803	5.54971	82.3886	1.11799e-19	7.43214e-17
ENSMUSG00000047648	0.316666	2.66468	31.3214	2.18656e-08	4.81137e-06
ENSMUSG00000029135	0.311927	5.634	26.0379	3.34772e-07	5.13575e-05
ENSMUSG00000025019	0.311884	2.96485	21.8554	2.93989e-06	0.000356541
ENSMUSG00000056749	0.309035	3.52055	35.4996	2.551e-09	7.04428e-07
ENSMUSG00000022893	0.305556	4.57444	39.8482	2.74484e-10	8.35038e-08
ENSMUSG00000025049	0.30552	2.81227	32.1012	1.46346e-08	3.54969e-06
ENSMUSG00000042256	0.303199	2.67154	30.8931	2.72639e-08	5.75717e-06
ENSMUSG00000050592	0.301637	2.30004	22.9912	1.62748e-06	0.000205716
ENSMUSG00000038393	0.300377	4.17682	25.0497	5.58719e-07	8.02275e-05
ENSMUSG00000049649	0.299492	2.29577	20.4014	6.27823e-06	0.000695605
ENSMUSG00000047777	0.297536	4.04365	27.6611	1.44542e-07	2.54351e-05
ENSMUSG00000049516	0.294352	4.67523	52.6007	4.08749e-13	1.78942e-10
ENSMUSG00000024427	0.292255	4.10464	45.0437	1.92691e-11	7.05838e-09
ENSMUSG00000030031	0.288847	2.6032	24.7892	6.39555e-07	8.89874e-05
ENSMUSG00000032640	0.287442	2.7977	32.1666	1.41503e-08	3.47923e-06
ENSMUSG00000035621	0.287218	5.8119	60.6206	6.92069e-15	3.54913e-12
ENSMUSG00000089857	0.280333	2.83637	31.9687	1.56676e-08	3.74957e-06
ENSMUSG00000025402	0.279578	4.76857	34.9389	3.4022e-09	8.9803e-07
ENSMUSG00000031431	0.275334	5.60243	27.1318	1.90048e-07	3.21808e-05
ENSMUSG00000068154	0.27466	2.8981	18.0546	2.14663e-05	0.00186135
ENSMUSG00000017418	0.274407	5.00265	90.4499	1.89723e-21	1.48058e-18
ENSMUSG00000063632	0.270225	2.03872	16.3578	5.24386e-05	0.00385746
ENSMUSG00000051495	0.269785	5.09448	54.4473	1.59671e-13	7.16482e-11
ENSMUSG00000040511	0.26798	3.04737	22.9916	1.6271e-06	0.000205716
ENSMUSG00000047604	0.263131	3.21735	15.7074	7.39336e-05	0.00516356
ENSMUSG00000028967	0.261464	5.5568	43.2823	4.73839e-11	1.65701e-08
ENSMUSG00000038612	0.260549	6.23541	143.12	5.53233e-33	8.27498e-30
ENSMUSG00000042608	0.260193	4.98986	42.7155	6.33078e-11	2.10428e-08
ENSMUSG00000034551	0.25962	2.36849	19.075	1.25682e-05	0.00125771
ENSMUSG00000025981	0.257099	3.59986	43.1498	5.07059e-11	1.71721e-08
ENSMUSG00000048379	0.255575	3.92412	29.9063	4.53437e-08	9.24856e-06
ENSMUSG00000023067	0.253305	2.78443	22.0208	2.69708e-06	0.000331575
ENSMUSG00000069114	0.250799	2.99093	20.0869	7.40007e-06	0.000788113
ENSMUSG00000005917	0.249638	2.01831	17.6874	2.60341e-05	0.00218358
ENSMUSG00000056592	0.247864	3.12371	18.3107	1.87648e-05	0.0016929
ENSMUSG00000029641	0.247104	3.21532	17.7091	2.57393e-05	0.00216899
ENSMUSG00000039634	0.246899	4.7045	17.0066	3.72501e-05	0.00291966
ENSMUSG00000061894	0.244111	2.81036	18.462	1.73329e-05	0.00160365
ENSMUSG00000024232	0.242592	2.9361	19.8622	8.32318e-06	0.000873642
ENSMUSG00000035711	0.238554	2.95675	14.5553	0.000136103	0.00839488
ENSMUSG00000046667	0.238122	2.61083	20.2117	6.93291e-06	0.000763429
ENSMUSG00000048696	0.237859	3.91791	14.2828	0.000157298	0.00934882
ENSMUSG00000046962	0.237679	4.55582	35.3776	2.71597e-09	7.38619e-07
ENSMUSG00000045822	0.237294	3.27077	23.7202	1.11407e-06	0.000149227
ENSMUSG00000042106	0.235141	2.15538	14.6833	0.000127168	0.00789805
ENSMUSG00000026034	0.233382	6.35064	17.8402	2.40251e-05	0.00204373
ENSMUSG00000035828	0.232866	4.88179	29.1648	6.64744e-08	1.31115e-05
ENSMUSG00000028341	0.23137	6.88129	28.5882	8.9528e-08	1.70469e-05
ENSMUSG00000031609	0.230522	2.3798	14.7531	0.000122546	0.00774378
ENSMUSG00000062116	0.227127	3.63226	25.769	3.84815e-07	5.80424e-05
ENSMUSG00000049907	0.22693	5.9584	36.1588	1.81879e-09	5.18183e-07
ENSMUSG00000087598	0.226537	3.39269	31.1605	2.37546e-08	5.07585e-06
ENSMUSG00000019577	0.226425	3.4557	16.2339	5.5983e-05	0.00406817
ENSMUSG00000028211	0.22202	3.68708	19.5142	9.98546e-06	0.00103005
ENSMUSG00000014773	0.218828	2.71402	17.3261	3.14839e-05	0.00255704
ENSMUSG00000051413	0.217821	3.56156	26.3405	2.8622e-07	4.50646e-05
ENSMUSG00000002325	0.213868	3.43445	18.4402	1.75316e-05	0.00161371
ENSMUSG00000092060	0.213224	3.51102	26.6848	2.39498e-07	3.90795e-05
ENSMUSG00000055980	0.21032	3.8569	20.6778	5.43431e-06	0.000613462
ENSMUSG00000074140	0.207252	2.60453	16.4964	4.87435e-05	0.0036428
ENSMUSG00000020522	0.206706	5.08515	41.9345	9.4381e-11	3.08008e-08
ENSMUSG00000035164	0.206443	3.55184	16.0836	6.06071e-05	0.00435134
ENSMUSG00000025255	0.205748	4.37813	17.9646	2.25047e-05	0.00194201
ENSMUSG00000036052	0.204791	7.49661	32.7831	1.03036e-08	2.642e-06
ENSMUSG00000036432	0.202712	3.93954	16.7756	4.20703e-05	0.00319966
ENSMUSG00000052137	0.201293	3.25038	16.7141	4.34557e-05	0.00326354
ENSMUSG00000073176	0.201027	2.46239	14.2226	0.000162405	0.00955739
ENSMUSG00000038132	0.200502	4.36173	21.2404	4.05144e-06	0.000478416
ENSMUSG00000036676	0.19906	3.54876	18.0725	2.12649e-05	0.00185283
ENSMUSG00000021365	0.198088	3.73941	17.0944	3.55669e-05	0.00281229
ENSMUSG00000039754	0.195254	2.82505	15.3215	9.06799e-05	0.0060282
ENSMUSG00000021483	0.194337	2.9891	15.1529	9.91438e-05	0.00644758
ENSMUSG00000021127	0.193543	3.7488	21.0529	4.46766e-06	0.000514039
ENSMUSG00000073542	0.191726	2.80594	14.2567	0.000159494	0.00944805
ENSMUSG00000031530	0.191471	4.57409	14.4146	0.00014666	0.00886328
ENSMUSG00000018476	0.190532	5.51981	24.9069	6.01652e-07	8.50319e-05
ENSMUSG00000037857	0.187556	5.15908	28.5763	9.00777e-08	1.70469e-05
ENSMUSG00000011427	0.182939	4.18511	25.7121	3.96341e-07	5.92827e-05
ENSMUSG00000021986	0.182082	4.91102	16.4199	5.07492e-05	0.00376404
ENSMUSG00000040918	0.181324	3.90027	17.2112	3.34455e-05	0.00267997
ENSMUSG00000020190	0.18093	5.47975	26.7281	2.34185e-07	3.85632e-05
ENSMUSG00000022507	0.17742	5.48376	43.2613	4.78971e-11	1.65701e-08
ENSMUSG00000044636	0.177336	4.78413	27.462	1.60211e-07	2.76502e-05
ENSMUSG00000059839	0.176289	3.59264	15.6702	7.54041e-05	0.00520549
ENSMUSG00000067279	0.174622	5.90303	14.7468	0.000122958	0.00774378
ENSMUSG00000001467	0.174153	5.95665	22.8256	1.7739e-06	0.000222656
ENSMUSG00000037211	0.173349	3.67848	15.4081	8.66159e-05	0.005801
ENSMUSG00000017667	0.172147	4.76318	35.9256	2.04993e-09	5.74909e-07
ENSMUSG00000028420	0.171773	3.60545	14.5035	0.000139903	0.00857037
ENSMUSG00000042138	0.170357	3.20717	14.7044	0.000125753	0.00783727
ENSMUSG00000037262	0.170001	3.36768	15.385	8.76816e-05	0.00585055
ENSMUSG00000023025	0.169939	5.13462	17.4119	3.00942e-05	0.00246649
ENSMUSG00000063281	0.167624	4.4513	19.2701	1.13471e-05	0.00115067
ENSMUSG00000034320	0.165405	3.44927	14.7343	0.000123771	0.00776774
ENSMUSG00000032840	0.162957	5.05708	14.2951	0.00015627	0.0093186
ENSMUSG00000007812	0.159916	4.91507	31.3185	2.18981e-08	4.81137e-06
ENSMUSG00000037253	0.159131	5.41442	16.0386	6.20651e-05	0.00442066
ENSMUSG00000024293	0.159046	3.99272	14.376	0.000149699	0.00898643
ENSMUSG00000021962	0.158966	4.75572	27.0344	1.99865e-07	3.32164e-05
ENSMUSG00000042507	0.158874	5.44042	15.4525	8.46032e-05	0.00568743
ENSMUSG00000018541	0.158835	4.18685	16.28	5.4639e-05	0.00400292
ENSMUSG00000040128	0.158481	5.1544	18.2955	1.89149e-05	0.00169626
ENSMUSG00000021670	0.157098	6.53772	25.1981	5.17327e-07	7.67397e-05
ENSMUSG00000026819	0.156511	5.85586	40.735	1.74336e-10	5.3951e-08
ENSMUSG00000049739	0.156415	5.1303	26.0703	3.29216e-07	5.09404e-05
ENSMUSG00000042978	0.154979	6.73345	17.0171	3.70446e-05	0.00291629
ENSMUSG00000030019	0.153621	4.88966	17.8933	2.33643e-05	0.00200653
ENSMUSG00000068966	0.152717	3.84431	17.5087	2.85997e-05	0.00235475
ENSMUSG00000040761	0.152538	6.70977	16.8164	4.11763e-05	0.00314499
ENSMUSG00000056962	0.15166	4.65838	16.2655	5.50567e-05	0.00401713
ENSMUSG00000027806	0.151234	5.35157	30.2614	3.77567e-08	7.78959e-06
ENSMUSG00000024383	0.151	4.91124	19.82	8.50869e-06	0.000887922
ENSMUSG00000001156	0.150512	4.6382	17.14	3.47239e-05	0.00275778
ENSMUSG00000050164	0.149066	4.42232	18.0752	2.12351e-05	0.00185283
ENSMUSG00000050846	0.14825	3.70167	14.3622	0.000150798	0.00902227
ENSMUSG00000075327	0.147241	3.92029	15.8117	6.99671e-05	0.00494455
ENSMUSG00000060733	0.146389	5.75729	25.1593	5.27854e-07	7.70281e-05
ENSMUSG00000023949	0.145181	5.39791	16.941	3.85595e-05	0.00298321
ENSMUSG00000025571	0.145105	7.07378	23.0911	1.54502e-06	0.000198082
ENSMUSG00000016619	0.144185	5.54195	31.9376	1.59202e-08	3.75988e-06
ENSMUSG00000029726	0.144031	5.52404	21.0853	4.39275e-06	0.000511983
ENSMUSG00000045252	0.141184	5.03385	14.7725	0.000121291	0.00769274
ENSMUSG00000033594	0.140739	5.86832	21.9481	2.80125e-06	0.000342038
ENSMUSG00000030168	0.140714	5.8094	14.5106	0.000139371	0.00856704
ENSMUSG00000042650	0.138299	6.03204	23.6684	1.14448e-06	0.000152165
ENSMUSG00000039737	0.137516	4.44323	15.29	9.22018e-05	0.00610675
ENSMUSG00000060510	0.136422	5.22538	18.2875	1.89954e-05	0.00169626
ENSMUSG00000033909	0.134693	5.29098	20.1082	7.31832e-06	0.000788113
ENSMUSG00000033454	0.133122	4.55135	15.5966	7.83958e-05	0.00537071
ENSMUSG00000021890	0.128789	4.32165	14.1841	0.000165764	0.00969153
ENSMUSG00000041328	0.124806	5.27697	22.5431	2.05481e-06	0.000256123
ENSMUSG00000015605	0.122656	6.29582	23.3853	1.32584e-06	0.000172402
ENSMUSG00000035329	0.122599	5.36234	15.1591	9.88215e-05	0.00644758
ENSMUSG00000043131	0.120649	4.80879	17.6262	2.68852e-05	0.00223409
ENSMUSG00000003119	0.118737	5.09065	14.9494	0.000110435	0.00707929
ENSMUSG00000042364	0.117436	4.7843	15.1772	9.78777e-05	0.00643519
ENSMUSG00000027540	0.112753	5.93795	14.377	0.000149617	0.00898643
ENSMUSG00000046062	0.110503	6.02359	19.4867	1.01303e-05	0.00103903
ENSMUSG00000037885	0.107879	5.02523	16.2024	5.69212e-05	0.00411967
ENSMUSG00000048878	0.106109	6.21507	15.8116	6.99713e-05	0.00494455
ENSMUSG00000056216	0.100637	5.17768	14.5946	0.000133299	0.00825029
ENSMUSG00000054604	0.100467	6.17639	15.5614	7.98703e-05	0.00543027
ENSMUSG00000026812	0.0979427	6.28411	15.6758	7.51783e-05	0.00520549
ENSMUSG00000033444	0.0970895	5.981	17.3504	3.10838e-05	0.00253601
ENSMUSG00000027692	0.0912324	7.73881	16.7148	4.34411e-05	0.00326354
ENSMUSG00000004113	-0.085807	6.95547	16.1339	5.90192e-05	0.00425436
ENSMUSG00000034621	-0.0881947	6.51767	15.1617	9.86844e-05	0.00644758
ENSMUSG00000029202	-0.101562	5.36724	14.7146	0.000125074	0.00782214			72
ENSMUSG00000021282	-0.109164	7.47956	24.652	6.8673e-07	9.48162e-05
ENSMUSG00000022607	-0.110134	6.8378	22.2838	2.35179e-06	0.000291119
ENSMUSG00000025816	-0.112452	4.93978	14.1383	0.000169853	0.00989837
ENSMUSG00000042272	-0.112543	5.71191	16.9981	3.74175e-05	0.00292003
ENSMUSG00000091793	-0.118297	8.29142	15.5733	7.93659e-05	0.0054165
ENSMUSG00000031878	-0.119732	5.08335	17.3088	3.17708e-05	0.0025664
ENSMUSG00000056763	-0.127135	4.30724	16.3813	5.17947e-05	0.00382578
ENSMUSG00000031971	-0.136658	5.73153	16.9479	3.84195e-05	0.00298321
ENSMUSG00000039713	-0.139441	7.48885	15.203	9.65496e-05	0.00637121
ENSMUSG00000038181	-0.150794	4.55077	17.302	3.18852e-05	0.0025664
ENSMUSG00000004561	-0.153135	4.33164	20.8918	4.85978e-06	0.000555594
ENSMUSG00000050963	-0.154964	5.09959	15.6143	7.76665e-05	0.00534113
ENSMUSG00000028030	-0.158564	4.14492	18.5457	1.65879e-05	0.00157532
ENSMUSG00000020120	-0.163194	3.69869	21.1221	4.30924e-06	0.000505534
ENSMUSG00000042579	-0.164198	3.41995	17.8408	2.40171e-05	0.00204373
ENSMUSG00000074406	-0.172649	3.84924	16.0696	6.10577e-05	0.00436623
ENSMUSG00000057497	-0.174088	4.14532	25.0525	5.57902e-07	8.02275e-05
ENSMUSG00000015120	-0.174134	4.88463	26.4235	2.7418e-07	4.3551e-05
ENSMUSG00000054519	-0.177675	3.49485	15.4797	8.33959e-05	0.00562734
ENSMUSG00000063179	-0.179722	3.54094	14.8517	0.000116302	0.00740253
ENSMUSG00000021179	-0.184432	4.42254	21.2644	4.00099e-06	0.000475587
ENSMUSG00000070729	-0.18583	4.84655	18.486	1.71157e-05	0.00159176
ENSMUSG00000075273	-0.196607	3.76642	18.4193	1.77249e-05	0.00162099
ENSMUSG00000046380	-0.202878	3.34836	18.4122	1.77912e-05	0.00162099
ENSMUSG00000045193	-0.210963	5.71382	18.6127	1.60149e-05	0.00154544
ENSMUSG00000042997	-0.214163	3.68319	27.4653	1.59939e-07	2.76502e-05
ENSMUSG00000036362	-0.220376	3.90637	18.5773	1.63151e-05	0.00155766
ENSMUSG00000030446	-0.23149	2.35641	16.4898	4.89117e-05	0.0036428
ENSMUSG00000022528	-0.235193	3.34839	14.2278	0.000161961	0.00955739
ENSMUSG00000091750	-0.263346	3.49517	18.5933	1.61788e-05	0.0015529
ENSMUSG00000049625	-0.273139	1.56336	15.0771	0.000103207	0.00666355
ENSMUSG00000038415	-0.28831	1.78051	19.0682	1.26128e-05	0.00125771
ENSMUSG00000043993	-0.298161	1.87689	25.8987	3.59812e-07	5.4731e-05
ENSMUSG00000091969	-0.30587	1.5051	17.1772	3.40492e-05	0.00271621
ENSMUSG00000050930	-0.318232	2.47975	32.3868	1.2634e-08	3.14956e-06
ENSMUSG00000087130	-0.321439	2.8442	19.2108	1.17051e-05	0.00118031
ENSMUSG00000050234	-0.334104	1.40171	18.7162	1.51689e-05	0.00149597
ENSMUSG00000021125	-0.34347	1.32059	18.5065	1.69326e-05	0.0015848
ENSMUSG00000074890	-0.349253	2.88848	41.0089	1.5154e-10	4.81281e-08
ENSMUSG00000085726	-0.356492	0.57025	14.4471	0.000144155	0.00874135
ENSMUSG00000025902	-0.358507	2.21227	33.9328	5.70493e-09	1.48402e-06
ENSMUSG00000025498	-0.360718	1.04502	18.2387	1.94882e-05	0.00173165
ENSMUSG00000091890	-0.360883	0.639031	15.6764	7.51563e-05	0.00520549
ENSMUSG00000047878	-0.365941	1.02409	15.0139	0.000106724	0.0068659
ENSMUSG00000025450	-0.391485	1.42712	26.1772	3.11471e-07	4.86139e-05
ENSMUSG00000048001	-0.418873	1.74096	31.5321	1.96169e-08	4.57278e-06
ENSMUSG00000053218	-0.42256	0.582728	20.1852	7.02946e-06	0.000764678
ENSMUSG00000090622	-0.443875	1.212	31.1794	2.35253e-08	5.07585e-06
ENSMUSG00000090542	-0.459326	-0.114338	15.7572	7.20139e-05	0.00504913
ENSMUSG00000091070	-0.482649	3.09719	63.8664	1.33152e-15	7.24224e-13
ENSMUSG00000074024	-0.489902	-0.175408	18.5043	1.69526e-05	0.0015848
ENSMUSG00000031146	-0.495874	0.276334	21.5022	3.53427e-06	0.00042291
ENSMUSG00000087424	-0.496809	-0.408442	15.5183	8.17093e-05	0.00553434
ENSMUSG00000021367	-0.538082	0.890068	23.9798	9.73531e-07	0.000131383
ENSMUSG00000046470	-0.566923	3.10878	131.386	2.03856e-30	2.61358e-27
ENSMUSG00000028348	-0.623205	-0.416056	23.505	1.24591e-06	0.000163233
ENSMUSG00000032715	-0.667671	-0.935622	17.6024	2.72241e-05	0.00225182
ENSMUSG00000085269	-0.683033	0.24927	43.2569	4.80053e-11	1.65701e-08
ENSMUSG00000065608	-0.705188	-0.403955	18.5315	1.67123e-05	0.00157879
ENSMUSG00000092492	-0.725894	-0.121827	25.1793	5.22411e-07	7.68587e-05
ENSMUSG00000030703	-0.755982	0.818544	37.8533	7.62681e-10	2.28156e-07
ENSMUSG00000084947	-0.771054	-1.19543	20.5697	5.7499e-06	0.000645031
ENSMUSG00000083022	-0.78316	0.642799	15.0821	0.000102932	0.00666355
ENSMUSG00000073437	-0.806179	-1.66275	14.8952	0.00011365	0.00725944
ENSMUSG00000065414	-0.868202	-1.43181	18.6807	1.5454e-05	0.00149937
ENSMUSG00000073752	-0.875026	-1.33119	21.0576	4.45682e-06	0.000514039
ENSMUSG00000034855	-0.919923	-1.66655	19.5908	9.59275e-06	0.000995262
ENSMUSG00000077440	-0.928304	-1.1454	20.0268	7.63647e-06	0.000806277
ENSMUSG00000084381	-1.24168	-1.53144	16.847	4.05173e-05	0.00312122

## Sheet: HC+CCvFC+OLM_UQ-0.01
Gene ID	logFC	logCPM	LR	PValue	FDR
ENSMUSG00000021250	2.61935	4.07217	237.438	1.42342e-53	2.5549e-49
ENSMUSG00000037868	2.85703	2.13749	204.549	2.12433e-46	1.90648e-42
ENSMUSG00000022602	1.64094	7.70497	117.94	1.78683e-27	1.06906e-23
ENSMUSG00000023034	1.21956	6.35747	99.8659	1.63076e-23	7.31761e-20
ENSMUSG00000024042	1.06706	3.79345	80.2248	3.34144e-19	1.19951e-15
ENSMUSG00000003545	1.11778	3.47853	78.2817	8.93457e-19	2.67278e-15
ENSMUSG00000052837	1.07871	5.97173	76.8564	1.83851e-18	4.71421e-15
ENSMUSG00000024190	1.01166	4.2071	75.8034	3.13358e-18	7.03059e-15
ENSMUSG00000090698	1.04958	2.13206	63.7653	1.4016e-15	2.79525e-12
ENSMUSG00000028195	0.941457	2.19605	62.1979	3.10621e-15	5.57534e-12
ENSMUSG00000071341	0.98528	5.00374	59.3901	1.29319e-14	2.11013e-11
ENSMUSG00000053560	1.18181	2.85369	55.6834	8.51363e-14	1.27343e-10
ENSMUSG00000038418	0.831462	7.60551	43.2117	4.91269e-11	6.78291e-08
ENSMUSG00000020423	0.698176	4.33252	39.1079	4.01026e-10	5.14144e-07
ENSMUSG00000034936	0.793453	3.41891	33.964	5.61399e-09	6.7177e-06
ENSMUSG00000055148	0.81324	3.09459	32.6696	1.09231e-08	1.22537e-05
ENSMUSG00000032501	0.58211	3.64072	32.1705	1.41216e-08	1.491e-05
ENSMUSG00000034765	0.761656	4.69184	30.5442	3.26348e-08	3.25424e-05
ENSMUSG00000046470	-0.550794	3.10878	27.01	2.0241e-07	0.000191213
ENSMUSG00000048489	1.11989	-0.45738	24.4784	7.51484e-07	0.000674419
ENSMUSG00000064340	-6.08218	3.90463	23.9056	1.01178e-06	0.000864779
ENSMUSG00000086411	-5.77174	3.81653	22.5917	2.00345e-06	0.00163454
ENSMUSG00000020893	0.434831	6.4904	21.8661	2.92354e-06	0.0022815
ENSMUSG00000034640	0.5811	4.25019	21.4812	3.57314e-06	0.00267226
ENSMUSG00000037447	0.494064	3.57511	21.0039	4.58344e-06	0.00329072
ENSMUSG00000015312	0.629998	3.13603	19.9942	7.76779e-06	0.00536247
ENSMUSG00000032515	0.521202	3.1626	19.8658	8.30726e-06	0.00552248
ENSMUSG00000062933	-5.68933	6.23427	19.7258	8.93884e-06	0.00573011
ENSMUSG00000079737	0.608348	0.564456	18.9842	1.31805e-05	0.00815783
ENSMUSG00000064343	-4.45832	1.59018	18.8649	1.40312e-05	0.00839487

## Sheet: FCvsOLM_UQ_0.01
Gene ID	logFC	logCPM	LR	PValue	FDR
ENSMUSG00000020164	-6.70033	-2.36844	46.573	8.82676e-12	9.13232e-08
ENSMUSG00000066956	-4.54565	-2.593	46.2943	1.01759e-11	9.13232e-08
ENSMUSG00000059776	-5.15223	-1.55137	43.3338	4.61536e-11	2.17501e-07
ENSMUSG00000092212	-3.93038	-0.927092	43.1998	4.94252e-11	2.17501e-07
ENSMUSG00000089988	-3.14942	-1.85175	42.6025	6.70725e-11	2.17501e-07
ENSMUSG00000051965	-3.1726	-0.13197	42.4448	7.27063e-11	2.17501e-07
ENSMUSG00000071763	-3.92696	-2.05866	39.7095	2.94686e-10	7.35345e-07
ENSMUSG00000081885	-4.99498	-2.0457	39.3918	3.46747e-10	7.35345e-07
ENSMUSG00000049517	-3.69027	0.889949	39.2719	3.68717e-10	7.35345e-07
ENSMUSG00000082315	5.83944	-2.07274	38.811	4.66887e-10	8.38015e-07
ENSMUSG00000038418	1.12369	7.60551	38.01	7.03828e-10	1.09117e-06
ENSMUSG00000083378	-4.38916	-1.43431	37.9148	7.39021e-10	1.09117e-06
ENSMUSG00000086719	-3.15797	-0.971243	37.7839	7.90306e-10	1.09117e-06
ENSMUSG00000093075	-4.15416	-2.5044	36.9486	1.21287e-09	1.4837e-06
ENSMUSG00000066809	-7.55676	-0.499718	36.7348	1.35345e-09	1.4837e-06
ENSMUSG00000077704	-2.88271	-1.90062	36.7275	1.35847e-09	1.4837e-06
ENSMUSG00000092300	-2.26696	0.630819	36.6097	1.44315e-09	1.4837e-06
ENSMUSG00000064220	-5.57134	-1.10552	36.5031	1.52422e-09	1.4837e-06
ENSMUSG00000072489	-3.63282	-2.22663	36.1754	1.80337e-09	1.4837e-06
ENSMUSG00000092458	3.42288	0.19146	36.0605	1.91283e-09	1.4837e-06
ENSMUSG00000060143	-7.63583	3.33581	35.9514	2.02299e-09	1.4837e-06
ENSMUSG00000080760	5.34393	-0.990259	35.9418	2.033e-09	1.4837e-06
ENSMUSG00000083022	-4.11302	0.642799	35.8355	2.14702e-09	1.4837e-06
ENSMUSG00000060572	-1.5168	2.30038	35.7734	2.21656e-09	1.4837e-06
ENSMUSG00000073594	2.90935	-1.71446	35.7025	2.29873e-09	1.4837e-06
ENSMUSG00000081161	-3.73353	-2.24007	35.7008	2.30065e-09	1.4837e-06
ENSMUSG00000081985	5.28764	-0.90652	35.6604	2.34886e-09	1.4837e-06
ENSMUSG00000028963	-4.49846	-2.12345	35.6263	2.39043e-09	1.4837e-06
ENSMUSG00000062825	-7.23154	6.33354	35.6208	2.3972e-09	1.4837e-06
ENSMUSG00000090733	-3.1225	0.429285	35.5241	2.51917e-09	1.50722e-06
ENSMUSG00000079354	-3.60083	-0.364656	35.2887	2.84275e-09	1.62545e-06
ENSMUSG00000081214	-8.45544	-1.10163	35.2513	2.89791e-09	1.62545e-06
ENSMUSG00000082045	-4.61712	-0.0489312	35.1857	2.99719e-09	1.62994e-06
ENSMUSG00000032518	-7.19793	6.66496	35.1071	3.12059e-09	1.62994e-06
ENSMUSG00000082129	-7.09239	-2.08306	35.0714	3.17834e-09	1.62994e-06
ENSMUSG00000031651	7.40442	-2.03693	34.8198	3.61671e-09	1.74884e-06
ENSMUSG00000085663	-4.32374	-2.06905	34.8049	3.64452e-09	1.74884e-06
ENSMUSG00000080848	-8.19311	2.3066	34.7742	3.70248e-09	1.74884e-06
ENSMUSG00000061684	-6.0275	-0.588632	34.582	4.08663e-09	1.80699e-06
ENSMUSG00000035215	-3.20882	1.23408	34.5634	4.12589e-09	1.80699e-06
ENSMUSG00000087392	-2.23047	1.68043	34.5338	4.18909e-09	1.80699e-06
ENSMUSG00000062933	-13.7379	6.23427	34.4473	4.37961e-09	1.80699e-06
ENSMUSG00000060019	-6.44259	5.11148	34.4136	4.45598e-09	1.80699e-06
ENSMUSG00000085764	-2.83573	-0.958128	34.3502	4.60347e-09	1.80699e-06
ENSMUSG00000090553	-2.37838	2.89794	34.3386	4.63095e-09	1.80699e-06
ENSMUSG00000030742	-2.91324	-0.812487	34.2772	4.77939e-09	1.80699e-06
ENSMUSG00000084106	-4.69203	4.54739	34.2707	4.79557e-09	1.80699e-06
ENSMUSG00000021131	-3.68748	3.14646	34.2424	4.86562e-09	1.80699e-06
ENSMUSG00000074516	-10.4902	0.87199	34.2157	4.93301e-09	1.80699e-06
ENSMUSG00000080562	-4.84761	-2.2876	34.1215	5.17749e-09	1.85861e-06
ENSMUSG00000081720	-2.86432	-1.85287	33.8759	5.87434e-09	1.97233e-06
ENSMUSG00000078193	-6.12702	3.39267	33.8606	5.92068e-09	1.97233e-06
ENSMUSG00000082705	-4.11764	-2.39224	33.8324	6.00687e-09	1.97233e-06
ENSMUSG00000084173	7.636	-1.70984	33.8146	6.06236e-09	1.97233e-06
ENSMUSG00000067344	-6.87644	3.06098	33.8095	6.07801e-09	1.97233e-06
ENSMUSG00000062678	-3.97911	1.99397	33.7561	6.24735e-09	1.97233e-06
ENSMUSG00000065541	-4.90975	-2.39955	33.6721	6.52291e-09	1.97233e-06
ENSMUSG00000077440	-2.61629	-1.1454	33.6705	6.52824e-09	1.97233e-06
ENSMUSG00000069070	-6.26358	-1.46972	33.5918	6.79791e-09	1.97233e-06
ENSMUSG00000017404	-6.48251	4.80887	33.5827	6.82988e-09	1.97233e-06
ENSMUSG00000062611	-10.0697	3.48122	33.5824	6.83079e-09	1.97233e-06
ENSMUSG00000081535	-2.0602	2.67889	33.5653	6.89117e-09	1.97233e-06
ENSMUSG00000086583	-3.62358	4.7416	33.531	7.01389e-09	1.97233e-06
ENSMUSG00000066068	-9.2209	2.03523	33.5258	7.03265e-09	1.97233e-06
ENSMUSG00000065265	-2.89326	-1.12092	33.4165	7.43896e-09	2.02573e-06
ENSMUSG00000011305	-1.5871	0.134222	33.3742	7.60241e-09	2.02573e-06
ENSMUSG00000082394	-7.23232	0.556661	33.327	7.78936e-09	2.02573e-06
ENSMUSG00000083716	-3.51749	2.84402	33.2963	7.91326e-09	2.02573e-06
ENSMUSG00000061787	-6.09682	4.8225	33.2944	7.92119e-09	2.02573e-06
ENSMUSG00000079641	-5.00415	4.77492	33.2732	8.00804e-09	2.02573e-06
ENSMUSG00000086859	-2.30631	3.10801	33.2719	8.01307e-09	2.02573e-06
ENSMUSG00000047215	-5.44017	4.5411	33.225	8.20892e-09	2.04641e-06
ENSMUSG00000081094	-4.34304	5.11924	33.1859	8.37542e-09	2.05932e-06
ENSMUSG00000083373	-2.47954	-0.621802	33.1542	8.51344e-09	2.06497e-06
ENSMUSG00000008668	-4.38211	5.3876	33.109	8.71333e-09	2.06918e-06
ENSMUSG00000063427	-6.363	3.73633	33.0983	8.76138e-09	2.06918e-06
ENSMUSG00000070343	-8.05752	4.53581	32.9764	9.32841e-09	2.14319e-06
ENSMUSG00000082687	8.37086	-1.0214	32.9464	9.47374e-09	2.14319e-06
ENSMUSG00000041453	-4.31322	5.81889	32.932	9.54411e-09	2.14319e-06
ENSMUSG00000039221	-3.16162	3.71221	32.8854	9.77529e-09	2.14319e-06
ENSMUSG00000081086	3.40389	-2.04492	32.8767	9.81955e-09	2.14319e-06
ENSMUSG00000087412	-9.46543	4.09063	32.8624	9.89188e-09	2.14319e-06
ENSMUSG00000092065	-4.05494	-1.78675	32.8587	9.91055e-09	2.14319e-06
ENSMUSG00000064317	-2.93706	2.50248	32.7958	1.02365e-08	2.16905e-06
ENSMUSG00000041841	-3.94138	4.6723	32.7533	1.04629e-08	2.16905e-06
ENSMUSG00000058603	-7.97963	3.80062	32.7348	1.05632e-08	2.16905e-06
ENSMUSG00000083014	7.33098	-1.93495	32.7335	1.05701e-08	2.16905e-06
ENSMUSG00000082072	-3.41329	-1.93464	32.7217	1.06344e-08	2.16905e-06
ENSMUSG00000068324	-5.17601	-0.943325	32.6976	1.07672e-08	2.17146e-06
ENSMUSG00000072940	-7.35555	3.04903	32.6332	1.11297e-08	2.18397e-06
ENSMUSG00000051219	-7.05536	-1.30644	32.5974	1.13365e-08	2.18397e-06
ENSMUSG00000005148	1.41818	2.18777	32.5756	1.14647e-08	2.18397e-06
ENSMUSG00000071141	-2.38577	1.62466	32.5691	1.15027e-08	2.18397e-06
ENSMUSG00000055093	-10.3542	3.25268	32.5444	1.165e-08	2.18397e-06
ENSMUSG00000070713	-10.7571	1.3253	32.5311	1.17299e-08	2.18397e-06
ENSMUSG00000047676	-4.09004	4.45891	32.5057	1.18842e-08	2.18397e-06
ENSMUSG00000052146	-2.97316	4.00595	32.488	1.19928e-08	2.18397e-06
ENSMUSG00000081342	2.81117	-0.852331	32.4398	1.22945e-08	2.18397e-06
ENSMUSG00000072949	-1.71599	3.11119	32.4304	1.23538e-08	2.18397e-06
ENSMUSG00000091905	-9.41794	2.12097	32.4291	1.23619e-08	2.18397e-06
ENSMUSG00000061848	-3.05864	4.06068	32.4278	1.23701e-08	2.18397e-06
ENSMUSG00000050299	-2.48953	5.41648	32.4138	1.246e-08	2.18397e-06
ENSMUSG00000084411	-6.88369	-1.31329	32.4025	1.25327e-08	2.18397e-06
ENSMUSG00000046330	-4.00841	4.63186	32.3456	1.29052e-08	2.20319e-06
ENSMUSG00000037152	-2.35498	4.3264	32.3145	1.31131e-08	2.20319e-06
ENSMUSG00000045952	2.26107	-1.98474	32.3017	1.31996e-08	2.20319e-06
ENSMUSG00000060730	-3.75405	-2.03405	32.2947	1.32471e-08	2.20319e-06
ENSMUSG00000081800	-4.47047	-2.41778	32.2899	1.32805e-08	2.20319e-06
ENSMUSG00000048440	-1.792	2.08006	32.2754	1.33795e-08	2.20319e-06
ENSMUSG00000091818	-3.52315	-1.90048	32.2239	1.37393e-08	2.24187e-06
ENSMUSG00000089832	-2.18453	3.81667	32.1872	1.40013e-08	2.26405e-06
ENSMUSG00000036305	-6.62436	3.01343	32.1405	1.43419e-08	2.29071e-06
ENSMUSG00000083669	-3.1497	3.37383	32.1297	1.44214e-08	2.29071e-06
ENSMUSG00000067870	-4.20473	4.16636	32.0812	1.4786e-08	2.2967e-06
ENSMUSG00000073212	-3.47888	-1.1997	32.0789	1.48033e-08	2.2967e-06
ENSMUSG00000040952	-2.36128	5.14114	32.0701	1.48707e-08	2.2967e-06
ENSMUSG00000090546	2.53357	5.87106	32.039	1.51109e-08	2.2967e-06
ENSMUSG00000033036	-7.36674	-1.90097	32.0192	1.52657e-08	2.2967e-06
ENSMUSG00000092181	7.86554	-1.55123	32.0092	1.53447e-08	2.2967e-06
ENSMUSG00000062070	-3.02945	5.00378	31.9951	1.5456e-08	2.2967e-06
ENSMUSG00000080875	-2.0761	0.768333	31.9759	1.56097e-08	2.2967e-06
ENSMUSG00000045128	-3.31116	5.60935	31.9758	1.56108e-08	2.2967e-06
ENSMUSG00000060680	-5.20894	1.03579	31.9205	1.6061e-08	2.32497e-06
ENSMUSG00000062284	-2.97812	0.539019	31.9056	1.61846e-08	2.32497e-06
ENSMUSG00000069379	-2.41071	1.9103	31.8937	1.62844e-08	2.32497e-06
ENSMUSG00000019737	-2.4822	1.41358	31.8865	1.63445e-08	2.32497e-06
ENSMUSG00000069648	-6.98779	-0.00245356	31.863	1.65438e-08	2.32497e-06
ENSMUSG00000090761	-3.14776	1.90184	31.8587	1.65801e-08	2.32497e-06
ENSMUSG00000082117	7.00386	-2.35069	31.7954	1.713e-08	2.36358e-06
ENSMUSG00000003038	-2.71514	4.22207	31.7926	1.71542e-08	2.36358e-06
ENSMUSG00000083545	-5.80823	-1.90802	31.7804	1.72625e-08	2.36358e-06
ENSMUSG00000048758	-3.51307	5.56279	31.7562	1.74791e-08	2.36358e-06
ENSMUSG00000081441	-4.5972	-2.36924	31.7523	1.75138e-08	2.36358e-06
ENSMUSG00000092552	8.48067	-0.799184	31.7049	1.79465e-08	2.40045e-06
ENSMUSG00000064336	7.19201	-2.08491	31.6933	1.80545e-08	2.40045e-06
ENSMUSG00000083621	-4.04347	4.7928	31.6692	1.82798e-08	2.40436e-06
ENSMUSG00000081406	-3.90232	4.11689	31.6534	1.84293e-08	2.40436e-06
ENSMUSG00000091449	-2.5907	1.31016	31.6474	1.84858e-08	2.40436e-06
ENSMUSG00000086198	-2.50616	-1.05614	31.6098	1.88479e-08	2.42621e-06
ENSMUSG00000067833	-9.58797	3.44332	31.5888	1.90528e-08	2.42621e-06
ENSMUSG00000031320	-3.70186	6.56376	31.5881	1.90593e-08	2.42621e-06
ENSMUSG00000036151	-2.7273	1.38081	31.5239	1.97002e-08	2.44369e-06
ENSMUSG00000030406	-1.94676	0.539154	31.5132	1.98094e-08	2.44369e-06
ENSMUSG00000060438	-3.40966	2.89025	31.5006	1.99382e-08	2.44369e-06
ENSMUSG00000084064	3.81888	-0.481488	31.4955	1.99899e-08	2.44369e-06
ENSMUSG00000084817	-4.06839	3.61625	31.4894	2.00537e-08	2.44369e-06
ENSMUSG00000057863	-4.16395	4.58781	31.4858	2.00901e-08	2.44369e-06
ENSMUSG00000086240	-4.99849	-0.32057	31.4703	2.02511e-08	2.44369e-06
ENSMUSG00000039001	-2.73167	6.53904	31.4549	2.04123e-08	2.44369e-06
ENSMUSG00000000740	-2.63735	3.50665	31.4509	2.04549e-08	2.44369e-06
ENSMUSG00000086769	-2.0908	-1.18452	31.4411	2.05581e-08	2.44369e-06
ENSMUSG00000090194	-3.18969	-2.03044	31.4282	2.06955e-08	2.44384e-06
ENSMUSG00000085078	-6.34845	-1.85367	31.3836	2.11761e-08	2.47799e-06
ENSMUSG00000082585	-9.08775	-0.151579	31.3759	2.12608e-08	2.47799e-06
ENSMUSG00000061330	-5.35484	1.54379	31.3554	2.14855e-08	2.48214e-06
ENSMUSG00000087445	-4.19731	1.70042	31.3476	2.1573e-08	2.48214e-06
ENSMUSG00000093126	-8.96762	7.36234	31.2631	2.25326e-08	2.57604e-06
ENSMUSG00000082809	-6.59039	3.87077	31.2423	2.27746e-08	2.5862e-06
ENSMUSG00000080877	-4.59525	1.09227	31.2308	2.29097e-08	2.5862e-06
ENSMUSG00000082029	-8.76066	1.46289	31.147	2.39206e-08	2.59723e-06
ENSMUSG00000058443	-4.05557	-1.17227	31.1388	2.40223e-08	2.59723e-06
ENSMUSG00000048007	-3.10252	0.742028	31.1262	2.41783e-08	2.59723e-06
ENSMUSG00000085342	-3.86803	3.56231	31.1206	2.42479e-08	2.59723e-06
ENSMUSG00000059751	-5.95433	2.1066	31.1137	2.43353e-08	2.59723e-06
ENSMUSG00000084338	7.91345	-1.48182	31.1061	2.44301e-08	2.59723e-06
ENSMUSG00000093351	-4.33111	0.581226	31.1038	2.44592e-08	2.59723e-06
ENSMUSG00000070493	-3.3345	6.10493	31.0965	2.45511e-08	2.59723e-06
ENSMUSG00000027597	-2.0561	2.35725	31.0929	2.45974e-08	2.59723e-06
ENSMUSG00000080921	-3.21149	4.88649	31.0916	2.46129e-08	2.59723e-06
ENSMUSG00000025650	-2.69427	1.86834	31.0766	2.48048e-08	2.59723e-06
ENSMUSG00000069682	-3.4571	4.86801	31.0765	2.48051e-08	2.59723e-06
ENSMUSG00000081281	-10.1331	1.81516	31.0595	2.50244e-08	2.59723e-06
ENSMUSG00000085295	-4.46559	-2.45265	31.0509	2.51351e-08	2.59723e-06
ENSMUSG00000029390	-2.09055	4.01712	31.0432	2.52354e-08	2.59723e-06
ENSMUSG00000091166	-3.00087	-0.610705	31.0358	2.5331e-08	2.59723e-06
ENSMUSG00000002059	-1.46026	4.26692	31.0211	2.55233e-08	2.59723e-06
ENSMUSG00000066491	-2.34231	2.92663	31.0144	2.5612e-08	2.59723e-06
ENSMUSG00000074660	-9.45215	3.75133	30.9639	2.62875e-08	2.62833e-06
ENSMUSG00000087344	-3.02877	-1.45483	30.9513	2.64585e-08	2.62833e-06
ENSMUSG00000072421	-3.939	-2.46936	30.9273	2.67875e-08	2.62833e-06
ENSMUSG00000055172	-1.54914	0.350934	30.9256	2.68111e-08	2.62833e-06
ENSMUSG00000093077	2.79931	7.74436	30.9212	2.68725e-08	2.62833e-06
ENSMUSG00000073469	-2.6762	1.16978	30.9017	2.71433e-08	2.62833e-06
ENSMUSG00000064343	10.9884	1.59018	30.8953	2.72329e-08	2.62833e-06
ENSMUSG00000072789	-2.72649	-2.18721	30.8801	2.74473e-08	2.62833e-06
ENSMUSG00000004098	-1.7983	1.97786	30.8795	2.74552e-08	2.62833e-06
ENSMUSG00000083773	-4.46247	-1.17375	30.87	2.759e-08	2.62833e-06
ENSMUSG00000023979	-2.54895	-0.551973	30.8556	2.77953e-08	2.62833e-06
ENSMUSG00000086411	13.0662	3.81653	30.8098	2.84593e-08	2.62833e-06
ENSMUSG00000062456	-3.12675	3.9011	30.8092	2.84678e-08	2.62833e-06
ENSMUSG00000053603	5.40956	-0.910611	30.8023	2.85693e-08	2.62833e-06
ENSMUSG00000082401	-3.83524	1.37971	30.7999	2.86055e-08	2.62833e-06
ENSMUSG00000086567	-2.32817	2.06627	30.7889	2.87673e-08	2.62833e-06
ENSMUSG00000082080	6.20242	-1.90863	30.7882	2.87788e-08	2.62833e-06
ENSMUSG00000060938	-3.1077	6.1628	30.7703	2.9045e-08	2.62833e-06
ENSMUSG00000080896	-1.93419	1.09526	30.7629	2.91552e-08	2.62833e-06
ENSMUSG00000023004	-3.74744	6.8972	30.7626	2.91607e-08	2.62833e-06
ENSMUSG00000086412	-2.4629	-1.26341	30.7561	2.92582e-08	2.62833e-06
ENSMUSG00000074340	-1.51908	1.95699	30.7508	2.93378e-08	2.62833e-06
ENSMUSG00000056155	-2.33873	-1.16712	30.7494	2.93597e-08	2.62833e-06
ENSMUSG00000059647	-7.33458	0.244557	30.7182	2.98357e-08	2.62833e-06
ENSMUSG00000072381	-8.76825	-0.738475	30.71	2.99621e-08	2.62833e-06
ENSMUSG00000040287	-3.26904	0.848025	30.7088	2.99797e-08	2.62833e-06
ENSMUSG00000059070	-3.52641	5.06535	30.706	3.00235e-08	2.62833e-06
ENSMUSG00000068141	-2.8485	2.7378	30.6975	3.01549e-08	2.62833e-06
ENSMUSG00000080002	-2.87965	1.2457	30.6969	3.01652e-08	2.62833e-06
ENSMUSG00000027694	-5.11199	1.93018	30.6866	3.03256e-08	2.62954e-06
ENSMUSG00000087233	3.78271	-1.24743	30.6505	3.08952e-08	2.66605e-06
ENSMUSG00000089983	-2.52844	-0.818053	30.6306	3.12127e-08	2.68056e-06
ENSMUSG00000044285	-4.77213	3.82381	30.6147	3.14693e-08	2.68972e-06
ENSMUSG00000089948	-2.97897	-1.54116	30.5781	3.20687e-08	2.72797e-06
ENSMUSG00000015702	-2.33427	0.474132	30.5647	3.22912e-08	2.72984e-06
ENSMUSG00000024608	-2.47695	6.50156	30.5505	3.25285e-08	2.72984e-06
ENSMUSG00000083657	-5.42933	-2.2773	30.5494	3.2547e-08	2.72984e-06
ENSMUSG00000020460	-2.47303	2.16222	30.531	3.28571e-08	2.7398e-06
ENSMUSG00000084349	-2.70986	5.92647	30.5243	3.2971e-08	2.7398e-06
ENSMUSG00000044609	-7.41984	2.14937	30.4735	3.38463e-08	2.78831e-06
ENSMUSG00000071077	-7.30087	-0.747115	30.4655	3.39851e-08	2.78831e-06
ENSMUSG00000080776	-2.74303	4.3342	30.4384	3.44638e-08	2.78831e-06
ENSMUSG00000048709	-5.67508	0.575514	30.4334	3.45521e-08	2.78831e-06
ENSMUSG00000028081	-2.9552	6.26666	30.4289	3.46322e-08	2.78831e-06
ENSMUSG00000057322	-2.74846	4.01608	30.4215	3.47658e-08	2.78831e-06
ENSMUSG00000067719	-10.1647	3.91127	30.4097	3.49775e-08	2.78831e-06
ENSMUSG00000053398	-2.41899	4.97972	30.4075	3.50179e-08	2.78831e-06
ENSMUSG00000045055	-6.29462	1.3664	30.4042	3.50774e-08	2.78831e-06
ENSMUSG00000066878	-6.66637	-2.21454	30.4025	3.51083e-08	2.78831e-06
ENSMUSG00000008167	-1.3551	3.67371	30.3817	3.54852e-08	2.80537e-06
ENSMUSG00000083533	-6.78769	-2.22422	30.3606	3.58741e-08	2.80537e-06
ENSMUSG00000061724	-8.03688	2.78781	30.3579	3.59235e-08	2.80537e-06
ENSMUSG00000062328	-3.0316	1.48429	30.3519	3.60356e-08	2.80537e-06
ENSMUSG00000066270	-8.44648	2.45106	30.3482	3.61045e-08	2.80537e-06
ENSMUSG00000081559	-9.94517	0.311844	30.334	3.63696e-08	2.81378e-06
ENSMUSG00000043091	-2.65213	0.438672	30.2768	3.74581e-08	2.88556e-06
ENSMUSG00000052192	-2.84557	2.76644	30.2656	3.76757e-08	2.88992e-06
ENSMUSG00000085181	-2.21928	1.08144	30.2225	3.8521e-08	2.94218e-06
ENSMUSG00000064371	8.52996	-0.82822	30.2123	3.8724e-08	2.94515e-06
ENSMUSG00000022554	-1.48782	3.14385	30.1759	3.94575e-08	2.97743e-06
ENSMUSG00000064342	8.3013	-1.06852	30.1748	3.94801e-08	2.97743e-06
ENSMUSG00000060036	-2.98682	5.84319	30.1551	3.98833e-08	2.99525e-06
ENSMUSG00000069744	-2.30769	4.79286	30.1258	4.04909e-08	3.02821e-06
ENSMUSG00000026154	-1.82488	3.22996	30.108	4.08646e-08	3.03101e-06
ENSMUSG00000081731	5.18241	1.72247	30.1079	4.0866e-08	3.03101e-06
ENSMUSG00000082016	-4.42071	3.73685	30.0773	4.15158e-08	3.04503e-06
ENSMUSG00000081453	-5.40902	3.73742	30.0764	4.15354e-08	3.04503e-06
ENSMUSG00000024215	-2.42402	-1.60864	30.0751	4.15639e-08	3.04503e-06
ENSMUSG00000083626	-3.10412	2.27494	30.0595	4.18999e-08	3.04708e-06
ENSMUSG00000071269	-7.57354	0.541487	30.03	4.25412e-08	3.04708e-06
ENSMUSG00000091056	-2.39084	-0.886062	30.0292	4.2558e-08	3.04708e-06
ENSMUSG00000030867	-1.57226	0.738421	30.0283	4.25787e-08	3.04708e-06
ENSMUSG00000092540	-3.59408	1.30849	30.0264	4.26214e-08	3.04708e-06
ENSMUSG00000072735	-3.17838	-2.15141	30.0242	4.26696e-08	3.04708e-06
ENSMUSG00000082895	-3.13304	-1.16095	30.0172	4.2824e-08	3.04708e-06
ENSMUSG00000059058	-3.46727	2.54676	30.0095	4.29944e-08	3.04708e-06
ENSMUSG00000064340	12.951	3.90463	30.001	4.31827e-08	3.04708e-06
ENSMUSG00000060419	-3.6714	5.36428	29.9962	4.32896e-08	3.04708e-06
ENSMUSG00000081390	3.12339	0.600648	29.9773	4.37129e-08	3.06486e-06
ENSMUSG00000086839	-3.25743	-2.28653	29.9602	4.41016e-08	3.07112e-06
ENSMUSG00000081160	6.69488	-1.51898	29.9583	4.41445e-08	3.07112e-06
ENSMUSG00000047675	-2.44103	5.07809	29.9275	4.48504e-08	3.10819e-06
ENSMUSG00000081350	3.76042	-1.88928	29.9143	4.5156e-08	3.11733e-06
ENSMUSG00000009927	-2.91421	5.51525	29.8938	4.56367e-08	3.13844e-06
ENSMUSG00000066724	-6.71676	-2.26186	29.8777	4.60164e-08	3.15248e-06
ENSMUSG00000047730	-1.69071	0.314883	29.8565	4.65229e-08	3.17505e-06
ENSMUSG00000083318	5.50586	-1.93501	29.8065	4.77381e-08	3.23745e-06
ENSMUSG00000082896	-5.22315	4.00443	29.8041	4.77978e-08	3.23745e-06
ENSMUSG00000091686	-3.26237	-0.939012	29.7685	4.86828e-08	3.2806e-06
ENSMUSG00000020286	-3.51023	-1.83985	29.7639	4.88005e-08	3.2806e-06
ENSMUSG00000087338	-3.99462	-2.53594	29.75	4.91514e-08	3.28111e-06
ENSMUSG00000080746	-7.1844	2.49181	29.7491	4.91737e-08	3.28111e-06
ENSMUSG00000083061	-14.0104	4.36606	29.7175	4.99811e-08	3.32264e-06
ENSMUSG00000092240	5.03647	-2.34069	29.7066	5.02642e-08	3.32912e-06
ENSMUSG00000093157	-2.15797	-0.323661	29.6721	5.11656e-08	3.37637e-06
ENSMUSG00000059796	-1.95753	6.06122	29.6572	5.15615e-08	3.38081e-06
ENSMUSG00000049124	-2.75029	2.3156	29.6554	5.16097e-08	3.38081e-06
ENSMUSG00000078238	-2.79033	-0.133234	29.6395	5.20328e-08	3.38583e-06
ENSMUSG00000086033	-2.32653	1.73189	29.6384	5.20635e-08	3.38583e-06
ENSMUSG00000069392	-8.16167	2.32072	29.6208	5.2538e-08	3.39569e-06
ENSMUSG00000081400	-7.44076	3.3496	29.6094	5.28468e-08	3.39569e-06
ENSMUSG00000040828	-1.90617	-0.0115877	29.6	5.31061e-08	3.39569e-06
ENSMUSG00000064063	6.91434	2.02037	29.5994	5.31217e-08	3.39569e-06
ENSMUSG00000082660	4.6614	0.278385	29.5979	5.31612e-08	3.39569e-06
ENSMUSG00000090737	-5.28724	2.10571	29.5419	5.47204e-08	3.4829e-06
ENSMUSG00000008892	-1.81848	4.97324	29.5264	5.51601e-08	3.49848e-06
ENSMUSG00000081228	-9.38869	1.16129	29.4924	5.61366e-08	3.53212e-06
ENSMUSG00000067149	-2.97526	-1.20273	29.486	5.63218e-08	3.53212e-06
ENSMUSG00000050628	-2.27615	2.6214	29.4808	5.64724e-08	3.53212e-06
ENSMUSG00000069188	-3.54413	-1.65975	29.4807	5.64777e-08	3.53212e-06
ENSMUSG00000044916	-1.50617	0.947792	29.4565	5.71862e-08	3.55758e-06
ENSMUSG00000061207	-1.87586	4.48309	29.4533	5.72813e-08	3.55758e-06
ENSMUSG00000081099	5.06815	-2.12283	29.4314	5.79308e-08	3.57905e-06
ENSMUSG00000092289	2.89189	-2.16816	29.4229	5.81871e-08	3.57905e-06
ENSMUSG00000059291	-4.10806	3.76317	29.4158	5.83986e-08	3.57905e-06
ENSMUSG00000083037	7.18513	-2.02051	29.4144	5.84433e-08	3.57905e-06
ENSMUSG00000071414	-6.72283	-1.12118	29.4084	5.8624e-08	3.57905e-06
ENSMUSG00000035242	-3.10386	4.84767	29.3777	5.95586e-08	3.62379e-06
ENSMUSG00000048794	-1.38266	3.32753	29.3673	5.98781e-08	3.6291e-06
ENSMUSG00000082368	3.59625	-0.949464	29.3618	6.00503e-08	3.6291e-06
ENSMUSG00000064344	11.3087	3.1367	29.3411	6.06947e-08	3.65573e-06
ENSMUSG00000081434	-3.17506	-0.262816	29.3032	6.1892e-08	3.71538e-06
ENSMUSG00000073702	-2.43398	2.3611	29.2771	6.27325e-08	3.75329e-06
ENSMUSG00000046440	-3.66174	-1.50668	29.266	6.30927e-08	3.76229e-06
ENSMUSG00000091639	-9.04272	1.11578	29.225	6.44411e-08	3.81506e-06
ENSMUSG00000032892	-3.41191	-2.2068	29.2211	6.45708e-08	3.81506e-06
ENSMUSG00000060636	-2.42957	5.13731	29.2198	6.46152e-08	3.81506e-06
ENSMUSG00000082051	3.00328	-0.159914	29.1945	6.54648e-08	3.84463e-06
ENSMUSG00000084319	-2.80152	6.25914	29.1921	6.55444e-08	3.84463e-06
ENSMUSG00000079100	-2.71506	-1.71543	29.1585	6.66939e-08	3.89931e-06
ENSMUSG00000053769	-2.90892	1.14336	29.1483	6.70456e-08	3.90715e-06
ENSMUSG00000038900	-2.2953	2.65462	29.1417	6.72728e-08	3.9077e-06
ENSMUSG00000050621	-9.23412	3.55445	29.1278	6.7758e-08	3.92319e-06
ENSMUSG00000076281	-8.01311	3.19549	29.1137	6.8254e-08	3.9392e-06
ENSMUSG00000037570	-2.0346	4.82344	29.101	6.87013e-08	3.95231e-06
ENSMUSG00000066543	-4.07973	-2.2487	29.0633	7.00512e-08	4.01709e-06
ENSMUSG00000083544	7.02372	-1.03271	29.0521	7.04562e-08	4.02555e-06
ENSMUSG00000085270	-3.1163	-0.324539	29.0431	7.07847e-08	4.02555e-06
ENSMUSG00000084111	-5.80274	-0.415213	29.0385	7.09537e-08	4.02555e-06
ENSMUSG00000056612	-2.02115	2.93885	29.0346	7.10958e-08	4.02555e-06
ENSMUSG00000057411	-1.91551	5.22267	29.0258	7.14204e-08	4.03121e-06
ENSMUSG00000083261	-6.41134	2.95895	29.0161	7.17787e-08	4.03873e-06
ENSMUSG00000084416	-2.20702	5.02021	28.9898	7.27618e-08	4.08126e-06
ENSMUSG00000070443	-3.26325	-1.09714	28.9579	7.39678e-08	4.13598e-06
ENSMUSG00000025794	-2.22548	5.67859	28.8974	7.63137e-08	4.2539e-06
ENSMUSG00000081087	-8.37423	1.98167	28.8755	7.71821e-08	4.28898e-06
ENSMUSG00000066632	-6.22002	0.775825	28.8527	7.80969e-08	4.31974e-06
ENSMUSG00000087322	-3.2962	-0.963184	28.8497	7.82168e-08	4.31974e-06
ENSMUSG00000091026	-4.91003	1.14791	28.8431	7.84832e-08	4.32115e-06
ENSMUSG00000048191	-4.60192	1.73056	28.836	7.87746e-08	4.32393e-06
ENSMUSG00000044639	8.58139	-0.644122	28.8244	7.92453e-08	4.32651e-06
ENSMUSG00000081715	4.78295	-0.550663	28.823	7.93037e-08	4.32651e-06
ENSMUSG00000029352	-2.23896	0.356353	28.8034	8.01104e-08	4.35728e-06
ENSMUSG00000067288	-2.23182	3.31743	28.7887	8.07221e-08	4.37728e-06
ENSMUSG00000064365	7.39465	-1.79971	28.7773	8.11973e-08	4.38979e-06
ENSMUSG00000080816	-2.07301	-1.45175	28.7671	8.16242e-08	4.39962e-06
ENSMUSG00000059775	-2.54068	4.34136	28.7584	8.19955e-08	4.4064e-06
ENSMUSG00000081578	5.46011	1.38278	28.7441	8.26025e-08	4.42577e-06
ENSMUSG00000057036	-10.7941	5.07248	28.7329	8.30797e-08	4.42722e-06
ENSMUSG00000079942	-3.05247	-1.12382	28.7319	8.31229e-08	4.42722e-06
ENSMUSG00000060639	-2.17737	0.44675	28.7038	8.43395e-08	4.46746e-06
ENSMUSG00000081729	2.99429	2.6882	28.7029	8.43762e-08	4.46746e-06
ENSMUSG00000062461	-3.20497	-2.4615	28.674	8.56464e-08	4.50584e-06
ENSMUSG00000083328	-6.57627	0.714805	28.6714	8.57632e-08	4.50584e-06
ENSMUSG00000085609	-2.55015	1.36005	28.6693	8.58543e-08	4.50584e-06
ENSMUSG00000082744	8.36488	-0.818921	28.6444	8.69656e-08	4.53992e-06
ENSMUSG00000059249	-1.88673	3.34737	28.6434	8.70094e-08	4.53992e-06
ENSMUSG00000064366	7.3889	-1.77543	28.6286	8.76769e-08	4.54046e-06
ENSMUSG00000078153	-2.33585	2.81085	28.6282	8.76978e-08	4.54046e-06
ENSMUSG00000092884	-12.0392	2.19163	28.6227	8.79437e-08	4.54046e-06
ENSMUSG00000088036	-2.24981	-0.216802	28.6208	8.80317e-08	4.54046e-06
ENSMUSG00000091537	-2.55202	4.2511	28.5968	8.91312e-08	4.584e-06
ENSMUSG00000065608	-2.50919	-0.403955	28.5706	9.03445e-08	4.62551e-06
ENSMUSG00000059634	-4.13155	0.397979	28.5656	9.05762e-08	4.62551e-06
ENSMUSG00000028452	-2.08776	5.89313	28.5627	9.07115e-08	4.62551e-06
ENSMUSG00000046991	-2.38648	-0.825285	28.5459	9.15024e-08	4.64775e-06
ENSMUSG00000047652	7.00787	-1.06117	28.5346	9.20393e-08	4.64775e-06
ENSMUSG00000053173	-3.37843	2.14023	28.5321	9.21602e-08	4.64775e-06
ENSMUSG00000074521	-3.80619	-1.36926	28.5289	9.23083e-08	4.64775e-06
ENSMUSG00000085376	-2.93285	-0.950648	28.5261	9.24422e-08	4.64775e-06
ENSMUSG00000093364	-12.1764	2.42354	28.5116	9.31373e-08	4.66629e-06
ENSMUSG00000082164	5.53749	1.09208	28.5076	9.33311e-08	4.66629e-06
ENSMUSG00000091460	-3.80188	-0.723375	28.4824	9.45552e-08	4.71436e-06
ENSMUSG00000063543	-9.31535	-0.0341969	28.4657	9.53743e-08	4.73101e-06
ENSMUSG00000081684	-6.70913	-0.579548	28.4648	9.54162e-08	4.73101e-06
ENSMUSG00000073455	-2.01349	-0.506444	28.4571	9.57958e-08	4.73675e-06
ENSMUSG00000064841	-2.6545	-0.210881	28.4195	9.76744e-08	4.81637e-06
ENSMUSG00000024793	-2.74258	4.50578	28.4022	9.85555e-08	4.8465e-06
ENSMUSG00000018861	-1.53507	3.59696	28.3655	1.0044e-07	4.91956e-06
ENSMUSG00000091845	-3.69492	2.97116	28.3581	1.00825e-07	4.91956e-06
ENSMUSG00000087307	-4.07402	-0.197952	28.3528	1.01103e-07	4.91956e-06
ENSMUSG00000025351	-1.96102	4.55774	28.3521	1.01138e-07	4.91956e-06
ENSMUSG00000079283	-1.98743	1.93443	28.3259	1.02515e-07	4.96878e-06
ENSMUSG00000084131	-5.99526	2.16225	28.3201	1.02824e-07	4.96878e-06
ENSMUSG00000055839	-2.09933	5.90324	28.3171	1.0298e-07	4.96878e-06
ENSMUSG00000014980	-2.18796	3.21606	28.3117	1.03273e-07	4.96954e-06
ENSMUSG00000084838	-11.1966	1.83762	28.2939	1.04222e-07	5.00182e-06
ENSMUSG00000012126	-1.7968	3.55647	28.2659	1.05745e-07	5.04936e-06
ENSMUSG00000004455	-2.45591	4.13502	28.2653	1.05775e-07	5.04936e-06
ENSMUSG00000087269	-1.44953	1.28376	28.2396	1.07186e-07	5.10315e-06
ENSMUSG00000017713	-1.70841	1.71729	28.2341	1.07492e-07	5.10418e-06
ENSMUSG00000014782	-1.96415	0.833701	28.2236	1.08081e-07	5.10946e-06
ENSMUSG00000021281	-1.43997	1.90092	28.2219	1.08173e-07	5.10946e-06
ENSMUSG00000069939	-4.41847	-1.0872	28.1933	1.09784e-07	5.1592e-06
ENSMUSG00000053964	-1.63998	1.55589	28.1925	1.09829e-07	5.1592e-06
ENSMUSG00000019158	-1.6163	4.36	28.1875	1.10112e-07	5.1592e-06
ENSMUSG00000059159	-8.67038	1.83866	28.1829	1.10376e-07	5.1592e-06
ENSMUSG00000076271	-4.55029	-2.41459	28.1717	1.11018e-07	5.17432e-06
ENSMUSG00000082487	-3.66163	-2.26193	28.1667	1.11301e-07	5.17432e-06
ENSMUSG00000081992	-3.01746	-1.98286	28.1622	1.11564e-07	5.17432e-06
ENSMUSG00000083992	-2.06508	5.5824	28.1384	1.12941e-07	5.22467e-06
ENSMUSG00000019659	-1.96652	3.8717	28.1295	1.13464e-07	5.22567e-06
ENSMUSG00000058905	-3.91658	-1.42324	28.1281	1.13545e-07	5.22567e-06
ENSMUSG00000066487	-4.31642	-0.816008	28.1085	1.14701e-07	5.26541e-06
ENSMUSG00000063480	-3.29524	5.04064	28.0885	1.15894e-07	5.30255e-06
ENSMUSG00000024205	-5.62032	0.921097	28.0837	1.16181e-07	5.30255e-06
ENSMUSG00000065422	-3.98376	-2.02865	28.0801	1.16397e-07	5.30255e-06
ENSMUSG00000081196	6.54325	-1.26811	28.0616	1.17513e-07	5.33778e-06
ENSMUSG00000059022	-1.79854	1.20065	28.0575	1.17765e-07	5.33778e-06
ENSMUSG00000065282	-1.87249	-1.43799	28.0494	1.18258e-07	5.34665e-06
ENSMUSG00000040824	-1.85969	4.82633	28.0369	1.19024e-07	5.36776e-06
ENSMUSG00000033508	-2.4921	0.397503	28.03	1.19452e-07	5.37355e-06
ENSMUSG00000001082	-1.42185	4.11847	28.0049	1.21012e-07	5.43009e-06
ENSMUSG00000046847	-1.46423	0.0633996	27.9686	1.23303e-07	5.50156e-06
ENSMUSG00000067121	-2.69932	1.65165	27.9651	1.23523e-07	5.50156e-06
ENSMUSG00000073737	-5.72184	-1.04168	27.9629	1.23664e-07	5.50156e-06
ENSMUSG00000023052	-3.68491	0.267723	27.9603	1.2383e-07	5.50156e-06
ENSMUSG00000074506	-9.00143	0.992762	27.9343	1.25502e-07	5.56208e-06
ENSMUSG00000091035	-2.73117	-1.09201	27.9293	1.25828e-07	5.56278e-06
ENSMUSG00000079724	-3.32126	1.09285	27.9113	1.27005e-07	5.59396e-06
ENSMUSG00000081740	-7.23859	-0.384816	27.9033	1.27529e-07	5.59396e-06
ENSMUSG00000057506	-2.71833	3.01805	27.9	1.27748e-07	5.59396e-06
ENSMUSG00000070572	-2.61896	1.63702	27.8995	1.2778e-07	5.59396e-06
ENSMUSG00000062382	-9.47842	2.44141	27.8883	1.28526e-07	5.60786e-06
ENSMUSG00000045435	-1.25599	3.08954	27.8837	1.28827e-07	5.60786e-06
ENSMUSG00000090323	1.8896	-0.358171	27.8806	1.29035e-07	5.60786e-06
ENSMUSG00000070282	-1.187	2.30644	27.8618	1.30296e-07	5.6399e-06
ENSMUSG00000050490	-2.20239	2.75918	27.8603	1.30401e-07	5.6399e-06
ENSMUSG00000070025	-2.52377	-0.91441	27.8319	1.32323e-07	5.70156e-06
ENSMUSG00000082760	4.61548	-0.800378	27.8299	1.32466e-07	5.70156e-06
ENSMUSG00000036196	-1.14538	2.41233	27.8253	1.32779e-07	5.70156e-06
ENSMUSG00000033307	-2.62347	5.41124	27.8036	1.34275e-07	5.75205e-06
ENSMUSG00000033987	-2.32883	0.738233	27.7772	1.3612e-07	5.81719e-06
ENSMUSG00000082099	-3.83697	-2.3517	27.7669	1.36849e-07	5.82581e-06
ENSMUSG00000074797	-1.89393	4.38823	27.7595	1.37375e-07	5.82581e-06
ENSMUSG00000063524	-2.58408	7.66895	27.7562	1.37606e-07	5.82581e-06
ENSMUSG00000090785	-3.58827	0.706363	27.756	1.3762e-07	5.82581e-06
ENSMUSG00000058922	-4.4863	4.26985	27.7273	1.39674e-07	5.88032e-06
ENSMUSG00000084904	-3.40449	2.28737	27.7222	1.4005e-07	5.88032e-06
ENSMUSG00000090896	-4.38167	-1.59627	27.7217	1.40079e-07	5.88032e-06
ENSMUSG00000048442	-1.57552	-0.0758801	27.7198	1.40218e-07	5.88032e-06
ENSMUSG00000082399	-4.1026	-2.06799	27.6806	1.4309e-07	5.98677e-06
ENSMUSG00000029022	-1.67107	4.0741	27.6401	1.46118e-07	6.07634e-06
ENSMUSG00000083104	-2.42723	-2.38636	27.638	1.4628e-07	6.07634e-06
ENSMUSG00000031754	-1.87273	1.74484	27.6369	1.46358e-07	6.07634e-06
ENSMUSG00000035530	-2.30454	7.10645	27.6339	1.46585e-07	6.07634e-06
ENSMUSG00000092772	-11.396	1.79971	27.6226	1.47449e-07	6.09103e-06
ENSMUSG00000091570	4.59578	0.857964	27.6203	1.47618e-07	6.09103e-06
ENSMUSG00000072972	-1.99104	-1.64676	27.6136	1.48134e-07	6.0983e-06
ENSMUSG00000001642	-2.23397	2.94583	27.5889	1.50039e-07	6.16261e-06
ENSMUSG00000078297	-2.62725	-0.420222	27.5832	1.50478e-07	6.16299e-06
ENSMUSG00000091588	-3.28431	-2.21939	27.5799	1.50736e-07	6.16299e-06
ENSMUSG00000076218	-6.07676	-1.81646	27.5662	1.51808e-07	6.19274e-06
ENSMUSG00000082607	7.54454	-0.491992	27.5591	1.52364e-07	6.2013e-06
ENSMUSG00000061983	-2.43733	2.22208	27.5439	1.53567e-07	6.20959e-06
ENSMUSG00000073844	-2.48234	1.85804	27.5398	1.53894e-07	6.20959e-06
ENSMUSG00000077575	-3.03572	-0.979718	27.539	1.53958e-07	6.20959e-06
ENSMUSG00000029131	-2.29711	4.75633	27.5379	1.54046e-07	6.20959e-06
ENSMUSG00000090841	-2.38174	6.62694	27.5348	1.54297e-07	6.20959e-06
ENSMUSG00000087484	-2.21139	-0.105247	27.5064	1.56574e-07	6.26317e-06
ENSMUSG00000025508	-2.14115	5.55893	27.5038	1.56787e-07	6.26317e-06
ENSMUSG00000081302	3.05628	1.39288	27.4955	1.57458e-07	6.26317e-06
ENSMUSG00000079444	2.23502	-0.34557	27.4945	1.57538e-07	6.26317e-06
ENSMUSG00000036552	-1.28566	2.62078	27.4901	1.57899e-07	6.26317e-06
ENSMUSG00000091561	-1.89971	-0.974372	27.4863	1.58212e-07	6.26317e-06
ENSMUSG00000091580	-2.07542	2.50059	27.4818	1.58576e-07	6.26317e-06
ENSMUSG00000034892	-2.10495	1.76229	27.4807	1.5867e-07	6.26317e-06
ENSMUSG00000092167	-2.75343	0.00606952	27.4795	1.58769e-07	6.26317e-06
ENSMUSG00000087524	-1.64124	0.136042	27.4565	1.6067e-07	6.32427e-06
ENSMUSG00000038274	-2.7342	2.21138	27.416	1.64072e-07	6.41764e-06
ENSMUSG00000087616	-2.10526	-0.198847	27.4154	1.64119e-07	6.41764e-06
ENSMUSG00000082087	-6.79102	-1.10934	27.4143	1.6421e-07	6.41764e-06
ENSMUSG00000086904	-2.86337	-2.16768	27.4082	1.64732e-07	6.41764e-06
ENSMUSG00000017778	-2.59763	3.22504	27.4062	1.64905e-07	6.41764e-06
ENSMUSG00000010651	-3.32342	0.864754	27.4029	1.65187e-07	6.41764e-06
ENSMUSG00000043716	-2.1642	6.73597	27.3865	1.66591e-07	6.43473e-06
ENSMUSG00000082539	7.18267	-1.87686	27.3859	1.66639e-07	6.43473e-06
ENSMUSG00000057841	-2.20114	6.46985	27.3852	1.66703e-07	6.43473e-06
ENSMUSG00000092729	-8.40339	-0.747326	27.3797	1.67174e-07	6.43909e-06
ENSMUSG00000091403	-6.17791	-1.80335	27.3708	1.67947e-07	6.44501e-06
ENSMUSG00000067106	-5.587	0.318275	27.3697	1.68047e-07	6.44501e-06
ENSMUSG00000091086	-10.8588	3.7223	27.3523	1.69566e-07	6.48943e-06
ENSMUSG00000065663	-2.70753	-1.57395	27.327	1.71794e-07	6.56069e-06
ENSMUSG00000036781	-1.7176	2.48556	27.2979	1.744e-07	6.64609e-06
ENSMUSG00000060600	-1.99508	2.53224	27.2874	1.7535e-07	6.66814e-06
ENSMUSG00000048087	-1.99813	1.61892	27.2829	1.75755e-07	6.66939e-06
ENSMUSG00000035262	-2.14743	0.588038	27.2674	1.77171e-07	6.6838e-06
ENSMUSG00000085299	-2.13453	-1.93864	27.2669	1.7722e-07	6.6838e-06
ENSMUSG00000091083	-3.17142	-0.890158	27.2665	1.77252e-07	6.6838e-06
ENSMUSG00000090862	-2.40344	1.67099	27.257	1.78131e-07	6.70289e-06
ENSMUSG00000022193	-1.67594	5.12768	27.236	1.80074e-07	6.7537e-06
ENSMUSG00000078134	-3.46938	0.791433	27.2343	1.80234e-07	6.7537e-06
ENSMUSG00000083281	2.85116	-1.82097	27.226	1.8101e-07	6.76863e-06
ENSMUSG00000081810	-5.29069	-0.515241	27.2123	1.82299e-07	6.80266e-06
ENSMUSG00000084153	2.57335	2.19449	27.201	1.83366e-07	6.81637e-06
ENSMUSG00000081603	-2.47818	3.68888	27.198	1.83648e-07	6.81637e-06
ENSMUSG00000081944	-1.89866	0.685429	27.1963	1.83805e-07	6.81637e-06
ENSMUSG00000061468	-2.96792	3.37549	27.1902	1.84391e-07	6.81736e-06
ENSMUSG00000068749	-2.46354	4.2833	27.1881	1.84592e-07	6.81736e-06
ENSMUSG00000044424	-3.37961	3.06022	27.1838	1.84998e-07	6.81834e-06
ENSMUSG00000032105	-1.66125	0.764857	27.1778	1.85579e-07	6.81886e-06
ENSMUSG00000090691	-2.57395	-0.710743	27.1739	1.85949e-07	6.81886e-06
ENSMUSG00000082044	-2.04516	1.9495	27.1718	1.86152e-07	6.81886e-06
ENSMUSG00000070891	-3.09265	-1.07968	27.1587	1.87422e-07	6.84596e-06
ENSMUSG00000042043	-1.97769	4.3361	27.1563	1.87655e-07	6.84596e-06
ENSMUSG00000023966	-1.67186	3.34864	27.1495	1.88311e-07	6.85596e-06
ENSMUSG00000081895	-9.20797	3.34858	27.1318	1.90043e-07	6.90455e-06
ENSMUSG00000032215	-1.76392	4.44108	27.1206	1.91151e-07	6.90455e-06
ENSMUSG00000062006	-1.98219	4.77782	27.1194	1.91273e-07	6.90455e-06
ENSMUSG00000058558	-1.4292	2.49262	27.115	1.91705e-07	6.90455e-06
ENSMUSG00000068979	-5.45672	-1.06693	27.1101	1.92194e-07	6.90455e-06
ENSMUSG00000085460	-1.85559	-0.87465	27.1043	1.92767e-07	6.90455e-06
ENSMUSG00000083183	3.05886	-1.0094	27.1038	1.92817e-07	6.90455e-06
ENSMUSG00000043483	-1.99303	4.88984	27.0993	1.93266e-07	6.90455e-06
ENSMUSG00000031950	-2.21471	5.30817	27.0952	1.93676e-07	6.90455e-06
ENSMUSG00000081485	-3.30584	3.94277	27.0939	1.93804e-07	6.90455e-06
ENSMUSG00000082623	7.65764	0.777448	27.0932	1.93877e-07	6.90455e-06
ENSMUSG00000061979	-1.53802	3.6541	27.0843	1.94778e-07	6.92292e-06
ENSMUSG00000089788	-2.07863	4.10473	27.0774	1.95465e-07	6.92309e-06
ENSMUSG00000062997	-2.21874	3.17393	27.0766	1.95554e-07	6.92309e-06
ENSMUSG00000032959	-2.12087	7.15663	27.0703	1.96186e-07	6.93177e-06
ENSMUSG00000065530	-5.6363	-1.32164	27.0576	1.97484e-07	6.96394e-06
ENSMUSG00000059866	-1.17312	4.45532	27.0414	1.99146e-07	7.00877e-06
ENSMUSG00000048164	-1.37976	2.9375	27.0351	1.99792e-07	7.01774e-06
ENSMUSG00000024414	-1.68458	4.02431	27.0277	2.00564e-07	7.03109e-06
ENSMUSG00000056209	-2.50698	1.73441	27.0194	2.01428e-07	7.03693e-06
ENSMUSG00000027932	-1.34679	2.8358	27.0153	2.01849e-07	7.03693e-06
ENSMUSG00000081255	2.22647	0.998458	27.0148	2.01906e-07	7.03693e-06
ENSMUSG00000066860	-2.60194	2.10913	26.9983	2.03631e-07	7.08329e-06
ENSMUSG00000058816	-6.12749	-1.55997	26.9715	2.06481e-07	7.16853e-06
ENSMUSG00000003062	-1.616	4.49568	26.957	2.08038e-07	7.20863e-06
ENSMUSG00000060739	-1.61819	4.11813	26.9498	2.08804e-07	7.22124e-06
ENSMUSG00000084006	6.14468	-1.3093	26.9187	2.12199e-07	7.30513e-06
ENSMUSG00000090610	-2.44974	2.51234	26.9185	2.12215e-07	7.30513e-06
ENSMUSG00000074555	-2.15474	-1.28015	26.9164	2.12451e-07	7.30513e-06
ENSMUSG00000081673	-4.04028	0.310463	26.909	2.13259e-07	7.31891e-06
ENSMUSG00000080316	-1.92547	3.80865	26.9024	2.13991e-07	7.33002e-06
ENSMUSG00000002227	-2.0779	3.63123	26.8931	2.1502e-07	7.35123e-06
ENSMUSG00000081051	-2.00639	5.13119	26.8745	2.17109e-07	7.40854e-06
ENSMUSG00000089651	-4.21192	-0.424599	26.8698	2.17632e-07	7.4123e-06
ENSMUSG00000036138	-1.7662	5.27106	26.8643	2.18254e-07	7.4178e-06
ENSMUSG00000007892	-2.06049	7.89778	26.8611	2.1862e-07	7.4178e-06
ENSMUSG00000086922	-1.46469	4.47913	26.8496	2.19918e-07	7.44774e-06
ENSMUSG00000067161	-2.44844	2.57971	26.8407	2.20936e-07	7.46814e-06
ENSMUSG00000049751	-2.30875	4.43945	26.8314	2.21997e-07	7.48067e-06
ENSMUSG00000089767	-2.62348	0.884269	26.8302	2.2214e-07	7.48067e-06
ENSMUSG00000064347	10.337	2.17268	26.8266	2.22557e-07	7.48068e-06
ENSMUSG00000083097	-3.64547	3.34503	26.7998	2.25659e-07	7.57077e-06
ENSMUSG00000061477	-2.10521	4.13762	26.7838	2.27533e-07	7.60045e-06
ENSMUSG00000069223	-2.67915	-2.34134	26.777	2.28344e-07	7.60045e-06
ENSMUSG00000083679	-1.72931	5.81536	26.776	2.28462e-07	7.60045e-06
ENSMUSG00000032595	-1.71255	1.12223	26.7744	2.28641e-07	7.60045e-06
ENSMUSG00000022574	-1.3996	2.84281	26.7743	2.28661e-07	7.60045e-06
ENSMUSG00000085028	-2.36552	3.4715	26.7531	2.31175e-07	7.6698e-06
ENSMUSG00000014747	-2.21449	0.105081	26.7309	2.33854e-07	7.73228e-06
ENSMUSG00000067203	-1.86335	0.696802	26.7303	2.3392e-07	7.73228e-06
ENSMUSG00000079103	-2.50846	-1.0794	26.6956	2.38157e-07	7.85434e-06
ENSMUSG00000093233	-2.92191	-1.85095	26.693	2.38488e-07	7.85434e-06
ENSMUSG00000091318	-6.24531	1.14448	26.678	2.40338e-07	7.90079e-06
ENSMUSG00000081999	-1.56152	3.74009	26.6655	2.41906e-07	7.93778e-06
ENSMUSG00000073616	-1.50468	5.33042	26.6581	2.42828e-07	7.95352e-06
ENSMUSG00000057157	-3.63851	-0.896982	26.6342	2.45858e-07	8.03808e-06
ENSMUSG00000081855	-4.35521	-0.498386	26.6236	2.47201e-07	8.06729e-06
ENSMUSG00000081208	3.27844	3.06844	26.6176	2.4798e-07	8.07802e-06
ENSMUSG00000082601	4.75313	-0.437124	26.6074	2.49293e-07	8.08832e-06
ENSMUSG00000093089	-2.65801	-2.28755	26.6072	2.49313e-07	8.08832e-06
ENSMUSG00000085156	-1.91044	0.985299	26.6036	2.49783e-07	8.08832e-06
ENSMUSG00000084370	2.14442	-1.91407	26.5982	2.50477e-07	8.08832e-06
ENSMUSG00000045799	-3.71821	3.25437	26.5958	2.50794e-07	8.08832e-06
ENSMUSG00000082284	-7.67018	-0.317413	26.5908	2.51437e-07	8.08832e-06
ENSMUSG00000062867	-2.27996	3.37434	26.5907	2.5145e-07	8.08832e-06
ENSMUSG00000057836	-3.29634	-0.934602	26.5688	2.54318e-07	8.15469e-06
ENSMUSG00000043644	-1.61548	1.4104	26.568	2.54422e-07	8.15469e-06
ENSMUSG00000019505	-2.01506	8.45072	26.5607	2.55391e-07	8.17115e-06
ENSMUSG00000021041	-3.46407	-1.20153	26.5466	2.5726e-07	8.2163e-06
ENSMUSG00000065564	-3.57553	-0.25412	26.5284	2.5969e-07	8.27919e-06
ENSMUSG00000015126	-1.3428	3.83775	26.5214	2.60628e-07	8.29436e-06
ENSMUSG00000041624	3.99194	4.24736	26.5154	2.61449e-07	8.3057e-06
ENSMUSG00000065336	-3.28752	-0.211328	26.5116	2.61964e-07	8.3057e-06
ENSMUSG00000068706	-1.81695	5.38282	26.5086	2.62373e-07	8.3057e-06
ENSMUSG00000082241	-6.86997	-1.00523	26.4851	2.65583e-07	8.39251e-06
ENSMUSG00000071041	-1.59661	3.59463	26.4811	2.66123e-07	8.39479e-06
ENSMUSG00000023968	-3.21542	0.97001	26.4738	2.67131e-07	8.41182e-06
ENSMUSG00000054779	-2.66125	-1.92725	26.4579	2.69346e-07	8.46672e-06
ENSMUSG00000057605	-3.43887	-0.592054	26.4501	2.7043e-07	8.47953e-06
ENSMUSG00000037070	-2.05333	3.68545	26.4478	2.70755e-07	8.47953e-06
ENSMUSG00000072894	-4.16054	0.345903	26.4448	2.71171e-07	8.47953e-06
ENSMUSG00000038489	-2.16921	3.46169	26.441	2.71718e-07	8.48186e-06
ENSMUSG00000016252	-1.8087	5.76368	26.4178	2.74995e-07	8.56923e-06
ENSMUSG00000078125	-3.94572	-1.9019	26.4047	2.76869e-07	8.60222e-06
ENSMUSG00000061518	-2.01614	6.39643	26.4037	2.77012e-07	8.60222e-06
ENSMUSG00000083836	-5.1976	1.4371	26.3798	2.8046e-07	8.69425e-06
ENSMUSG00000025461	-2.28313	-0.291245	26.3749	2.81168e-07	8.70117e-06
ENSMUSG00000058246	-2.73422	0.585335	26.3713	2.817e-07	8.70263e-06
ENSMUSG00000083200	3.38655	-1.5574	26.3539	2.84241e-07	8.75936e-06
ENSMUSG00000085894	-2.00227	0.954115	26.3521	2.84512e-07	8.75936e-06
ENSMUSG00000002825	-1.4397	3.61474	26.3485	2.85034e-07	8.76041e-06
ENSMUSG00000091549	-2.15886	2.36836	26.3321	2.87467e-07	8.82009e-06
ENSMUSG00000087439	-3.00722	-2.00115	26.3243	2.88627e-07	8.82139e-06
ENSMUSG00000089782	-1.88433	4.64216	26.3222	2.88944e-07	8.82139e-06
ENSMUSG00000091299	-1.9231	2.11223	26.322	2.88984e-07	8.82139e-06
ENSMUSG00000025156	-1.83664	5.24016	26.3169	2.89739e-07	8.82943e-06
ENSMUSG00000022940	-1.46196	3.37598	26.2953	2.93005e-07	8.90468e-06
ENSMUSG00000084384	-1.74089	3.87753	26.2929	2.93366e-07	8.90468e-06
ENSMUSG00000088177	-4.53858	-1.6699	26.2907	2.93697e-07	8.90468e-06
ENSMUSG00000075053	-2.26727	4.94662	26.2819	2.95048e-07	8.91568e-06
ENSMUSG00000060803	-1.78348	5.58109	26.2818	2.95054e-07	8.91568e-06
ENSMUSG00000034762	-1.23487	-0.317291	26.2758	2.9598e-07	8.91953e-06
ENSMUSG00000059343	3.29446	5.3658	26.2745	2.96175e-07	8.91953e-06
ENSMUSG00000060860	-2.12024	3.05181	26.2649	2.97648e-07	8.92399e-06
ENSMUSG00000014294	-1.83724	5.40719	26.2643	2.97739e-07	8.92399e-06
ENSMUSG00000085568	-2.90463	-1.97451	26.2638	2.97815e-07	8.92399e-06
ENSMUSG00000022555	-1.65757	4.19559	26.2471	3.00412e-07	8.97391e-06
ENSMUSG00000034175	-1.43602	3.74201	26.2466	3.0048e-07	8.97391e-06
ENSMUSG00000081574	-3.82884	-2.53997	26.2186	3.04866e-07	9.07207e-06
ENSMUSG00000049349	-2.19836	-2.0247	26.2176	3.05037e-07	9.07207e-06
ENSMUSG00000059743	-1.78288	4.76731	26.2122	3.05879e-07	9.07207e-06
ENSMUSG00000081221	-3.21006	0.108749	26.2117	3.0597e-07	9.07207e-06
ENSMUSG00000091957	-4.77552	-0.179187	26.2096	3.06294e-07	9.07207e-06
ENSMUSG00000093193	-9.06845	-0.449232	26.1843	3.10343e-07	9.17684e-06
ENSMUSG00000037772	-2.18202	0.850986	26.1754	3.11769e-07	9.19153e-06
ENSMUSG00000031896	-1.9885	-0.777161	26.1738	3.12024e-07	9.19153e-06
ENSMUSG00000066551	-1.85808	4.72909	26.171	3.12485e-07	9.19153e-06
ENSMUSG00000092526	-2.88453	-0.240019	26.1685	3.12888e-07	9.19153e-06
ENSMUSG00000082120	2.87424	4.65516	26.1519	3.15591e-07	9.25578e-06
ENSMUSG00000008682	-2.50205	2.30801	26.1217	3.20559e-07	9.3852e-06
ENSMUSG00000039041	-1.82754	4.33576	26.1188	3.21049e-07	9.3852e-06
ENSMUSG00000067274	-1.42739	6.90877	26.1023	3.23795e-07	9.44835e-06
ENSMUSG00000036835	-2.70477	2.364	26.0995	3.24262e-07	9.44835e-06
ENSMUSG00000084166	-5.18819	-1.01661	26.0864	3.26474e-07	9.48987e-06
ENSMUSG00000083864	3.32596	1.151	26.0848	3.26745e-07	9.48987e-06
ENSMUSG00000082872	1.87699	3.37694	26.0801	3.27536e-07	9.49749e-06
ENSMUSG00000082738	2.37909	0.889727	26.0714	3.2902e-07	9.52514e-06
ENSMUSG00000083044	-3.86272	-0.282467	26.0655	3.30032e-07	9.53713e-06
ENSMUSG00000030905	-1.68931	7.38507	26.0628	3.30497e-07	9.53713e-06
ENSMUSG00000042870	-2.36386	0.293046	26.042	3.34062e-07	9.59333e-06
ENSMUSG00000015451	-2.18037	1.13467	26.041	3.34244e-07	9.59333e-06
ENSMUSG00000064349	7.67118	2.77889	26.0409	3.34256e-07	9.59333e-06
ENSMUSG00000053889	-2.81637	-2.22623	26.039	3.34583e-07	9.59333e-06
ENSMUSG00000028495	-1.66306	2.41506	25.9893	3.4331e-07	9.82787e-06
ENSMUSG00000030869	-2.03992	4.37861	25.981	3.44798e-07	9.85474e-06
ENSMUSG00000085403	-2.50473	-1.67557	25.9685	3.47029e-07	9.90273e-06
ENSMUSG00000075515	-5.60424	-1.93285	25.9632	3.47985e-07	9.903e-06
ENSMUSG00000051246	-1.22891	1.40943	25.9623	3.48142e-07	9.903e-06
ENSMUSG00000069804	-4.40018	-1.47297	25.9489	3.50578e-07	9.95653e-06
ENSMUSG00000078887	-5.01158	-1.59748	25.9403	3.52136e-07	9.98273e-06
ENSMUSG00000081593	-3.68605	-1.99056	25.9377	3.52613e-07	9.98273e-06
ENSMUSG00000082280	-2.21587	3.50176	25.9199	3.55874e-07	1.00592e-05
ENSMUSG00000031068	-1.64792	4.53439	25.9126	3.57239e-07	1.00819e-05
ENSMUSG00000042079	-2.20259	4.0213	25.9025	3.59104e-07	1.01186e-05
ENSMUSG00000078965	-5.28375	-1.41363	25.8985	3.59856e-07	1.01239e-05
ENSMUSG00000061816	-2.26577	-1.16656	25.8841	3.62541e-07	1.01835e-05
ENSMUSG00000071644	-1.93482	5.90821	25.865	3.66145e-07	1.02686e-05
ENSMUSG00000029918	-2.1411	3.64688	25.8617	3.66783e-07	1.02705e-05
ENSMUSG00000021240	-1.25852	3.80218	25.8574	3.6759e-07	1.02771e-05
ENSMUSG00000083364	-2.45403	0.685603	25.8416	3.70622e-07	1.03457e-05
ENSMUSG00000082301	6.78839	0.0422023	25.8299	3.72876e-07	1.03925e-05
ENSMUSG00000081853	2.01771	-1.54132	25.8166	3.75438e-07	1.04332e-05
ENSMUSG00000019689	-1.95145	3.1748	25.8152	3.75711e-07	1.04332e-05
ENSMUSG00000078572	-1.62239	2.82512	25.8133	3.7608e-07	1.04332e-05
ENSMUSG00000028367	-1.25367	5.03868	25.8047	3.77767e-07	1.04638e-05
ENSMUSG00000021520	-2.04086	4.54388	25.7826	3.82114e-07	1.05485e-05
ENSMUSG00000053038	-1.47982	5.55378	25.7807	3.82485e-07	1.05485e-05
ENSMUSG00000029394	-2.68826	3.27229	25.7802	3.82589e-07	1.05485e-05
ENSMUSG00000062353	-10.0045	4.49344	25.7638	3.85859e-07	1.06218e-05
ENSMUSG00000054717	-2.46682	0.22745	25.7563	3.87362e-07	1.06218e-05
ENSMUSG00000087059	-2.20499	-0.906592	25.7543	3.87752e-07	1.06218e-05
ENSMUSG00000082424	-3.71054	-0.967167	25.754	3.87819e-07	1.06218e-05
ENSMUSG00000081259	6.17567	-0.881346	25.7521	3.88205e-07	1.06218e-05
ENSMUSG00000040681	-1.76538	4.91122	25.7307	3.92528e-07	1.07163e-05
ENSMUSG00000081325	-4.6667	-2.16237	25.7291	3.92852e-07	1.07163e-05
ENSMUSG00000028800	-1.77742	3.77088	25.7229	3.9413e-07	1.07253e-05
ENSMUSG00000090136	-3.54808	2.09129	25.717	3.9533e-07	1.07253e-05
ENSMUSG00000084086	3.80443	-1.18805	25.7136	3.96023e-07	1.07253e-05
ENSMUSG00000045193	-1.14393	5.71382	25.7094	3.96896e-07	1.07253e-05
ENSMUSG00000070427	-1.99354	1.92786	25.7081	3.97148e-07	1.07253e-05
ENSMUSG00000043024	-1.9498	1.85283	25.7069	3.97404e-07	1.07253e-05
ENSMUSG00000043747	-2.7286	-1.94295	25.7064	3.97514e-07	1.07253e-05
ENSMUSG00000074466	-1.43295	0.746985	25.7042	3.97964e-07	1.07253e-05
ENSMUSG00000083808	-3.9073	-1.78268	25.692	4.00482e-07	1.07704e-05
ENSMUSG00000007989	3.12815	4.23834	25.6903	4.00836e-07	1.07704e-05
ENSMUSG00000040701	-1.64115	3.17676	25.6863	4.01672e-07	1.07767e-05
ENSMUSG00000031711	-1.10955	4.06489	25.6633	4.0648e-07	1.08894e-05
ENSMUSG00000084168	-6.08507	-1.78037	25.6558	4.08071e-07	1.09158e-05
ENSMUSG00000084230	-2.36086	1.16677	25.6453	4.10288e-07	1.09445e-05
ENSMUSG00000035585	-1.37606	5.29942	25.6421	4.1097e-07	1.09445e-05
ENSMUSG00000064193	-3.25645	5.26894	25.6421	4.10976e-07	1.09445e-05
ENSMUSG00000032579	-1.46951	3.44467	25.6381	4.11823e-07	1.09508e-05
ENSMUSG00000074754	-1.61272	3.01423	25.6348	4.12539e-07	1.09536e-05
ENSMUSG00000082810	5.91512	-0.419789	25.6288	4.13809e-07	1.09618e-05
ENSMUSG00000027940	-1.50094	6.56766	25.6276	4.14069e-07	1.09618e-05
ENSMUSG00000037805	-1.75639	3.74715	25.6045	4.1907e-07	1.10654e-05
ENSMUSG00000082762	-4.47941	-1.74095	25.6038	4.19213e-07	1.10654e-05
ENSMUSG00000078126	-8.67922	2.30579	25.5729	4.25972e-07	1.12273e-05
ENSMUSG00000082971	6.06343	-0.900789	25.5577	4.29348e-07	1.12997e-05
ENSMUSG00000074046	-4.53066	1.10208	25.543	4.32631e-07	1.13694e-05
ENSMUSG00000036459	-1.29384	2.71709	25.5376	4.33841e-07	1.13845e-05
ENSMUSG00000090266	-1.68843	3.46872	25.5225	4.37265e-07	1.14576e-05
ENSMUSG00000004285	-1.7459	5.85657	25.5186	4.38144e-07	1.14639e-05
ENSMUSG00000074264	-1.96083	3.39076	25.5018	4.41975e-07	1.15473e-05
ENSMUSG00000082840	1.75584	-0.57236	25.4708	4.49129e-07	1.17172e-05
ENSMUSG00000083832	3.98324	2.05055	25.4579	4.52147e-07	1.17757e-05
ENSMUSG00000025145	-1.91773	5.8233	25.4556	4.52683e-07	1.17757e-05
ENSMUSG00000064348	6.67251	-0.830868	25.4422	4.55843e-07	1.18329e-05
ENSMUSG00000002550	-1.39547	4.72423	25.4407	4.56201e-07	1.18329e-05
ENSMUSG00000083937	2.47081	0.445186	25.4311	4.58459e-07	1.18743e-05
ENSMUSG00000058743	-2.01126	0.564778	25.4271	4.59428e-07	1.18822e-05
ENSMUSG00000073889	-1.799	4.14035	25.4065	4.64353e-07	1.19923e-05
ENSMUSG00000033862	-1.47747	5.18683	25.3947	4.67211e-07	1.20488e-05
ENSMUSG00000082650	2.94224	-2.2165	25.3823	4.70205e-07	1.21086e-05
ENSMUSG00000069475	-2.42947	-1.89513	25.3693	4.73391e-07	1.2165e-05
ENSMUSG00000026632	-1.53002	3.88371	25.3678	4.73751e-07	1.2165e-05
ENSMUSG00000039069	-1.31925	3.80944	25.3645	4.74576e-07	1.21688e-05
ENSMUSG00000006313	-2.34028	-0.825362	25.3457	4.79226e-07	1.22705e-05
ENSMUSG00000081056	5.79613	-1.21815	25.3312	4.82831e-07	1.23452e-05
ENSMUSG00000092274	-1.88941	6.65695	25.3271	4.83862e-07	1.23464e-05
ENSMUSG00000045282	-2.23735	2.54925	25.3244	4.84534e-07	1.23464e-05
ENSMUSG00000092981	-2.61863	3.49592	25.3228	4.8494e-07	1.23464e-05
ENSMUSG00000081467	-3.51539	-2.05964	25.3107	4.88001e-07	1.24067e-05
ENSMUSG00000079484	-2.36632	0.864396	25.2971	4.91447e-07	1.24766e-05
ENSMUSG00000006057	-1.95232	5.38282	25.2884	4.93667e-07	1.25153e-05
ENSMUSG00000050708	-1.80729	5.42431	25.2764	4.96745e-07	1.25733e-05
ENSMUSG00000074129	-1.64795	7.67404	25.274	4.97356e-07	1.25733e-05
ENSMUSG00000059540	-1.34172	4.9618	25.2499	5.03624e-07	1.26658e-05
ENSMUSG00000022386	-1.35381	3.78656	25.2476	5.04232e-07	1.26658e-05
ENSMUSG00000066315	-10.0091	3.12991	25.2455	5.04769e-07	1.26658e-05
ENSMUSG00000064369	8.94363	1.46699	25.2448	5.04965e-07	1.26658e-05
ENSMUSG00000082925	-2.66165	-0.192482	25.2436	5.05281e-07	1.26658e-05
ENSMUSG00000078490	-1.50548	1.62725	25.2417	5.05768e-07	1.26658e-05
ENSMUSG00000063953	-4.43604	0.805384	25.241	5.05954e-07	1.26658e-05
ENSMUSG00000084149	-2.85009	-2.17454	25.2349	5.07554e-07	1.26882e-05
ENSMUSG00000081153	2.64652	-0.493114	25.2302	5.08801e-07	1.27016e-05
ENSMUSG00000014301	-2.00249	0.689148	25.2216	5.11054e-07	1.27401e-05
ENSMUSG00000037103	-1.16413	4.43965	25.2078	5.14727e-07	1.28139e-05
ENSMUSG00000042328	-1.10842	4.42989	25.1838	5.21192e-07	1.29196e-05
ENSMUSG00000068014	-3.09224	-2.24926	25.1834	5.21289e-07	1.29196e-05
ENSMUSG00000081661	6.60812	0.926096	25.1809	5.21971e-07	1.29196e-05
ENSMUSG00000073627	-1.1288	1.62968	25.1787	5.2256e-07	1.29196e-05
ENSMUSG00000020737	-1.40249	5.68984	25.1787	5.22572e-07	1.29196e-05
ENSMUSG00000046056	-1.78393	2.60272	25.1687	5.25269e-07	1.29684e-05
ENSMUSG00000082127	-8.23405	0.120447	25.1652	5.26226e-07	1.29742e-05
ENSMUSG00000002384	-1.94051	-1.50954	25.1582	5.28153e-07	1.30009e-05
ENSMUSG00000060377	-2.42317	0.996846	25.156	5.28757e-07	1.30009e-05
ENSMUSG00000034731	3.64488	5.03579	25.1484	5.30836e-07	1.30064e-05
ENSMUSG00000029430	-1.42393	6.44386	25.1482	5.30896e-07	1.30064e-05
ENSMUSG00000081258	5.05136	-0.668562	25.1473	5.31153e-07	1.30064e-05
ENSMUSG00000085650	-1.97561	-0.0766616	25.1319	5.35391e-07	1.30435e-05
ENSMUSG00000034566	-1.95711	5.90669	25.1268	5.3683e-07	1.30435e-05
ENSMUSG00000028047	-1.4959	4.52201	25.1261	5.37023e-07	1.30435e-05
ENSMUSG00000023051	-2.05471	3.61104	25.1252	5.37262e-07	1.30435e-05
ENSMUSG00000085521	-1.28326	1.372	25.1184	5.39161e-07	1.30435e-05
ENSMUSG00000073676	-1.87333	4.64989	25.1178	5.3932e-07	1.30435e-05
ENSMUSG00000055862	-1.55293	4.50786	25.1156	5.39955e-07	1.30435e-05
ENSMUSG00000006333	-1.654	6.69313	25.1144	5.4028e-07	1.30435e-05
ENSMUSG00000066442	-1.96414	0.324637	25.1135	5.40527e-07	1.30435e-05
ENSMUSG00000084930	-2.92651	-2.36596	25.1116	5.41072e-07	1.30435e-05
ENSMUSG00000048731	-1.4588	1.85227	25.1067	5.42442e-07	1.30435e-05
ENSMUSG00000062778	-2.35927	0.563235	25.1061	5.42602e-07	1.30435e-05
ENSMUSG00000063704	-1.5317	1.35677	25.1047	5.42999e-07	1.30435e-05
ENSMUSG00000001379	-1.19276	5.00628	25.1026	5.43592e-07	1.30435e-05
ENSMUSG00000086488	-1.31958	2.66096	25.102	5.43752e-07	1.30435e-05
ENSMUSG00000071984	-1.69888	1.01832	25.1001	5.44295e-07	1.30435e-05
ENSMUSG00000021631	-3.15651	0.532995	25.0915	5.46726e-07	1.30807e-05
ENSMUSG00000005510	-1.61841	5.69752	25.0895	5.47306e-07	1.30807e-05
ENSMUSG00000083289	4.60662	-2.27006	25.0822	5.49385e-07	1.31129e-05
ENSMUSG00000022820	-2.20631	2.13577	25.0694	5.53045e-07	1.31827e-05
ENSMUSG00000082132	-5.27415	-1.30681	25.0617	5.55261e-07	1.3218e-05
ENSMUSG00000081705	3.17943	-0.353255	25.0397	5.61609e-07	1.33514e-05
ENSMUSG00000081664	3.53803	-1.33313	25.0307	5.64245e-07	1.33963e-05
ENSMUSG00000020163	-1.69891	5.69276	25.0217	5.66881e-07	1.34412e-05
ENSMUSG00000022999	-1.8421	3.11541	25.0185	5.67826e-07	1.34458e-05
ENSMUSG00000093319	-2.20656	-1.54065	25.0008	5.73059e-07	1.35518e-05
ENSMUSG00000086083	-1.96955	-1.36885	24.9871	5.7714e-07	1.36304e-05
ENSMUSG00000055302	-1.46439	7.86608	24.9694	5.8246e-07	1.37278e-05
ENSMUSG00000079165	-2.05106	3.46756	24.9683	5.82793e-07	1.37278e-05
ENSMUSG00000092984	7.41974	1.76287	24.9572	5.86167e-07	1.37891e-05
ENSMUSG00000042828	-2.9814	-0.831602	24.9381	5.92011e-07	1.39084e-05
ENSMUSG00000085232	-3.11626	-1.74993	24.9282	5.95055e-07	1.39616e-05
ENSMUSG00000028641	-1.00226	3.2226	24.9134	5.99641e-07	1.40403e-05
ENSMUSG00000039224	5.15704	-0.606616	24.9123	5.99971e-07	1.40403e-05
ENSMUSG00000087260	-1.59494	4.23994	24.894	6.05719e-07	1.41457e-05
ENSMUSG00000082431	-1.54813	2.42849	24.8929	6.06052e-07	1.41457e-05
ENSMUSG00000025723	-1.75696	1.12889	24.8835	6.09003e-07	1.41961e-05
ENSMUSG00000087635	-7.14024	1.6727	24.8808	6.09861e-07	1.41976e-05
ENSMUSG00000085088	-2.95155	-1.57489	24.8651	6.14859e-07	1.42955e-05
ENSMUSG00000066530	-3.70819	-2.00291	24.8585	6.16953e-07	1.43256e-05
ENSMUSG00000060743	-2.07674	4.9214	24.8507	6.19457e-07	1.43652e-05
ENSMUSG00000082264	-1.3928	2.50785	24.83	6.26161e-07	1.44981e-05
ENSMUSG00000032298	-1.6213	2.99408	24.828	6.26806e-07	1.44981e-05
ENSMUSG00000054582	-2.36287	-0.911418	24.8204	6.29281e-07	1.45302e-05
ENSMUSG00000054766	-1.46734	6.15185	24.8188	6.29811e-07	1.45302e-05
ENSMUSG00000057278	-2.21036	1.8108	24.811	6.32359e-07	1.45702e-05
ENSMUSG00000067038	-8.62736	1.94221	24.7993	6.36191e-07	1.46325e-05
ENSMUSG00000022753	-2.80427	-1.60812	24.7978	6.36693e-07	1.46325e-05
ENSMUSG00000014313	-1.577	6.93749	24.793	6.38296e-07	1.46354e-05
ENSMUSG00000083646	4.07367	-0.388072	24.7925	6.38448e-07	1.46354e-05
ENSMUSG00000085828	-1.89509	0.934095	24.773	6.44946e-07	1.47655e-05
ENSMUSG00000091613	-3.88613	-2.02951	24.7592	6.49568e-07	1.48524e-05
ENSMUSG00000036186	-1.56344	4.58359	24.7459	6.54088e-07	1.49367e-05
ENSMUSG00000024830	-1.47182	4.83473	24.7335	6.58294e-07	1.50136e-05
ENSMUSG00000053208	2.1164	-0.0784132	24.7306	6.59291e-07	1.50173e-05
ENSMUSG00000082571	6.06228	-0.260571	24.6984	6.70384e-07	1.52447e-05
ENSMUSG00000083879	-1.86928	1.14564	24.6967	6.70976e-07	1.52447e-05
ENSMUSG00000085733	-2.19788	-0.500058	24.6874	6.7425e-07	1.52998e-05
ENSMUSG00000081295	2.36548	2.28848	24.6756	6.78373e-07	1.53739e-05
ENSMUSG00000064215	-1.54569	4.70987	24.6615	6.83356e-07	1.54673e-05
ENSMUSG00000035711	-2.04417	2.95675	24.6579	6.84636e-07	1.54692e-05
ENSMUSG00000019734	-1.84324	1.62501	24.6564	6.85165e-07	1.54692e-05
ENSMUSG00000086461	-3.22805	0.245481	24.6528	6.86453e-07	1.54788e-05
ENSMUSG00000039133	1.67446	0.937578	24.6335	6.93358e-07	1.56149e-05
ENSMUSG00000082169	4.8593	-2.31857	24.6292	6.94895e-07	1.56299e-05
ENSMUSG00000015467	-1.63197	-0.792127	24.6131	7.00736e-07	1.57416e-05
ENSMUSG00000064514	-3.0061	-2.47138	24.6077	7.02689e-07	1.57492e-05
ENSMUSG00000081552	-1.66096	-1.08927	24.6073	7.02833e-07	1.57492e-05
ENSMUSG00000053317	-1.69038	3.18403	24.5924	7.08291e-07	1.58478e-05
ENSMUSG00000081093	-3.43995	-0.29557	24.5892	7.09467e-07	1.58478e-05
ENSMUSG00000068396	-9.87911	3.11792	24.5881	7.09881e-07	1.58478e-05
ENSMUSG00000034206	-1.44816	1.93064	24.5766	7.14123e-07	1.59218e-05
ENSMUSG00000015750	-1.76344	3.09362	24.5744	7.14967e-07	1.59218e-05
ENSMUSG00000040323	-1.5187	1.94805	24.5696	7.16723e-07	1.59375e-05
ENSMUSG00000081516	2.2322	1.30225	24.5677	7.17449e-07	1.59375e-05
ENSMUSG00000075600	-2.0876	2.22413	24.5649	7.18493e-07	1.5941e-05
ENSMUSG00000011257	-1.71935	4.17916	24.5495	7.24252e-07	1.60489e-05
ENSMUSG00000091363	2.23139	2.87706	24.5357	7.2944e-07	1.61234e-05
ENSMUSG00000020018	2.70042	0.515538	24.535	7.29724e-07	1.61234e-05
ENSMUSG00000085939	-1.44524	3.56295	24.5335	7.30309e-07	1.61234e-05
ENSMUSG00000055452	-1.63241	1.30083	24.526	7.33124e-07	1.61657e-05
ENSMUSG00000082922	-2.86179	0.587776	24.5185	7.36005e-07	1.61992e-05
ENSMUSG00000068262	-3.85152	-0.889362	24.5155	7.37132e-07	1.61992e-05
ENSMUSG00000028307	-1.99205	1.25695	24.515	7.37351e-07	1.61992e-05
ENSMUSG00000081600	-2.42151	-0.110756	24.4969	7.4428e-07	1.63314e-05
ENSMUSG00000020131	-1.81366	1.60482	24.4921	7.4615e-07	1.63499e-05
ENSMUSG00000069367	-10.2013	2.71031	24.4901	7.46943e-07	1.63499e-05
ENSMUSG00000084628	-3.77006	-2.13282	24.4862	7.48452e-07	1.63629e-05
ENSMUSG00000023020	-1.39611	4.98899	24.4763	7.52305e-07	1.64272e-05
ENSMUSG00000081104	2.30233	-0.525575	24.4678	7.55613e-07	1.64793e-05
ENSMUSG00000080152	-2.48629	-2.07886	24.4586	7.59255e-07	1.65387e-05
ENSMUSG00000075704	-1.03567	3.51219	24.4203	7.74475e-07	1.68498e-05
ENSMUSG00000028601	-1.31083	4.01275	24.4028	7.81542e-07	1.69611e-05
ENSMUSG00000023764	-1.71048	5.31017	24.4012	7.82201e-07	1.69611e-05
ENSMUSG00000020447	-2.01779	0.113172	24.3988	7.83185e-07	1.69611e-05
ENSMUSG00000048755	-1.18652	3.78728	24.3983	7.83373e-07	1.69611e-05
ENSMUSG00000082125	7.33513	-0.667383	24.3945	7.8492e-07	1.69741e-05
ENSMUSG00000081781	2.57429	0.717006	24.388	7.87568e-07	1.70109e-05
ENSMUSG00000060029	-1.54096	0.989254	24.3853	7.88662e-07	1.7014e-05
ENSMUSG00000082247	3.37863	-0.619305	24.3628	7.97944e-07	1.71936e-05
ENSMUSG00000071052	-4.85892	-1.77779	24.3566	8.00531e-07	1.72287e-05
ENSMUSG00000006288	-1.60238	4.62462	24.354	8.01614e-07	1.72314e-05
ENSMUSG00000044533	-2.27926	6.58042	24.347	8.04524e-07	1.72732e-05
ENSMUSG00000081929	-2.51791	-0.373061	24.3259	8.13384e-07	1.74426e-05
ENSMUSG00000028234	-1.57106	5.79969	24.301	8.23975e-07	1.76486e-05
ENSMUSG00000018770	-1.40447	7.31994	24.2981	8.25194e-07	1.76536e-05
ENSMUSG00000073468	-2.5297	3.31225	24.292	8.2783e-07	1.76889e-05
ENSMUSG00000046345	-2.72144	-2.149	24.2891	8.29071e-07	1.76944e-05
ENSMUSG00000083681	2.25924	-0.355049	24.2852	8.30762e-07	1.77094e-05
ENSMUSG00000035595	-1.8626	1.32132	24.2744	8.35431e-07	1.77878e-05
ENSMUSG00000082348	-2.75978	-1.73029	24.2708	8.36971e-07	1.77995e-05
ENSMUSG00000000743	-1.32851	6.37843	24.2666	8.38829e-07	1.78179e-05
ENSMUSG00000029614	-1.73811	5.66056	24.2635	8.40158e-07	1.78251e-05
ENSMUSG00000086446	-6.65273	1.15138	24.2599	8.41719e-07	1.78371e-05
ENSMUSG00000030981	-2.98102	-1.97038	24.2521	8.45145e-07	1.78886e-05
ENSMUSG00000071273	-1.76143	1.00251	24.2478	8.47049e-07	1.79078e-05
ENSMUSG00000060393	-2.11871	1.25951	24.2446	8.48454e-07	1.79163e-05
ENSMUSG00000084950	-1.85157	2.25348	24.2388	8.51006e-07	1.79491e-05
ENSMUSG00000080829	2.84331	-0.225323	24.2343	8.52995e-07	1.797e-05
ENSMUSG00000079610	-1.01442	2.52964	24.2275	8.55993e-07	1.8012e-05
ENSMUSG00000032968	-1.83627	3.95451	24.2024	8.67223e-07	1.82269e-05
ENSMUSG00000011752	-2.107	4.95855	24.1851	8.75054e-07	1.83492e-05
ENSMUSG00000063412	-2.42466	2.17288	24.1849	8.75147e-07	1.83492e-05
ENSMUSG00000051729	-2.27243	-0.821128	24.1818	8.76566e-07	1.83492e-05
ENSMUSG00000029068	-1.39867	6.29849	24.1806	8.7713e-07	1.83492e-05
ENSMUSG00000091952	-2.76411	1.07744	24.1665	8.83548e-07	1.84619e-05
ENSMUSG00000057359	-2.20088	-0.685416	24.1566	8.88115e-07	1.85358e-05
ENSMUSG00000091448	-3.3042	1.24474	24.1439	8.93975e-07	1.86364e-05
ENSMUSG00000050211	-0.920127	2.49204	24.1313	8.99874e-07	1.8725e-05
ENSMUSG00000037722	-1.54462	2.53147	24.1303	9.00309e-07	1.8725e-05
ENSMUSG00000026857	-1.20367	4.30194	24.1107	9.09544e-07	1.88792e-05
ENSMUSG00000008348	-1.43022	6.65045	24.1083	9.10646e-07	1.88792e-05
ENSMUSG00000040938	-1.64356	4.12589	24.1079	9.10878e-07	1.88792e-05
ENSMUSG00000083640	4.1349	-0.67243	24.1047	9.12372e-07	1.88883e-05
ENSMUSG00000064341	1.5275	13.0416	24.1023	9.13525e-07	1.88904e-05
ENSMUSG00000090778	-5.38264	-0.560184	24.0972	9.15915e-07	1.88999e-05
ENSMUSG00000059237	-7.69124	1.57219	24.0969	9.16088e-07	1.88999e-05
ENSMUSG00000079480	-2.69177	-0.0134185	24.0921	9.18339e-07	1.89123e-05
ENSMUSG00000070394	-1.76749	4.40006	24.0912	9.18799e-07	1.89123e-05
ENSMUSG00000059005	-1.73932	5.64015	24.0782	9.25e-07	1.90162e-05
ENSMUSG00000040632	-1.44652	0.375457	24.0762	9.25964e-07	1.90162e-05
ENSMUSG00000090812	1.38982	0.640295	24.0712	9.28403e-07	1.90445e-05
ENSMUSG00000040652	-1.57553	6.40244	24.0649	9.31435e-07	1.90849e-05
ENSMUSG00000022550	-1.37717	3.88129	24.0442	9.41488e-07	1.92688e-05
ENSMUSG00000073888	-2.25541	4.55918	24.0401	9.43522e-07	1.92885e-05
ENSMUSG00000091811	-1.36783	4.56873	24.0278	9.49531e-07	1.93892e-05
ENSMUSG00000085998	-1.56256	-0.00648927	24.0083	9.59204e-07	1.95448e-05
ENSMUSG00000060808	-2.16767	-0.758474	24.0071	9.59808e-07	1.95448e-05
ENSMUSG00000081043	3.39495	0.602686	24.0059	9.60415e-07	1.95448e-05
ENSMUSG00000029027	-1.51793	2.81919	23.9896	9.68589e-07	1.96888e-05
ENSMUSG00000070610	-1.02141	4.10869	23.987	9.69874e-07	1.96926e-05
ENSMUSG00000022559	-1.32695	4.76315	23.9795	9.73686e-07	1.97477e-05
ENSMUSG00000043661	-2.12647	-0.836147	23.9539	9.8668e-07	1.99846e-05
ENSMUSG00000038650	-1.14177	4.93116	23.9522	9.87595e-07	1.99846e-05
ENSMUSG00000021219	1.29701	2.57398	23.9479	9.89798e-07	2.00066e-05
ENSMUSG00000042165	-1.18954	3.70776	23.9454	9.91081e-07	2.001e-05
ENSMUSG00000041679	-1.68372	0.541455	23.9423	9.92647e-07	2.00191e-05
ENSMUSG00000073674	-4.09723	0.316201	23.9339	9.9702e-07	2.00848e-05
ENSMUSG00000081316	2.71863	-1.74925	23.9259	1.00114e-06	2.01451e-05
ENSMUSG00000046865	-2.40084	2.42181	23.9202	1.00414e-06	2.01829e-05
ENSMUSG00000086724	4.16083	-2.26004	23.9123	1.00827e-06	2.02433e-05
ENSMUSG00000021243	-1.42629	2.93767	23.9087	1.01014e-06	2.02582e-05
ENSMUSG00000001128	-2.27636	3.37428	23.902	1.01365e-06	2.02701e-05
ENSMUSG00000028636	-1.21802	1.99532	23.9016	1.01388e-06	2.02701e-05
ENSMUSG00000026021	-1.37663	5.41664	23.9011	1.01413e-06	2.02701e-05
ENSMUSG00000021898	-1.8382	-0.66123	23.8894	1.02033e-06	2.03713e-05
ENSMUSG00000024170	-1.37077	4.80888	23.8703	1.03048e-06	2.05513e-05
ENSMUSG00000016344	-1.44022	4.8144	23.8616	1.03518e-06	2.0622e-05
ENSMUSG00000046721	-1.55194	6.05542	23.8557	1.03833e-06	2.06618e-05
ENSMUSG00000084607	-2.39975	-2.20498	23.8486	1.04216e-06	2.06951e-05
ENSMUSG00000062038	-7.73072	-0.21842	23.8484	1.04231e-06	2.06951e-05
ENSMUSG00000035298	-1.2448	0.239534	23.8418	1.04587e-06	2.0743e-05
ENSMUSG00000039985	-2.52055	-1.99096	23.8328	1.05079e-06	2.08174e-05
ENSMUSG00000081231	6.46865	-1.0573	23.8284	1.05318e-06	2.08417e-05
ENSMUSG00000066613	-2.12129	3.89222	23.7875	1.07576e-06	2.12507e-05
ENSMUSG00000051736	-1.36207	2.96286	23.7867	1.07621e-06	2.12507e-05
ENSMUSG00000064326	-1.45686	2.43805	23.7842	1.07764e-06	2.12556e-05
ENSMUSG00000038690	-1.51065	5.97268	23.7768	1.08181e-06	2.12974e-05
ENSMUSG00000060214	-2.06239	4.44592	23.7745	1.08308e-06	2.12974e-05
ENSMUSG00000027533	-1.65701	5.50837	23.7741	1.08332e-06	2.12974e-05
ENSMUSG00000039759	-1.49214	3.85085	23.755	1.09408e-06	2.14855e-05
ENSMUSG00000080059	-1.87922	0.466789	23.7353	1.10538e-06	2.16742e-05
ENSMUSG00000081100	4.92064	-0.538053	23.734	1.10611e-06	2.16742e-05
ENSMUSG00000080364	-3.40995	-1.19767	23.726	1.11072e-06	2.17408e-05
ENSMUSG00000079550	-1.54373	0.206221	23.7136	1.11792e-06	2.1858e-05
ENSMUSG00000069106	-4.20857	0.453454	23.6908	1.1312e-06	2.20935e-05
ENSMUSG00000082926	-2.53353	-2.32134	23.6829	1.13589e-06	2.21609e-05
ENSMUSG00000031167	-1.74533	4.28386	23.6751	1.14049e-06	2.22266e-05
ENSMUSG00000075410	-1.48223	0.828899	23.6603	1.14931e-06	2.2369e-05
ENSMUSG00000032803	-1.25963	5.40914	23.6586	1.15029e-06	2.2369e-05
ENSMUSG00000061613	-1.15024	3.54663	23.6548	1.15258e-06	2.23893e-05
ENSMUSG00000034108	-1.23877	3.68815	23.6447	1.15866e-06	2.24822e-05
ENSMUSG00000083737	-5.48814	-1.52733	23.6427	1.15987e-06	2.24822e-05
ENSMUSG00000075706	-1.56898	5.90644	23.6316	1.16659e-06	2.2588e-05
ENSMUSG00000089734	-4.53178	-1.04826	23.6233	1.17159e-06	2.26603e-05
ENSMUSG00000082189	2.784	3.07495	23.6141	1.17719e-06	2.27443e-05
ENSMUSG00000093149	-5.65162	-1.72669	23.6113	1.17896e-06	2.27539e-05
ENSMUSG00000022992	-1.38828	3.79559	23.6063	1.18202e-06	2.27885e-05
ENSMUSG00000032299	-1.3793	4.93482	23.5966	1.188e-06	2.28792e-05
ENSMUSG00000040690	-1.69499	3.57242	23.5909	1.19153e-06	2.29225e-05
ENSMUSG00000053128	-1.3777	4.36168	23.5787	1.1991e-06	2.30435e-05
ENSMUSG00000078713	-1.7737	3.66152	23.5715	1.20359e-06	2.31051e-05
ENSMUSG00000039795	-1.58032	3.32766	23.5668	1.20652e-06	2.3121e-05
ENSMUSG00000008028	-2.06513	2.4374	23.5647	1.20783e-06	2.3121e-05
ENSMUSG00000023047	-1.65856	-0.538425	23.564	1.20828e-06	2.3121e-05
ENSMUSG00000062906	-1.17227	3.85951	23.5575	1.21235e-06	2.31742e-05
ENSMUSG00000026238	-1.88226	5.86659	23.5523	1.21565e-06	2.32124e-05
ENSMUSG00000081845	2.8624	0.216725	23.5437	1.2211e-06	2.32917e-05
ENSMUSG00000006958	-1.50059	6.26265	23.5373	1.22514e-06	2.3344e-05
ENSMUSG00000079317	-1.69527	3.82796	23.535	1.22664e-06	2.33477e-05
ENSMUSG00000064916	-2.2575	-1.64102	23.5271	1.2317e-06	2.34192e-05
ENSMUSG00000050043	-1.69129	6.36283	23.5236	1.23391e-06	2.34365e-05
ENSMUSG00000040521	-1.23763	3.54471	23.5161	1.23873e-06	2.35032e-05
ENSMUSG00000039878	-2.20214	-0.651915	23.503	1.2472e-06	2.36388e-05
ENSMUSG00000078525	-1.58384	2.70703	23.5007	1.24869e-06	2.36421e-05
ENSMUSG00000092454	-2.43677	1.32772	23.4973	1.25086e-06	2.36583e-05
ENSMUSG00000090381	-1.59859	2.16672	23.4918	1.25449e-06	2.37018e-05
ENSMUSG00000068874	-1.66896	2.9419	23.4723	1.26728e-06	2.39165e-05
ENSMUSG00000037661	-1.23656	-0.0106944	23.4704	1.26851e-06	2.39165e-05
ENSMUSG00000064647	-1.84451	-1.71134	23.4681	1.27004e-06	2.39202e-05
ENSMUSG00000074925	2.71383	2.3852	23.4649	1.27214e-06	2.39346e-05
ENSMUSG00000059195	-2.3816	5.25807	23.4469	1.28411e-06	2.41116e-05
ENSMUSG00000052557	2.5129	2.23511	23.4467	1.28423e-06	2.41116e-05
ENSMUSG00000082852	4.18026	-1.84819	23.4121	1.30755e-06	2.45237e-05
ENSMUSG00000031312	-2.43431	-1.04279	23.3934	1.32029e-06	2.47356e-05
ENSMUSG00000054453	2.92045	1.29402	23.3915	1.3216e-06	2.47356e-05
ENSMUSG00000088634	-3.14435	-2.20124	23.3894	1.32304e-06	2.47366e-05
ENSMUSG00000044243	-1.29384	1.38842	23.3777	1.33116e-06	2.48626e-05
ENSMUSG00000031146	-1.38418	0.276334	23.3638	1.34079e-06	2.50165e-05
ENSMUSG00000035142	-0.904002	1.86363	23.3602	1.34329e-06	2.50371e-05
ENSMUSG00000080242	-1.88389	5.32739	23.3436	1.35496e-06	2.52284e-05
ENSMUSG00000012705	-2.7129	-1.33877	23.3413	1.35655e-06	2.52318e-05
ENSMUSG00000092464	5.05774	0.281833	23.3378	1.35905e-06	2.52522e-05
ENSMUSG00000071866	-2.08523	2.95994	23.3348	1.36111e-06	2.52644e-05
ENSMUSG00000047281	-1.85378	0.619923	23.3327	1.36264e-06	2.52665e-05
ENSMUSG00000005779	-1.27253	6.55588	23.3224	1.36992e-06	2.53753e-05
ENSMUSG00000025036	-1.65796	2.86183	23.317	1.37383e-06	2.54216e-05
ENSMUSG00000037742	-1.54616	10.1649	23.3126	1.37696e-06	2.54396e-05
ENSMUSG00000039891	1.15307	1.12256	23.3116	1.37764e-06	2.54396e-05
ENSMUSG00000092944	-4.47246	-1.57895	23.3074	1.38069e-06	2.54696e-05
ENSMUSG00000078667	-1.12168	3.01665	23.2922	1.3916e-06	2.56445e-05
ENSMUSG00000081758	2.70216	0.966239	23.2847	1.39703e-06	2.57183e-05
ENSMUSG00000020766	-1.18655	2.90898	23.2812	1.39958e-06	2.57388e-05
ENSMUSG00000021290	-1.45904	5.47836	23.2759	1.40347e-06	2.5784e-05
ENSMUSG00000071793	-3.11318	3.94184	23.2729	1.40567e-06	2.5798e-05
ENSMUSG00000032323	-1.39227	1.5604	23.2585	1.41625e-06	2.5915e-05
ENSMUSG00000028832	-2.11368	5.74669	23.2577	1.41679e-06	2.5915e-05
ENSMUSG00000078300	-5.71673	-0.960738	23.2567	1.41759e-06	2.5915e-05
ENSMUSG00000069972	-3.34566	2.67633	23.2563	1.41782e-06	2.5915e-05
ENSMUSG00000064208	-6.99923	-0.178698	23.2487	1.4235e-06	2.5981e-05
ENSMUSG00000083889	-3.69364	-0.21488	23.2475	1.42433e-06	2.5981e-05
ENSMUSG00000030417	-1.33251	2.92554	23.233	1.43513e-06	2.61513e-05
ENSMUSG00000077450	-1.42006	6.26457	23.2268	1.43975e-06	2.62089e-05
ENSMUSG00000022841	-1.67254	6.76897	23.2244	1.44158e-06	2.62117e-05
ENSMUSG00000074800	-1.6063	2.61256	23.2227	1.44282e-06	2.62117e-05
ENSMUSG00000039461	-1.07845	4.4476	23.2098	1.45255e-06	2.63618e-05
ENSMUSG00000059003	3.1463	5.30464	23.2066	1.45499e-06	2.63794e-05
ENSMUSG00000081308	3.27527	0.672169	23.2022	1.45827e-06	2.64122e-05
ENSMUSG00000037243	-1.80589	4.90002	23.1972	1.46213e-06	2.64555e-05
ENSMUSG00000037894	-1.60885	3.15024	23.1928	1.46544e-06	2.64886e-05
ENSMUSG00000081121	1.07325	3.51742	23.1748	1.47927e-06	2.66766e-05
ENSMUSG00000025934	-1.40169	0.128823	23.1743	1.47963e-06	2.66766e-05
ENSMUSG00000045136	-1.22028	6.8673	23.1714	1.48182e-06	2.66766e-05
ENSMUSG00000064370	1.29237	13.4571	23.1705	1.48252e-06	2.66766e-05
ENSMUSG00000018554	-2.04813	2.47012	23.1696	1.48327e-06	2.66766e-05
ENSMUSG00000086544	-2.40563	1.65664	23.1513	1.49742e-06	2.68609e-05
ENSMUSG00000092741	-3.22047	0.656482	23.151	1.49765e-06	2.68609e-05
ENSMUSG00000023707	-1.25034	4.53878	23.1505	1.49801e-06	2.68609e-05
ENSMUSG00000046694	-2.14471	-2.29067	23.1471	1.50073e-06	2.68828e-05
ENSMUSG00000048772	-1.22026	0.676202	23.1437	1.50339e-06	2.69036e-05
ENSMUSG00000034402	2.3204	2.60779	23.1404	1.50592e-06	2.69221e-05
ENSMUSG00000034579	-1.57016	2.21424	23.132	1.51253e-06	2.70133e-05
ENSMUSG00000067547	-1.20224	1.90721	23.1289	1.51495e-06	2.70296e-05
ENSMUSG00000081272	-1.74357	6.65646	23.1124	1.52805e-06	2.72176e-05
ENSMUSG00000024186	-1.48115	5.17487	23.1118	1.52852e-06	2.72176e-05
ENSMUSG00000068226	-1.57382	-0.657678	23.1094	1.53041e-06	2.72242e-05
ENSMUSG00000030677	-1.72401	1.44221	23.1053	1.53365e-06	2.72549e-05
ENSMUSG00000042670	-1.33279	2.43121	23.0878	1.54773e-06	2.7478e-05
ENSMUSG00000055912	-1.45977	3.31808	23.083	1.55158e-06	2.75098e-05
ENSMUSG00000064345	1.66796	12.6474	23.0817	1.55259e-06	2.75098e-05
ENSMUSG00000067653	-1.56507	1.62935	23.0649	1.56625e-06	2.77244e-05
ENSMUSG00000063511	-1.34016	7.67405	23.0584	1.57158e-06	2.77915e-05
ENSMUSG00000028741	-1.38806	3.96918	23.0506	1.57793e-06	2.7876e-05
ENSMUSG00000021458	-1.1386	4.22863	23.0487	1.57947e-06	2.7876e-05
ENSMUSG00000048538	-2.81742	-0.730949	23.0449	1.58261e-06	2.7904e-05
ENSMUSG00000030858	-2.91699	-2.25193	23.041	1.58582e-06	2.79332e-05
ENSMUSG00000026087	-1.28364	4.86517	23.0385	1.58786e-06	2.79417e-05
ENSMUSG00000063129	2.69312	2.90607	23.0301	1.59484e-06	2.80186e-05
ENSMUSG00000059645	-2.70784	-0.0529215	23.0295	1.59536e-06	2.80186e-05
ENSMUSG00000057762	-2.72055	-0.85367	23.0252	1.59894e-06	2.8054e-05
ENSMUSG00000033752	-1.76765	-1.27104	23.0167	1.606e-06	2.81272e-05
ENSMUSG00000083100	3.52702	-1.82603	23.0164	1.60624e-06	2.81272e-05
ENSMUSG00000082715	4.1018	2.14081	22.9983	1.62146e-06	2.8325e-05
ENSMUSG00000089736	-2.60091	1.41601	22.9968	1.62271e-06	2.8325e-05
ENSMUSG00000020804	-3.88015	-0.573231	22.9958	1.62356e-06	2.8325e-05
ENSMUSG00000032586	-2.10736	4.33078	22.9955	1.62385e-06	2.8325e-05
ENSMUSG00000081563	6.82875	-0.607423	22.9917	1.62706e-06	2.83534e-05
ENSMUSG00000069862	-3.26081	-1.03437	22.9876	1.63049e-06	2.83858e-05
ENSMUSG00000087328	-5.2415	-1.16512	22.9785	1.63824e-06	2.8493e-05
ENSMUSG00000090015	-1.6225	3.91972	22.9737	1.64233e-06	2.85364e-05
ENSMUSG00000042320	-1.90496	2.15479	22.9687	1.64657e-06	2.85825e-05
ENSMUSG00000071735	-2.27418	-2.14818	22.9655	1.64932e-06	2.86026e-05
ENSMUSG00000022518	-2.33114	-1.51727	22.9507	1.66206e-06	2.87813e-05
ENSMUSG00000083670	-3.35102	0.572461	22.9498	1.66284e-06	2.87813e-05
ENSMUSG00000079427	-1.70365	1.28669	22.944	1.66789e-06	2.8841e-05
ENSMUSG00000025188	-1.70295	4.15519	22.9414	1.67012e-06	2.88518e-05
ENSMUSG00000079177	-2.00409	1.03559	22.9311	1.67912e-06	2.89793e-05
ENSMUSG00000079408	-3.3464	-0.446296	22.9151	1.6932e-06	2.91942e-05
ENSMUSG00000092083	1.94862	2.89146	22.9017	1.70505e-06	2.93662e-05
ENSMUSG00000084115	4.50449	-2.01097	22.8987	1.70765e-06	2.93662e-05
ENSMUSG00000009555	-1.20705	6.28457	22.8982	1.70808e-06	2.93662e-05
ENSMUSG00000021432	-1.11199	2.84499	22.8963	1.70976e-06	2.93671e-05
ENSMUSG00000062963	-1.27657	5.47743	22.8836	1.72111e-06	2.9508e-05
ENSMUSG00000029059	-1.49512	5.33452	22.8835	1.72126e-06	2.9508e-05
ENSMUSG00000087130	-2.26922	2.8442	22.8791	1.7252e-06	2.95474e-05
ENSMUSG00000063696	-3.24906	4.24452	22.8594	1.74299e-06	2.97999e-05
ENSMUSG00000085776	-1.63783	-0.779997	22.859	1.74327e-06	2.97999e-05
ENSMUSG00000043833	-1.44674	1.9145	22.8553	1.74669e-06	2.983e-05
ENSMUSG00000028575	-3.00071	-0.957647	22.8525	1.74917e-06	2.9844e-05
ENSMUSG00000029456	-1.49578	1.81343	22.8463	1.75489e-06	2.99132e-05
ENSMUSG00000060073	-1.23971	4.70453	22.8396	1.761e-06	2.99888e-05
ENSMUSG00000085334	-2.40189	3.63533	22.8322	1.76775e-06	3.00567e-05
ENSMUSG00000078192	-3.08483	-2.1321	22.8316	1.76834e-06	3.00567e-05
ENSMUSG00000042073	-1.41625	4.01691	22.8277	1.77192e-06	3.00891e-05
ENSMUSG00000048327	1.32813	-0.0312254	22.8236	1.77568e-06	3.01245e-05
ENSMUSG00000067015	-2.78042	1.28168	22.8168	1.78197e-06	3.01942e-05
ENSMUSG00000025875	-1.28528	4.82657	22.8123	1.78623e-06	3.01942e-05
ENSMUSG00000089803	-5.56019	-1.95967	22.8122	1.78626e-06	3.01942e-05
ENSMUSG00000091018	-1.61784	5.18764	22.8119	1.78652e-06	3.01942e-05
ENSMUSG00000027170	-1.3097	4.95996	22.8045	1.79343e-06	3.02825e-05
ENSMUSG00000039873	-1.29837	0.33243	22.8013	1.79646e-06	3.03051e-05
ENSMUSG00000049775	-1.21696	9.30484	22.7925	1.80464e-06	3.04145e-05
ENSMUSG00000022194	-1.3943	4.98051	22.7882	1.80877e-06	3.04555e-05
ENSMUSG00000026278	-1.14885	6.00618	22.7835	1.81317e-06	3.05011e-05
ENSMUSG00000057886	-2.30479	1.79211	22.7809	1.81564e-06	3.05052e-05
ENSMUSG00000030707	-1.16591	6.34522	22.7784	1.818e-06	3.05052e-05
ENSMUSG00000087286	-2.417	-2.10207	22.7778	1.81852e-06	3.05052e-05
ENSMUSG00000015812	-2.27954	-1.39493	22.7687	1.82716e-06	3.06183e-05
ENSMUSG00000081402	-1.63109	1.98086	22.7671	1.82867e-06	3.06183e-05
ENSMUSG00000022948	-1.8333	3.03583	22.7495	1.84555e-06	3.08721e-05
ENSMUSG00000001918	-1.05733	1.18261	22.7438	1.85097e-06	3.08825e-05
ENSMUSG00000043889	-2.13037	3.68207	22.7437	1.85114e-06	3.08825e-05
ENSMUSG00000004933	-1.19444	7.75169	22.7435	1.85134e-06	3.08825e-05
ENSMUSG00000084077	2.2395	-1.25783	22.7214	1.87267e-06	3.12087e-05
ENSMUSG00000056895	-1.44533	3.63833	22.7197	1.87436e-06	3.12087e-05
ENSMUSG00000081344	-2.09103	5.62247	22.7119	1.88195e-06	3.13059e-05
ENSMUSG00000072918	-1.8156	-0.829648	22.7093	1.88453e-06	3.13198e-05
ENSMUSG00000038276	-1.34628	-0.894618	22.6996	1.89411e-06	3.145e-05
ENSMUSG00000004952	-1.09115	1.92218	22.6967	1.89691e-06	3.14545e-05
ENSMUSG00000066245	-5.54555	0.308077	22.6946	1.89902e-06	3.14545e-05
ENSMUSG00000066407	-4.61362	-0.812515	22.694	1.89964e-06	3.14545e-05
ENSMUSG00000027961	-1.2422	0.171919	22.6728	1.92069e-06	3.17736e-05
ENSMUSG00000071172	-1.29187	6.12351	22.6644	1.92907e-06	3.1883e-05
ENSMUSG00000024136	-1.94811	2.11518	22.6479	1.94569e-06	3.2128e-05
ENSMUSG00000082596	3.14376	-1.73418	22.643	1.95065e-06	3.21803e-05
ENSMUSG00000001249	-2.314	0.549135	22.6408	1.95289e-06	3.21876e-05
ENSMUSG00000048856	-1.10219	1.24403	22.6387	1.95504e-06	3.21937e-05
ENSMUSG00000024799	-1.5136	3.82274	22.6301	1.96387e-06	3.23093e-05
ENSMUSG00000025137	-1.24701	6.24783	22.6276	1.96635e-06	3.23206e-05
ENSMUSG00000083610	-1.80888	2.36089	22.6235	1.97058e-06	3.23604e-05
ENSMUSG00000085207	-1.6124	0.566355	22.6186	1.97559e-06	3.2413e-05
ENSMUSG00000025858	-0.946022	4.79368	22.6061	1.98853e-06	3.25956e-05
ENSMUSG00000020698	3.30934	0.12876	22.5964	1.99864e-06	3.27313e-05
ENSMUSG00000086568	-3.6687	0.150873	22.594	2.00106e-06	3.27411e-05
ENSMUSG00000028952	-1.00324	3.51335	22.5841	2.01146e-06	3.28813e-05
ENSMUSG00000080743	4.44918	-2.32656	22.5817	2.01392e-06	3.28916e-05
ENSMUSG00000004610	-1.46564	4.74338	22.5794	2.01634e-06	3.29011e-05
ENSMUSG00000087321	-4.36619	-1.55418	22.5668	2.02967e-06	3.30886e-05
ENSMUSG00000066944	1.52263	-0.950702	22.5568	2.04017e-06	3.32296e-05
ENSMUSG00000081871	2.09834	1.87483	22.5486	2.0489e-06	3.33416e-05
ENSMUSG00000073179	-2.24297	-0.98059	22.5203	2.07933e-06	3.3806e-05
ENSMUSG00000092193	2.98391	0.585348	22.5066	2.09427e-06	3.40182e-05
ENSMUSG00000029428	-1.01033	4.40197	22.4972	2.1045e-06	3.41535e-05
ENSMUSG00000091578	-2.00078	4.31255	22.4946	2.10734e-06	3.41687e-05
ENSMUSG00000091032	-2.86042	-2.53251	22.492	2.11019e-06	3.41839e-05
ENSMUSG00000081185	-2.79296	-2.27888	22.485	2.11793e-06	3.42784e-05
ENSMUSG00000044645	-1.4363	1.35594	22.4777	2.12596e-06	3.43486e-05
ENSMUSG00000083761	-3.1807	-1.25777	22.4776	2.1261e-06	3.43486e-05
ENSMUSG00000029596	-1.4241	1.48291	22.4471	2.16016e-06	3.48676e-05
ENSMUSG00000028910	-1.28048	4.00949	22.4396	2.16859e-06	3.49722e-05
ENSMUSG00000088609	-7.15206	0.808653	22.4367	2.1719e-06	3.49789e-05
ENSMUSG00000055540	1.9154	6.12911	22.4358	2.17291e-06	3.49789e-05
ENSMUSG00000073838	-1.67237	3.47643	22.4127	2.19918e-06	3.53451e-05
ENSMUSG00000020052	0.766266	3.12306	22.4123	2.19959e-06	3.53451e-05
ENSMUSG00000040860	-1.36407	6.29936	22.4016	2.21195e-06	3.55119e-05
ENSMUSG00000091144	-2.11601	-1.18874	22.3979	2.21622e-06	3.55486e-05
ENSMUSG00000087078	-2.14102	-0.633384	22.3936	2.22108e-06	3.55948e-05
ENSMUSG00000049960	-1.37946	3.83413	22.3832	2.23315e-06	3.57563e-05
ENSMUSG00000085283	-2.96013	-2.26241	22.3737	2.24425e-06	3.5902e-05
ENSMUSG00000091094	-2.98622	0.344447	22.3714	2.24696e-06	3.59133e-05
ENSMUSG00000020651	-1.22807	4.24754	22.3692	2.24955e-06	3.59227e-05
ENSMUSG00000082820	-1.56978	1.41001	22.3432	2.28016e-06	3.63792e-05
ENSMUSG00000056904	-2.65206	1.01293	22.3315	2.29409e-06	3.65564e-05
ENSMUSG00000028040	-1.5149	-1.00538	22.3305	2.29534e-06	3.65564e-05
ENSMUSG00000036820	-0.973668	3.96964	22.3269	2.29967e-06	3.65929e-05
ENSMUSG00000081921	2.80353	-2.0241	22.3229	2.30437e-06	3.66094e-05
ENSMUSG00000028943	-1.17727	2.45886	22.3226	2.30479e-06	3.66094e-05
ENSMUSG00000082935	-1.13592	3.53435	22.3173	2.31112e-06	3.66775e-05
ENSMUSG00000025762	-2.14047	0.41646	22.3138	2.31538e-06	3.67127e-05
ENSMUSG00000057696	-3.61428	-2.26998	22.3047	2.32643e-06	3.68553e-05
ENSMUSG00000003380	-1.25952	6.35004	22.293	2.3406e-06	3.70471e-05
ENSMUSG00000041354	-1.41359	5.56472	22.2875	2.34733e-06	3.7121e-05
ENSMUSG00000070886	-5.39032	-1.29016	22.2847	2.35076e-06	3.71424e-05
ENSMUSG00000027371	-1.24668	3.52715	22.2819	2.35413e-06	3.7163e-05
ENSMUSG00000085148	-0.879842	3.99807	22.2792	2.35745e-06	3.71827e-05
ENSMUSG00000021018	-1.39009	3.414	22.2725	2.36575e-06	3.72808e-05
ENSMUSG00000083243	5.19802	-2.10876	22.2704	2.36834e-06	3.72854e-05
ENSMUSG00000057113	-1.13219	6.18642	22.2689	2.3702e-06	3.72854e-05
ENSMUSG00000020752	-0.964596	4.92512	22.2632	2.37721e-06	3.7363e-05
ENSMUSG00000031982	-1.11477	2.24411	22.2608	2.38017e-06	3.73724e-05
ENSMUSG00000025432	-1.32774	-0.729917	22.2593	2.38197e-06	3.73724e-05
ENSMUSG00000039105	-1.43321	5.2423	22.2558	2.38631e-06	3.74077e-05
ENSMUSG00000039307	-1.39683	4.56442	22.2494	2.39431e-06	3.75004e-05
ENSMUSG00000081352	4.70755	-0.210263	22.2466	2.39784e-06	3.7523e-05
ENSMUSG00000036117	-2.41319	-2.24045	22.2348	2.41267e-06	3.77221e-05
ENSMUSG00000040367	-1.73945	-0.716043	22.2253	2.42457e-06	3.78585e-05
ENSMUSG00000090126	2.92655	-0.750568	22.2245	2.42561e-06	3.78585e-05
ENSMUSG00000039385	2.05181	2.28879	22.2101	2.44389e-06	3.80789e-05
ENSMUSG00000031808	-1.30077	6.469	22.21	2.44398e-06	3.80789e-05
ENSMUSG00000030839	-1.15478	3.73991	22.2048	2.45061e-06	3.81051e-05
ENSMUSG00000072572	-2.45994	3.48778	22.2047	2.45072e-06	3.81051e-05
ENSMUSG00000065715	-2.38599	-1.2765	22.2037	2.45202e-06	3.81051e-05
ENSMUSG00000057262	-2.80376	-1.22873	22.2008	2.45574e-06	3.81298e-05
ENSMUSG00000033703	-0.976568	4.38574	22.1955	2.46246e-06	3.8201e-05
ENSMUSG00000072235	-1.45411	8.7849	22.1937	2.46477e-06	3.8204e-05
ENSMUSG00000079197	-1.59011	2.77902	22.1793	2.48333e-06	3.84584e-05
ENSMUSG00000016319	-1.4196	7.01012	22.1634	2.50402e-06	3.87287e-05
ENSMUSG00000053656	-1.66732	1.48951	22.1613	2.50672e-06	3.87287e-05
ENSMUSG00000028470	-1.44587	3.65204	22.1609	2.50726e-06	3.87287e-05
ENSMUSG00000043923	-1.22217	2.58011	22.154	2.51625e-06	3.88343e-05
ENSMUSG00000090338	-7.34162	-1.24727	22.1474	2.52502e-06	3.89361e-05
ENSMUSG00000078695	-1.40918	3.68035	22.1405	2.53401e-06	3.8975e-05
ENSMUSG00000056412	-1.70104	2.2597	22.1405	2.53407e-06	3.8975e-05
ENSMUSG00000018727	-2.36953	1.26648	22.1396	2.53522e-06	3.8975e-05
ENSMUSG00000061619	2.31107	-0.536364	22.1389	2.53623e-06	3.8975e-05
ENSMUSG00000086543	-1.43157	0.574835	22.1347	2.54175e-06	3.90264e-05
ENSMUSG00000044824	-3.81661	-2.43038	22.1326	2.5445e-06	3.90352e-05
ENSMUSG00000089748	4.06662	1.36103	22.1291	2.54919e-06	3.90716e-05
ENSMUSG00000082465	-3.10197	-2.20893	22.127	2.55198e-06	3.90716e-05
ENSMUSG00000074733	-1.30521	4.14697	22.125	2.55461e-06	3.90716e-05
ENSMUSG00000084033	2.64773	-0.314507	22.1243	2.55558e-06	3.90716e-05
ENSMUSG00000021660	-1.19851	4.67179	22.1144	2.56878e-06	3.924e-05
ENSMUSG00000021916	-1.22879	4.88319	22.0768	2.61951e-06	3.99632e-05
ENSMUSG00000071202	-1.29924	0.444408	22.0761	2.62057e-06	3.99632e-05
ENSMUSG00000081917	5.59268	-1.3685	22.0743	2.62301e-06	3.99664e-05
ENSMUSG00000090086	-1.93024	4.80755	22.067	2.63301e-06	4.00848e-05
ENSMUSG00000072451	-4.14649	-2.30333	22.063	2.63841e-06	4.01089e-05
ENSMUSG00000080845	-4.58174	-0.327745	22.062	2.63979e-06	4.01089e-05
ENSMUSG00000045551	-2.91247	-2.01278	22.0609	2.6413e-06	4.01089e-05
ENSMUSG00000038646	-1.21527	3.95783	22.058	2.64531e-06	4.01293e-05
ENSMUSG00000065537	-2.11326	-0.636302	22.0567	2.64712e-06	4.01293e-05
ENSMUSG00000021135	-2.64984	-2.32483	22.0413	2.66844e-06	4.04184e-05
ENSMUSG00000059742	1.52375	6.05267	22.0375	2.67376e-06	4.04649e-05
ENSMUSG00000065162	-2.68049	-2.49547	22.0331	2.67992e-06	4.0499e-05
ENSMUSG00000052621	1.41291	2.28309	22.0326	2.68053e-06	4.0499e-05
ENSMUSG00000029597	-1.59557	-0.212427	22.0228	2.69432e-06	4.06732e-05
ENSMUSG00000085386	-1.62031	-0.491836	22.0169	2.70262e-06	4.07641e-05
ENSMUSG00000053178	-1.98603	0.550807	22.0121	2.7093e-06	4.08306e-05
ENSMUSG00000071714	-1.63367	1.47463	22.0027	2.72274e-06	4.09986e-05
ENSMUSG00000080840	-2.71992	-0.454104	21.9974	2.73026e-06	4.10464e-05
ENSMUSG00000026791	-1.18418	4.09234	21.9931	2.73638e-06	4.10464e-05
ENSMUSG00000075841	-6.64096	-2.03944	21.9929	2.73664e-06	4.10464e-05
ENSMUSG00000079573	-1.54035	-1.25533	21.9925	2.73719e-06	4.10464e-05
ENSMUSG00000073460	-2.10118	0.443278	21.9916	2.73847e-06	4.10464e-05
ENSMUSG00000049830	-6.79657	0.127027	21.9908	2.73962e-06	4.10464e-05
ENSMUSG00000048001	-1.65024	1.74096	21.975	2.76223e-06	4.13504e-05
ENSMUSG00000030079	-1.20849	4.07426	21.966	2.77523e-06	4.15105e-05
ENSMUSG00000083362	4.87422	0.795356	21.9632	2.77934e-06	4.15374e-05
ENSMUSG00000082706	-1.48467	-1.1201	21.9578	2.78717e-06	4.16198e-05
ENSMUSG00000056366	-1.94746	2.65329	21.951	2.797e-06	4.17122e-05
ENSMUSG00000061028	-1.05417	5.72401	21.9495	2.79913e-06	4.17122e-05
ENSMUSG00000086382	-1.58319	-1.06999	21.9487	2.80034e-06	4.17122e-05
ENSMUSG00000092901	3.64329	-0.306287	21.9453	2.80536e-06	4.17525e-05
ENSMUSG00000080942	-2.1806	-2.13478	21.9437	2.8077e-06	4.17526e-05
ENSMUSG00000021640	-2.28143	-2.01642	21.9282	2.83039e-06	4.20238e-05
ENSMUSG00000081887	2.1419	2.52775	21.9273	2.83177e-06	4.20238e-05
ENSMUSG00000010086	-1.06935	8.96898	21.9265	2.83296e-06	4.20238e-05
ENSMUSG00000035150	-1.43887	3.08583	21.9219	2.8397e-06	4.2089e-05
ENSMUSG00000083421	-5.18763	-0.387991	21.8992	2.87354e-06	4.25555e-05
ENSMUSG00000092099	-2.15093	-1.73917	21.8966	2.87747e-06	4.25574e-05
ENSMUSG00000063316	-1.26365	2.00271	21.8959	2.87841e-06	4.25574e-05
ENSMUSG00000083899	-2.13782	5.79217	21.8939	2.88153e-06	4.25684e-05
ENSMUSG00000083764	3.58984	0.522707	21.8921	2.88418e-06	4.25726e-05
ENSMUSG00000034437	-2.48676	2.67039	21.89	2.88727e-06	4.25831e-05
ENSMUSG00000047843	-1.29089	4.10042	21.8764	2.90784e-06	4.28512e-05
ENSMUSG00000073418	-1.48081	5.00566	21.8711	2.91588e-06	4.29346e-05
ENSMUSG00000016833	-1.32661	3.63395	21.8478	2.95157e-06	4.34243e-05
ENSMUSG00000070601	-3.93397	-0.814962	21.8406	2.96268e-06	4.35522e-05
ENSMUSG00000087105	-3.51121	-0.989882	21.8384	2.96608e-06	4.35665e-05
ENSMUSG00000006360	-1.73859	1.86547	21.8331	2.97425e-06	4.36507e-05
ENSMUSG00000067768	-5.51856	-2.06517	21.831	2.97755e-06	4.36635e-05
ENSMUSG00000029727	-1.98184	-0.315651	21.8268	2.98398e-06	4.37e-05
ENSMUSG00000020781	-1.09351	2.85644	21.8262	2.98491e-06	4.37e-05
ENSMUSG00000076437	-1.52608	2.91017	21.8223	2.99108e-06	4.37133e-05
ENSMUSG00000026568	-1.20672	5.60962	21.8212	2.99274e-06	4.37133e-05
ENSMUSG00000085251	-1.82326	-1.026	21.8196	2.99532e-06	4.37133e-05
ENSMUSG00000066197	1.7415	-1.70768	21.8194	2.99556e-06	4.37133e-05
ENSMUSG00000021448	2.26098	4.64261	21.8148	3.00269e-06	4.37506e-05
ENSMUSG00000093107	-3.60367	-1.15744	21.8146	3.00299e-06	4.37506e-05
ENSMUSG00000033918	-1.08786	4.25022	21.8105	3.00952e-06	4.37711e-05
ENSMUSG00000086324	2.32887	3.55746	21.8097	3.01071e-06	4.37711e-05
ENSMUSG00000013158	-1.79163	-1.77737	21.8091	3.01172e-06	4.37711e-05
ENSMUSG00000028936	-1.14313	6.36061	21.7971	3.03054e-06	4.40091e-05
ENSMUSG00000044141	-1.62078	-0.837105	21.787	3.04665e-06	4.42072e-05
ENSMUSG00000047428	-1.26724	4.47343	21.7825	3.05379e-06	4.42405e-05
ENSMUSG00000046934	2.27224	1.40067	21.7823	3.05407e-06	4.42405e-05
ENSMUSG00000091472	-2.48532	-0.052376	21.779	3.05927e-06	4.42405e-05
ENSMUSG00000052566	-1.35434	3.7078	21.7768	3.06279e-06	4.42405e-05
ENSMUSG00000032593	-1.53324	2.11255	21.7762	3.06371e-06	4.42405e-05
ENSMUSG00000072770	-2.02793	2.46982	21.7762	3.06373e-06	4.42405e-05
ENSMUSG00000082461	1.61384	1.04752	21.7681	3.07678e-06	4.43931e-05
ENSMUSG00000080708	2.25269	-0.555765	21.7628	3.08519e-06	4.44788e-05
ENSMUSG00000061436	2.89797	6.40078	21.7577	3.09351e-06	4.45629e-05
ENSMUSG00000081476	-1.60149	3.17648	21.7557	3.09662e-06	4.4572e-05
ENSMUSG00000022847	-1.75001	3.66139	21.7469	3.111e-06	4.47107e-05
ENSMUSG00000031518	-2.24509	-1.47413	21.7463	3.11188e-06	4.47107e-05
ENSMUSG00000045503	-1.09108	4.2138	21.7444	3.11496e-06	4.47107e-05
ENSMUSG00000075392	-4.29384	-1.22129	21.7433	3.11675e-06	4.47107e-05
ENSMUSG00000062683	-2.34486	0.613956	21.7421	3.11871e-06	4.47107e-05
ENSMUSG00000058625	-3.17023	-0.811148	21.7385	3.12455e-06	4.47586e-05
ENSMUSG00000041506	-1.01007	4.2082	21.7278	3.14206e-06	4.49736e-05
ENSMUSG00000083253	2.46941	-1.75141	21.7219	3.15173e-06	4.5076e-05
ENSMUSG00000040263	-1.27397	4.38043	21.7149	3.16329e-06	4.52054e-05
ENSMUSG00000012483	-1.1508	1.37041	21.7042	3.18092e-06	4.54211e-05
ENSMUSG00000059301	1.62837	-1.35189	21.6937	3.19832e-06	4.56333e-05
ENSMUSG00000020940	-1.5654	0.920627	21.6881	3.20772e-06	4.57262e-05
ENSMUSG00000086740	-2.17888	-1.34477	21.6868	3.20993e-06	4.57262e-05
ENSMUSG00000020928	-1.79535	0.714027	21.6852	3.21261e-06	4.57281e-05
ENSMUSG00000091052	2.05648	-0.0327152	21.6832	3.21588e-06	4.57384e-05
ENSMUSG00000000916	-1.33065	3.20658	21.6791	3.22291e-06	4.58021e-05
ENSMUSG00000062729	-1.27749	4.45633	21.6742	3.23115e-06	4.58625e-05
ENSMUSG00000036281	-0.950271	5.3612	21.6735	3.23227e-06	4.58625e-05
ENSMUSG00000035033	0.978746	5.95327	21.6686	3.24049e-06	4.59427e-05
ENSMUSG00000052658	-1.42886	-0.393686	21.6361	3.29582e-06	4.66903e-05
ENSMUSG00000028141	-1.47642	2.18732	21.6304	3.30578e-06	4.67945e-05
ENSMUSG00000085830	-2.44816	3.0401	21.6173	3.32831e-06	4.70763e-05
ENSMUSG00000024843	-1.15635	5.82455	21.6142	3.33383e-06	4.71172e-05
ENSMUSG00000071072	-1.3961	5.34744	21.6113	3.33873e-06	4.71201e-05
ENSMUSG00000084381	-3.25066	-1.53144	21.611	3.33928e-06	4.71201e-05
ENSMUSG00000010406	-1.29372	3.93142	21.6066	3.3469e-06	4.71841e-05
ENSMUSG00000028226	1.32306	4.60608	21.6054	3.34907e-06	4.71841e-05
ENSMUSG00000046711	-1.5862	4.09196	21.6035	3.35241e-06	4.71866e-05
ENSMUSG00000064367	1.47172	12.8222	21.6023	3.35451e-06	4.71866e-05
ENSMUSG00000045509	-1.13867	1.31417	21.5973	3.36327e-06	4.72727e-05
ENSMUSG00000081176	-6.70826	0.581955	21.5955	3.36634e-06	4.72789e-05
ENSMUSG00000031508	-1.41388	4.96151	21.5903	3.37552e-06	4.73667e-05
ENSMUSG00000032897	-1.34581	4.40305	21.589	3.37787e-06	4.73667e-05
ENSMUSG00000028447	-1.26451	5.68155	21.5795	3.39456e-06	4.75105e-05
ENSMUSG00000071497	-6.12169	0.236134	21.5795	3.39466e-06	4.75105e-05
ENSMUSG00000023755	-1.62578	2.19406	21.5787	3.39607e-06	4.75105e-05
ENSMUSG00000022475	-1.31764	5.07125	21.5731	3.40599e-06	4.76123e-05
ENSMUSG00000038665	2.15262	5.12138	21.5495	3.44808e-06	4.81394e-05
ENSMUSG00000064284	-1.13736	2.84137	21.549	3.44906e-06	4.81394e-05
ENSMUSG00000003970	-1.27079	7.6923	21.5408	3.46373e-06	4.83065e-05
ENSMUSG00000089704	2.39161	-0.453112	21.5367	3.47128e-06	4.83743e-05
ENSMUSG00000084905	-2.83779	-2.46901	21.5274	3.4881e-06	4.85586e-05
ENSMUSG00000058351	-1.77056	1.79037	21.5264	3.48992e-06	4.85586e-05
ENSMUSG00000019852	2.21238	5.92941	21.5205	3.50057e-06	4.86691e-05
ENSMUSG00000025290	-1.67274	6.6984	21.5021	3.53434e-06	4.91005e-05
ENSMUSG00000032295	-1.1911	6.11001	21.5006	3.53722e-06	4.91025e-05
ENSMUSG00000048677	-1.69148	1.78295	21.4849	3.56632e-06	4.94557e-05
ENSMUSG00000034333	-1.62992	1.70354	21.4839	3.56817e-06	4.94557e-05
ENSMUSG00000033857	-1.13575	3.38614	21.4813	3.57289e-06	4.94829e-05
ENSMUSG00000001763	-0.897282	4.8978	21.4776	3.57978e-06	4.95173e-05
ENSMUSG00000091223	-3.69188	-1.91913	21.477	3.58089e-06	4.95173e-05
ENSMUSG00000044991	-1.0196	2.69725	21.4703	3.59351e-06	4.96535e-05
ENSMUSG00000045441	2.45756	2.19302	21.4675	3.59876e-06	4.96878e-05
ENSMUSG00000047909	-1.51073	4.48221	21.4458	3.63978e-06	5.01929e-05
ENSMUSG00000059602	1.74277	3.80436	21.4452	3.64093e-06	5.01929e-05
ENSMUSG00000070528	-2.43979	0.565528	21.4425	3.64592e-06	5.01981e-05
ENSMUSG00000036587	-2.10562	-1.62615	21.442	3.6469e-06	5.01981e-05
ENSMUSG00000064871	-2.55746	-2.29345	21.4375	3.65555e-06	5.02785e-05
ENSMUSG00000015377	-1.41614	5.8891	21.4274	3.67473e-06	5.05036e-05
ENSMUSG00000024534	1.06277	2.80901	21.4236	3.68215e-06	5.05669e-05
ENSMUSG00000084088	-2.75878	-0.831485	21.4163	3.69609e-06	5.06821e-05
ENSMUSG00000089798	-1.27693	1.27439	21.4154	3.6978e-06	5.06821e-05
ENSMUSG00000081975	-1.77067	1.86667	21.4148	3.69901e-06	5.06821e-05
ENSMUSG00000044583	0.871709	1.68696	21.4114	3.70555e-06	5.0733e-05
ENSMUSG00000030409	-1.2079	4.1078	21.4023	3.72319e-06	5.09357e-05
ENSMUSG00000040883	-1.34282	3.93212	21.3991	3.72946e-06	5.09666e-05
ENSMUSG00000037710	-1.22499	5.90335	21.3982	3.73113e-06	5.09666e-05
ENSMUSG00000021799	-1.89667	-1.4352	21.3937	3.73997e-06	5.10484e-05
ENSMUSG00000085396	-1.48274	3.58696	21.3849	3.75719e-06	5.12414e-05
ENSMUSG00000085373	1.20767	0.985329	21.3836	3.75982e-06	5.12414e-05
ENSMUSG00000093345	-3.13024	-1.70544	21.379	3.76881e-06	5.1325e-05
ENSMUSG00000058567	-3.90634	-0.766004	21.373	3.78057e-06	5.14462e-05
ENSMUSG00000080772	2.16901	-1.21291	21.3712	3.78405e-06	5.14545e-05
ENSMUSG00000003299	-1.14717	5.07486	21.3635	3.79936e-06	5.16235e-05
ENSMUSG00000081239	-3.50821	-1.11943	21.3569	3.81237e-06	5.17289e-05
ENSMUSG00000061315	-1.40132	5.28364	21.3549	3.81651e-06	5.17289e-05
ENSMUSG00000031422	-1.27885	7.32675	21.3544	3.81746e-06	5.17289e-05
ENSMUSG00000089817	2.0769	0.570253	21.3538	3.81864e-06	5.17289e-05
ENSMUSG00000031783	-1.42602	4.23568	21.3382	3.84975e-06	5.21109e-05
ENSMUSG00000025283	-1.43233	4.54939	21.3349	3.85644e-06	5.21623e-05
ENSMUSG00000027405	-1.2566	5.88325	21.3285	3.86934e-06	5.22972e-05
ENSMUSG00000025922	-5.61362	0.750449	21.3262	3.87391e-06	5.23196e-05
ENSMUSG00000069196	-3.75216	-1.33967	21.3205	3.88561e-06	5.24019e-05
ENSMUSG00000091162	1.9655	1.42304	21.3192	3.88821e-06	5.24019e-05
ENSMUSG00000071419	-1.49621	5.29009	21.3189	3.88876e-06	5.24019e-05
ENSMUSG00000066090	-3.12372	-0.510374	21.3126	3.9016e-06	5.25355e-05
ENSMUSG00000021764	-1.16001	5.37082	21.3097	3.90743e-06	5.25501e-05
ENSMUSG00000038704	-1.49336	1.58142	21.308	3.91098e-06	5.25501e-05
ENSMUSG00000082984	-6.91196	-1.63329	21.3078	3.91146e-06	5.25501e-05
ENSMUSG00000049357	-2.12619	-0.513311	21.302	3.92325e-06	5.2669e-05
ENSMUSG00000082875	6.17728	0.761723	21.2984	3.93054e-06	5.27274e-05
ENSMUSG00000048967	-1.4698	3.27494	21.295	3.93747e-06	5.2781e-05
ENSMUSG00000068240	-1.57651	5.58163	21.2857	3.95669e-06	5.29989e-05
ENSMUSG00000065434	-2.35825	-1.65009	21.2829	3.96251e-06	5.30373e-05
ENSMUSG00000043801	-1.12479	5.35325	21.2765	3.97586e-06	5.31667e-05
ENSMUSG00000044712	-1.6311	2.77931	21.2754	3.9781e-06	5.31667e-05
ENSMUSG00000013701	-2.76538	1.8657	21.2602	4.00975e-06	5.35498e-05
ENSMUSG00000020528	-1.2065	4.20008	21.2577	4.01496e-06	5.35716e-05
ENSMUSG00000084127	-5.4424	-2.08876	21.2562	4.01804e-06	5.35716e-05
ENSMUSG00000068523	-1.31338	2.80832	21.2551	4.02033e-06	5.35716e-05
ENSMUSG00000083270	3.60609	1.85283	21.2511	4.02881e-06	5.36401e-05
ENSMUSG00000079225	-1.77221	3.32038	21.2474	4.03658e-06	5.36401e-05
ENSMUSG00000061904	-1.09163	8.13165	21.2472	4.03692e-06	5.36401e-05
ENSMUSG00000083250	3.33478	-0.927228	21.247	4.03743e-06	5.36401e-05
ENSMUSG00000062647	-1.46786	5.01262	21.236	4.06073e-06	5.39098e-05
ENSMUSG00000079657	-1.18646	5.19024	21.2238	4.08664e-06	5.42137e-05
ENSMUSG00000085392	-2.24328	0.101046	21.2147	4.106e-06	5.43994e-05
ENSMUSG00000028755	-1.90943	-0.338301	21.2144	4.1067e-06	5.43994e-05
ENSMUSG00000029538	-1.21592	5.28445	21.2094	4.11748e-06	5.4502e-05
ENSMUSG00000084328	-2.45531	-1.80141	21.206	4.12468e-06	5.45571e-05
ENSMUSG00000058979	-1.44187	4.3304	21.2034	4.1303e-06	5.45671e-05
ENSMUSG00000025050	-1.19641	3.99186	21.2028	4.13152e-06	5.45671e-05
ENSMUSG00000091612	4.5995	0.927963	21.1952	4.14812e-06	5.47105e-05
ENSMUSG00000046636	-2.48619	0.443019	21.195	4.14847e-06	5.47105e-05
ENSMUSG00000029551	-1.33372	2.89674	21.1928	4.1533e-06	5.4734e-05
ENSMUSG00000023959	1.10809	3.06442	21.1876	4.1644e-06	5.48199e-05
ENSMUSG00000005583	0.838972	7.25567	21.1867	4.1665e-06	5.48199e-05
ENSMUSG00000063652	-1.2799	0.385186	21.1855	4.16898e-06	5.48199e-05
ENSMUSG00000085462	-0.920446	3.30763	21.1802	4.18069e-06	5.49336e-05
ENSMUSG00000037336	-1.53964	0.714892	21.1783	4.18466e-06	5.49455e-05
ENSMUSG00000089698	-7.40287	0.137218	21.1761	4.18947e-06	5.49685e-05
ENSMUSG00000093178	-2.85109	-2.48752	21.1712	4.20025e-06	5.50248e-05
ENSMUSG00000022377	0.870254	6.11179	21.1707	4.20141e-06	5.50248e-05
ENSMUSG00000086477	-1.29715	-0.290679	21.17	4.20296e-06	5.50248e-05
ENSMUSG00000027472	-1.39904	4.28121	21.1588	4.22753e-06	5.53061e-05
ENSMUSG00000032009	1.66504	4.6626	21.1543	4.23754e-06	5.53966e-05
ENSMUSG00000025735	-0.966028	5.65547	21.144	4.26027e-06	5.56533e-05
ENSMUSG00000023845	3.43791	5.34599	21.1322	4.28653e-06	5.59556e-05
ENSMUSG00000086882	-5.70255	-0.293428	21.1257	4.30122e-06	5.61065e-05
ENSMUSG00000083380	-3.99866	-1.58228	21.1213	4.31104e-06	5.61796e-05
ENSMUSG00000040782	-1.07331	4.26395	21.12	4.31395e-06	5.61796e-05
ENSMUSG00000041062	-1.92012	-1.90266	21.119	4.31621e-06	5.61796e-05
ENSMUSG00000092247	2.49075	-1.62679	21.1131	4.32958e-06	5.63127e-05
ENSMUSG00000021737	-0.915851	5.78299	21.1086	4.33965e-06	5.6368e-05
ENSMUSG00000078427	-1.22807	2.44934	21.1084	4.34011e-06	5.6368e-05
ENSMUSG00000057497	-0.914827	4.14532	21.0973	4.36551e-06	5.66569e-05
ENSMUSG00000086503	10.0564	6.99644	21.0926	4.37612e-06	5.67536e-05
ENSMUSG00000034275	2.70254	2.39507	21.0777	4.41023e-06	5.71547e-05
ENSMUSG00000080966	1.36883	2.23956	21.07	4.42813e-06	5.73453e-05
ENSMUSG00000080719	4.22177	-1.92535	21.0517	4.47045e-06	5.78283e-05
ENSMUSG00000084812	-1.77416	-1.35606	21.0511	4.47188e-06	5.78283e-05
ENSMUSG00000027404	-1.08696	5.77664	21.049	4.47677e-06	5.78499e-05
ENSMUSG00000064281	-1.86461	-0.741333	21.0368	4.50553e-06	5.81631e-05
ENSMUSG00000039725	-1.02056	3.63445	21.0349	4.51002e-06	5.81631e-05
ENSMUSG00000028689	-1.30802	1.39693	21.0346	4.51073e-06	5.81631e-05
ENSMUSG00000071073	-1.0951	5.19138	21.0322	4.51621e-06	5.81743e-05
ENSMUSG00000018585	-1.35721	4.36646	21.0314	4.51808e-06	5.81743e-05
ENSMUSG00000022148	1.46845	1.8335	21.0251	4.53316e-06	5.82907e-05
ENSMUSG00000057572	-0.980757	2.94484	21.0249	4.53361e-06	5.82907e-05
ENSMUSG00000048222	-1.12992	3.6013	21.0221	4.54023e-06	5.8334e-05
ENSMUSG00000085925	-2.84281	2.43232	21.0198	4.54568e-06	5.83622e-05
ENSMUSG00000003429	-1.41595	6.73707	21.0164	4.5536e-06	5.84221e-05
ENSMUSG00000045104	-1.38075	4.38693	21.0114	4.56563e-06	5.85346e-05
ENSMUSG00000033200	-2.10845	-2.24229	21.0073	4.57525e-06	5.85814e-05
ENSMUSG00000054850	-0.933681	4.05101	21.0071	4.5758e-06	5.85814e-05
ENSMUSG00000090721	-2.36568	0.253345	21.0014	4.58958e-06	5.87158e-05
ENSMUSG00000044757	-3.93347	-1.08494	20.9987	4.5959e-06	5.87549e-05
ENSMUSG00000079523	-2.00442	4.36925	20.9951	4.60468e-06	5.88251e-05
ENSMUSG00000036292	-1.23241	1.55703	20.9816	4.6371e-06	5.91573e-05
ENSMUSG00000090210	-1.92183	1.67557	20.9792	4.64295e-06	5.91573e-05
ENSMUSG00000024301	-1.83163	0.85289	20.9785	4.64476e-06	5.91573e-05
ENSMUSG00000064390	-3.92887	-2.58969	20.9772	4.64779e-06	5.91573e-05
ENSMUSG00000005481	-0.998452	3.73425	20.9758	4.6512e-06	5.91573e-05
ENSMUSG00000048544	-2.20068	-1.38879	20.9745	4.65431e-06	5.91573e-05
ENSMUSG00000002007	-1.51717	2.27221	20.974	4.65565e-06	5.91573e-05
ENSMUSG00000064918	-3.58069	-2.17798	20.9734	4.65704e-06	5.91573e-05
ENSMUSG00000078552	-2.25037	2.54433	20.9575	4.69584e-06	5.96079e-05
ENSMUSG00000092046	-3.04287	-2.69674	20.9559	4.69972e-06	5.96151e-05
ENSMUSG00000085787	-1.24983	1.05179	20.9437	4.72968e-06	5.99528e-05
ENSMUSG00000009995	-1.25366	5.20776	20.9417	4.73467e-06	5.99736e-05
ENSMUSG00000078862	-1.60101	2.61757	20.9323	4.75792e-06	6.02255e-05
ENSMUSG00000031758	1.23153	1.64394	20.9298	4.76433e-06	6.02255e-05
ENSMUSG00000079364	-3.41837	-1.72565	20.9297	4.76462e-06	6.02255e-05
ENSMUSG00000023286	-1.19681	4.4434	20.9281	4.76837e-06	6.02304e-05
ENSMUSG00000042682	-1.24627	5.52473	20.9066	4.82234e-06	6.08694e-05
ENSMUSG00000079450	-1.74342	-0.447006	20.9035	4.83021e-06	6.08969e-05
ENSMUSG00000025464	-2.09729	0.477433	20.903	4.83131e-06	6.08969e-05
ENSMUSG00000062093	-1.70776	2.34138	20.9	4.83892e-06	6.095e-05
ENSMUSG00000086878	-1.99643	8.84837	20.8982	4.84345e-06	6.09643e-05
ENSMUSG00000036992	-1.07348	2.38811	20.8967	4.84733e-06	6.09704e-05
ENSMUSG00000040247	-2.16283	-0.536083	20.8936	4.85514e-06	6.10221e-05
ENSMUSG00000070372	-1.6616	2.91517	20.8924	4.85824e-06	6.10221e-05
ENSMUSG00000002625	-1.26815	6.69327	20.8691	4.91764e-06	6.17197e-05
ENSMUSG00000024397	-1.30192	1.94466	20.8679	4.92066e-06	6.17197e-05
ENSMUSG00000009734	1.99795	-0.344269	20.8569	4.94906e-06	6.20326e-05
ENSMUSG00000035545	-1.55459	8.01849	20.8376	4.99918e-06	6.26122e-05
ENSMUSG00000014791	-1.60234	2.06492	20.8364	5.00228e-06	6.26122e-05
ENSMUSG00000038695	-1.2609	5.80033	20.8317	5.01449e-06	6.27214e-05
ENSMUSG00000054640	2.08364	5.52637	20.8284	5.02319e-06	6.2754e-05
ENSMUSG00000059447	-1.29633	3.55076	20.8281	5.02409e-06	6.2754e-05
ENSMUSG00000078821	3.04467	1.00608	20.8162	5.05543e-06	6.30488e-05
ENSMUSG00000079681	-1.8967	-0.16916	20.8151	5.05817e-06	6.30488e-05
ENSMUSG00000029360	-2.13121	-0.776173	20.8151	5.05823e-06	6.30488e-05
ENSMUSG00000058267	-1.19428	4.34117	20.8022	5.09254e-06	6.34324e-05
ENSMUSG00000030435	-1.36774	6.49804	20.7936	5.11533e-06	6.36361e-05
ENSMUSG00000078902	-1.72318	1.016	20.7934	5.11599e-06	6.36361e-05
ENSMUSG00000024208	-1.3402	5.30026	20.7908	5.12278e-06	6.36572e-05
ENSMUSG00000081933	3.35517	-1.03904	20.7901	5.12478e-06	6.36572e-05
ENSMUSG00000026126	-1.39913	0.565272	20.7864	5.13454e-06	6.37343e-05
ENSMUSG00000005533	1.82615	4.69684	20.7843	5.14031e-06	6.37619e-05
ENSMUSG00000027297	-1.41684	4.19383	20.7823	5.14568e-06	6.37843e-05
ENSMUSG00000053081	2.17514	-1.94982	20.7788	5.15512e-06	6.38573e-05
ENSMUSG00000065359	-3.67032	-1.68458	20.7679	5.1845e-06	6.41769e-05
ENSMUSG00000026958	-1.12302	4.47543	20.7613	5.20249e-06	6.43416e-05
ENSMUSG00000002308	-1.27495	3.22433	20.7603	5.20497e-06	6.43416e-05
ENSMUSG00000073125	-4.69605	0.662793	20.7527	5.22576e-06	6.45541e-05
ENSMUSG00000050147	-2.59706	-0.810599	20.7483	5.23792e-06	6.46599e-05
ENSMUSG00000053007	2.20561	1.75698	20.7306	5.28633e-06	6.52126e-05
ENSMUSG00000045886	-1.48047	2.58695	20.7279	5.29379e-06	6.52597e-05
ENSMUSG00000062083	-1.4324	2.1828	20.7244	5.3035e-06	6.53346e-05
ENSMUSG00000002963	-1.02834	4.55593	20.7178	5.322e-06	6.55176e-05
ENSMUSG00000061882	-1.06456	1.5438	20.7111	5.34048e-06	6.56706e-05
ENSMUSG00000091443	-2.73603	-0.123378	20.7107	5.34175e-06	6.56706e-05
ENSMUSG00000028883	1.31662	2.30077	20.705	5.35746e-06	6.57753e-05
ENSMUSG00000067795	-1.66664	-0.429989	20.705	5.3576e-06	6.57753e-05
ENSMUSG00000041921	-0.913055	4.37071	20.696	5.38292e-06	6.6041e-05
ENSMUSG00000027971	1.73229	4.50289	20.6935	5.38977e-06	6.60799e-05
ENSMUSG00000046434	-2.24175	3.4033	20.6888	5.40316e-06	6.61989e-05
ENSMUSG00000091512	-1.07096	4.21102	20.6838	5.41726e-06	6.63263e-05
ENSMUSG00000083930	2.7354	0.0714691	20.6807	5.42598e-06	6.63545e-05
ENSMUSG00000025138	-0.976494	5.11766	20.6799	5.42822e-06	6.63545e-05
ENSMUSG00000045455	-2.26486	-0.915895	20.6791	5.43065e-06	6.63545e-05
ENSMUSG00000026956	-1.03788	3.60698	20.6731	5.44755e-06	6.65157e-05
ENSMUSG00000086825	-2.37922	-0.944511	20.6641	5.47323e-06	6.67839e-05
ENSMUSG00000064368	1.53557	11.1836	20.6612	5.48155e-06	6.68399e-05
ENSMUSG00000002661	-1.36225	2.97036	20.6564	5.49527e-06	6.69451e-05
ENSMUSG00000091207	1.9024	4.65285	20.6556	5.49772e-06	6.69451e-05
ENSMUSG00000080783	-2.59282	-2.53119	20.6543	5.50137e-06	6.69451e-05
ENSMUSG00000021838	0.963728	4.86729	20.6502	5.51328e-06	6.70446e-05
ENSMUSG00000049233	-1.03079	2.86607	20.6451	5.52773e-06	6.71748e-05
ENSMUSG00000022844	-1.20592	1.4297	20.6383	5.54761e-06	6.73583e-05
ENSMUSG00000081732	1.72629	-0.795563	20.6364	5.55313e-06	6.73583e-05
ENSMUSG00000025959	1.24655	4.77675	20.636	5.55409e-06	6.73583e-05
ENSMUSG00000050556	1.70315	5.90733	20.6329	5.56309e-06	6.74219e-05
ENSMUSG00000091004	3.1345	0.79894	20.6059	5.64233e-06	6.83311e-05
ENSMUSG00000081179	-6.11816	-0.468021	20.6047	5.64572e-06	6.83311e-05
ENSMUSG00000085881	-1.37479	1.55004	20.5962	5.6708e-06	6.85884e-05
ENSMUSG00000078696	-2.97424	-1.28574	20.5948	5.6751e-06	6.85941e-05
ENSMUSG00000083327	-1.17493	5.81559	20.5924	5.68226e-06	6.86345e-05
ENSMUSG00000022429	-2.0218	-0.603186	20.5871	5.6979e-06	6.87668e-05
ENSMUSG00000050783	1.41561	0.772671	20.5861	5.70087e-06	6.87668e-05
ENSMUSG00000080791	1.742	-1.16825	20.5833	5.70934e-06	6.88226e-05
ENSMUSG00000082474	-2.17131	-1.14441	20.5816	5.71429e-06	6.88361e-05
ENSMUSG00000089992	1.58608	-0.362621	20.5717	5.74385e-06	6.90764e-05
ENSMUSG00000063415	1.07582	4.47871	20.5715	5.7444e-06	6.90764e-05
ENSMUSG00000056185	-1.02092	6.17947	20.5711	5.74578e-06	6.90764e-05
ENSMUSG00000022217	-1.26952	3.95464	20.5663	5.76014e-06	6.92026e-05
ENSMUSG00000086614	-4.77517	-1.04473	20.5609	5.77627e-06	6.93251e-05
ENSMUSG00000056258	2.43171	5.3533	20.5603	5.77805e-06	6.93251e-05
ENSMUSG00000088008	-3.74322	-1.02253	20.5581	5.78487e-06	6.93605e-05
ENSMUSG00000024548	1.49064	5.98278	20.5556	5.79234e-06	6.94037e-05
ENSMUSG00000063802	-1.20987	5.95293	20.5528	5.80074e-06	6.94187e-05
ENSMUSG00000021366	1.23258	5.83137	20.5527	5.80133e-06	6.94187e-05
ENSMUSG00000083246	-3.40317	-0.664256	20.549	5.81251e-06	6.95062e-05
ENSMUSG00000031458	-1.261	3.90954	20.5473	5.81766e-06	6.95214e-05
ENSMUSG00000054013	-1.11028	6.98796	20.5422	5.83308e-06	6.96593e-05
ENSMUSG00000044341	-1.74793	3.86153	20.538	5.84588e-06	6.97658e-05
ENSMUSG00000040752	-2.21734	1.71055	20.5346	5.85627e-06	6.98434e-05
ENSMUSG00000035367	-1.30199	2.66074	20.5308	5.86799e-06	6.99183e-05
ENSMUSG00000055692	-1.15012	6.07229	20.53	5.87035e-06	6.99183e-05
ENSMUSG00000064037	-0.887589	4.66034	20.509	5.93521e-06	7.0644e-05
ENSMUSG00000025473	-1.85595	2.66832	20.5053	5.94661e-06	7.07043e-05
ENSMUSG00000004018	-0.944471	2.31204	20.5048	5.94815e-06	7.07043e-05
ENSMUSG00000074578	-1.26073	4.18176	20.5031	5.95357e-06	7.07218e-05
ENSMUSG00000067336	3.20244	6.00052	20.4961	5.9754e-06	7.09258e-05
ENSMUSG00000046516	-1.22271	4.83176	20.495	5.97864e-06	7.09258e-05
ENSMUSG00000062896	-3.15235	-1.51837	20.4859	6.00727e-06	7.12183e-05
ENSMUSG00000018844	-2.27451	1.43836	20.4821	6.01907e-06	7.1311e-05
ENSMUSG00000086921	-4.90395	-1.75398	20.476	6.0385e-06	7.14941e-05
ENSMUSG00000090053	2.4647	3.5248	20.4744	6.04352e-06	7.15063e-05
ENSMUSG00000022763	-1.48123	6.37973	20.4704	6.05603e-06	7.16072e-05
ENSMUSG00000055323	-1.67152	-0.896543	20.4581	6.09496e-06	7.20201e-05
ENSMUSG00000085307	-2.36099	-1.90784	20.4455	6.13544e-06	7.24506e-05
ENSMUSG00000054474	-0.939769	2.06404	20.4347	6.17019e-06	7.28096e-05
ENSMUSG00000027478	-1.30785	-0.0928492	20.4335	6.17395e-06	7.28096e-05
ENSMUSG00000046876	2.11362	4.87785	20.43	6.18514e-06	7.28937e-05
ENSMUSG00000021079	-1.34292	4.179	20.4282	6.19096e-06	7.29144e-05
ENSMUSG00000036617	1.02378	6.43162	20.4259	6.19865e-06	7.29571e-05
ENSMUSG00000087216	-2.30343	-2.31415	20.4166	6.22877e-06	7.32635e-05
ENSMUSG00000074553	-1.41336	0.0526322	20.4077	6.25787e-06	7.35576e-05
ENSMUSG00000084845	-1.20437	4.1317	20.4056	6.26469e-06	7.35896e-05
ENSMUSG00000087673	-1.26826	-0.325321	20.4018	6.27706e-06	7.36867e-05
ENSMUSG00000044349	-1.97195	10.0547	20.3941	6.30231e-06	7.39348e-05
ENSMUSG00000026384	2.33525	4.69122	20.3916	6.31073e-06	7.39851e-05
ENSMUSG00000000739	-1.19036	0.48	20.3895	6.31761e-06	7.40174e-05
ENSMUSG00000039648	-0.885544	3.7397	20.3846	6.33389e-06	7.41598e-05
ENSMUSG00000028642	-1.33229	-0.335809	20.3831	6.33878e-06	7.41687e-05
ENSMUSG00000046364	-1.21851	4.86233	20.3771	6.35846e-06	7.43441e-05
ENSMUSG00000034674	-1.7551	3.56901	20.3761	6.36206e-06	7.43441e-05
ENSMUSG00000092020	-1.47071	-0.999303	20.3741	6.3687e-06	7.43734e-05
ENSMUSG00000042625	-1.11575	6.43244	20.3702	6.3815e-06	7.44744e-05
ENSMUSG00000071415	-1.43597	5.44629	20.3595	6.41722e-06	7.48317e-05
ENSMUSG00000066418	-2.80984	-1.73046	20.3584	6.42102e-06	7.48317e-05
ENSMUSG00000082305	-1.32366	-0.22004	20.3572	6.42521e-06	7.48317e-05
ENSMUSG00000076052	-2.65117	-1.97801	20.3561	6.4288e-06	7.48317e-05
ENSMUSG00000075232	-1.30742	5.08351	20.3543	6.43488e-06	7.48539e-05
ENSMUSG00000063142	1.93839	6.15926	20.3495	6.45099e-06	7.49497e-05
ENSMUSG00000032051	-1.03667	2.74363	20.3494	6.45147e-06	7.49497e-05
ENSMUSG00000006586	0.946537	4.84054	20.3479	6.45655e-06	7.49603e-05
ENSMUSG00000026511	-1.10213	5.2841	20.343	6.47285e-06	7.5101e-05
ENSMUSG00000021134	-1.34811	7.28524	20.3274	6.52596e-06	7.56683e-05
ENSMUSG00000086894	-1.73371	-1.12589	20.3182	6.55735e-06	7.59831e-05
ENSMUSG00000085391	-3.15074	-1.75136	20.3135	6.57352e-06	7.61213e-05
ENSMUSG00000090399	1.98851	-1.05163	20.2961	6.63367e-06	7.67684e-05
ENSMUSG00000022843	-1.05311	6.11518	20.2744	6.70908e-06	7.75911e-05
ENSMUSG00000025201	-1.34774	1.56774	20.2704	6.72334e-06	7.77058e-05
ENSMUSG00000051951	2.72316	5.14944	20.2492	6.79805e-06	7.85188e-05
ENSMUSG00000046378	-1.3605	4.30251	20.2475	6.80416e-06	7.85388e-05
ENSMUSG00000071528	-1.35555	4.69222	20.2425	6.82218e-06	7.86962e-05
ENSMUSG00000078651	-1.38691	2.38817	20.2268	6.87833e-06	7.92929e-05
ENSMUSG00000076431	1.1034	3.62795	20.2249	6.88504e-06	7.93194e-05
ENSMUSG00000015452	-1.57187	-0.326574	20.2193	6.90537e-06	7.95026e-05
ENSMUSG00000034203	-1.01733	4.59815	20.2152	6.92007e-06	7.96207e-05
ENSMUSG00000060288	-1.27408	1.03447	20.2135	6.92629e-06	7.96413e-05
ENSMUSG00000020224	-1.66679	2.79721	20.204	6.96061e-06	7.99449e-05
ENSMUSG00000067916	-2.57287	-0.853098	20.2038	6.96161e-06	7.99449e-05
ENSMUSG00000027175	1.58132	4.16818	20.1937	6.99843e-06	8.02922e-05
ENSMUSG00000089808	-2.8293	-2.04932	20.1925	7.00279e-06	8.02922e-05
ENSMUSG00000002012	-1.25703	6.18775	20.1909	7.00868e-06	8.02922e-05
ENSMUSG00000087483	-1.63009	0.246199	20.1894	7.01394e-06	8.02922e-05
ENSMUSG00000090536	2.8059	2.97464	20.1894	7.01422e-06	8.02922e-05
ENSMUSG00000009145	-1.60092	-0.754023	20.1858	7.0274e-06	8.03919e-05
ENSMUSG00000087625	-3.58409	-1.26897	20.179	7.05221e-06	8.06243e-05
ENSMUSG00000071632	-1.06531	3.65689	20.1759	7.06373e-06	8.07046e-05
ENSMUSG00000087471	1.1594	2.28266	20.1731	7.07398e-06	8.07703e-05
ENSMUSG00000020022	-1.31241	5.29145	20.1667	7.09769e-06	8.09895e-05
ENSMUSG00000035649	-1.15576	5.43113	20.1654	7.10244e-06	8.09922e-05
ENSMUSG00000020282	-0.994275	3.79753	20.1607	7.11996e-06	8.11405e-05
ENSMUSG00000078859	-1.52447	1.3376	20.1584	7.12857e-06	8.1187e-05
ENSMUSG00000033020	-1.11803	4.52986	20.1439	7.1828e-06	8.17112e-05
ENSMUSG00000022437	-0.950852	5.92323	20.1437	7.1837e-06	8.17112e-05
ENSMUSG00000002043	-1.31563	2.35054	20.137	7.20895e-06	8.19323e-05
ENSMUSG00000091742	-1.91872	-0.753685	20.1361	7.21227e-06	8.19323e-05
ENSMUSG00000057098	1.06593	2.01847	20.1342	7.21934e-06	8.19607e-05
ENSMUSG00000021057	0.999214	6.46142	20.1314	7.23003e-06	8.20302e-05
ENSMUSG00000084304	-1.23368	1.87429	20.1118	7.30461e-06	8.2824e-05
ENSMUSG00000033327	-0.96464	4.39978	20.1062	7.32594e-06	8.29843e-05
ENSMUSG00000021270	-1.50326	8.07117	20.1056	7.32799e-06	8.29843e-05
ENSMUSG00000038268	-0.964818	3.21954	20.1009	7.34632e-06	8.31394e-05
ENSMUSG00000066538	-3.08604	-2.46295	20.0982	7.35655e-06	8.32027e-05
ENSMUSG00000062175	-1.65923	1.04108	20.0931	7.37617e-06	8.33464e-05
ENSMUSG00000037095	-1.44312	0.0222975	20.0925	7.37854e-06	8.33464e-05
ENSMUSG00000085385	-1.18803	2.68363	20.0908	7.38511e-06	8.33681e-05
ENSMUSG00000009596	-2.06258	-1.27228	20.0836	7.41297e-06	8.363e-05
ENSMUSG00000082456	-1.57702	1.39144	20.0757	7.44382e-06	8.39253e-05
ENSMUSG00000028672	-1.06181	4.27405	20.0697	7.46701e-06	8.4134e-05
ENSMUSG00000062081	-2.22553	3.12602	20.0669	7.47809e-06	8.41635e-05
ENSMUSG00000073514	2.73881	4.21942	20.0666	7.47901e-06	8.41635e-05
ENSMUSG00000020121	0.845871	4.81468	20.0632	7.49242e-06	8.42615e-05
ENSMUSG00000046179	1.55389	-0.87094	20.059	7.50908e-06	8.4396e-05
ENSMUSG00000060890	-1.41067	0.257557	20.0498	7.54511e-06	8.47479e-05
ENSMUSG00000032126	-0.901876	3.90276	20.0415	7.57781e-06	8.5062e-05
ENSMUSG00000038500	-1.11233	4.7326	20.0294	7.62592e-06	8.55485e-05
ENSMUSG00000000766	2.40208	-0.38542	20.0176	7.67331e-06	8.60264e-05
ENSMUSG00000034729	-0.958118	3.93068	20.0156	7.68147e-06	8.60641e-05
ENSMUSG00000044330	-1.22	2.94718	20.0126	7.69334e-06	8.60994e-05
ENSMUSG00000071671	-2.2945	-1.9299	20.0121	7.69529e-06	8.60994e-05
ENSMUSG00000033633	-2.31896	1.41527	20.0112	7.69901e-06	8.60994e-05
ENSMUSG00000029419	6.81235	0.543547	20.0064	7.71814e-06	8.62596e-05
ENSMUSG00000030083	-0.965161	4.6603	19.9919	7.77711e-06	8.68645e-05
ENSMUSG00000087819	1.62478	-1.44281	19.9747	7.84725e-06	8.75935e-05
ENSMUSG00000043872	-1.08699	3.42962	19.9648	7.88827e-06	8.79966e-05
ENSMUSG00000037605	1.52773	6.34459	19.9528	7.93776e-06	8.84937e-05
ENSMUSG00000085071	-1.23685	2.01925	19.9485	7.95584e-06	8.86402e-05
ENSMUSG00000063260	2.35363	2.91981	19.9398	7.99204e-06	8.89883e-05
ENSMUSG00000073427	-1.26037	0.218745	19.9325	8.02269e-06	8.92742e-05
ENSMUSG00000091825	1.7118	0.769032	19.9307	8.02993e-06	8.92993e-05
ENSMUSG00000023832	-1.11239	4.41206	19.9255	8.05211e-06	8.9442e-05
ENSMUSG00000042190	0.847753	1.99843	19.9252	8.05314e-06	8.9442e-05
ENSMUSG00000081775	2.61459	-1.13856	19.9241	8.0577e-06	8.9442e-05
ENSMUSG00000048100	-1.16014	3.76435	19.915	8.09611e-06	8.97922e-05
ENSMUSG00000079022	-0.964467	1.83377	19.9136	8.10213e-06	8.97922e-05
ENSMUSG00000024327	1.62137	1.67488	19.9131	8.10426e-06	8.97922e-05
ENSMUSG00000022721	-0.862656	5.12795	19.9091	8.12136e-06	8.99261e-05
ENSMUSG00000081540	2.05665	0.931891	19.9046	8.14046e-06	9.00654e-05
ENSMUSG00000093080	-2.2133	-0.658858	19.9038	8.14397e-06	9.00654e-05
ENSMUSG00000058258	-1.79786	1.68457	19.8979	8.16892e-06	9.02857e-05
ENSMUSG00000083011	-2.24261	-2.05284	19.886	8.21994e-06	9.07936e-05
ENSMUSG00000022216	-1.1346	4.69932	19.8771	8.25856e-06	9.11346e-05
ENSMUSG00000047767	-1.18594	3.63162	19.8764	8.26145e-06	9.11346e-05
ENSMUSG00000092062	-2.02335	-0.711092	19.8753	8.26604e-06	9.11346e-05
ENSMUSG00000085455	-1.14955	-0.247121	19.8677	8.29927e-06	9.14448e-05
ENSMUSG00000004561	-1.23221	4.33164	19.849	8.38054e-06	9.22837e-05
ENSMUSG00000043164	-1.52515	1.19794	19.8432	8.40596e-06	9.25068e-05
ENSMUSG00000085272	-1.27373	0.523469	19.8375	8.43142e-06	9.27301e-05
ENSMUSG00000047844	-1.44128	3.02775	19.8264	8.48024e-06	9.32099e-05
ENSMUSG00000039787	-1.05515	2.74382	19.8172	8.52121e-06	9.36029e-05
ENSMUSG00000061062	-1.29425	3.0752	19.8073	8.56567e-06	9.40337e-05
ENSMUSG00000044573	-1.71483	4.81372	19.7989	8.60342e-06	9.43904e-05
ENSMUSG00000061104	-1.03074	3.31184	19.7888	8.64871e-06	9.48294e-05
ENSMUSG00000020623	1.23424	3.83524	19.7845	8.66814e-06	9.49844e-05
ENSMUSG00000090498	1.47801	2.4862	19.7813	8.68284e-06	9.50874e-05
ENSMUSG00000038260	-0.864385	3.44482	19.773	8.72048e-06	9.54414e-05
ENSMUSG00000081583	1.72391	0.195311	19.7711	8.72942e-06	9.5481e-05
ENSMUSG00000081712	1.81792	0.208415	19.7682	8.74269e-06	9.55679e-05
ENSMUSG00000023348	-1.29729	2.81079	19.761	8.77545e-06	9.58676e-05
ENSMUSG00000038286	-0.966347	4.31886	19.7597	8.7814e-06	9.58743e-05
ENSMUSG00000024026	-0.990668	5.7913	19.7566	8.79592e-06	9.59324e-05
ENSMUSG00000041774	-1.028	3.49817	19.7562	8.79741e-06	9.59324e-05
ENSMUSG00000004626	-1.27963	5.06827	19.7541	8.80729e-06	9.59818e-05
ENSMUSG00000022995	1.24214	6.82187	19.7516	8.81874e-06	9.60483e-05
ENSMUSG00000031706	-0.934226	4.78642	19.7474	8.83806e-06	9.62004e-05
ENSMUSG00000020102	1.60395	3.66282	19.7456	8.84654e-06	9.62343e-05
ENSMUSG00000016493	-1.40202	0.962451	19.7386	8.879e-06	9.65289e-05
ENSMUSG00000049832	-0.996931	3.27684	19.7358	8.89182e-06	9.66098e-05
ENSMUSG00000067924	-1.24102	4.14612	19.7343	8.89913e-06	9.66283e-05
ENSMUSG00000029642	-1.15698	4.5974	19.7332	8.90429e-06	9.66283e-05
ENSMUSG00000070695	2.06899	4.26186	19.7231	8.95137e-06	9.70804e-05
ENSMUSG00000036800	2.11891	4.43336	19.7107	9.00969e-06	9.7654e-05
ENSMUSG00000014075	-1.13562	2.79029	19.7062	9.03057e-06	9.77807e-05
ENSMUSG00000037727	-2.27518	-1.62348	19.7059	9.03228e-06	9.77807e-05
ENSMUSG00000071647	-0.799587	3.82715	19.7004	9.05844e-06	9.80048e-05
ENSMUSG00000006315	-1.09877	5.44056	19.6956	9.08106e-06	9.81903e-05
ENSMUSG00000090273	-1.74071	0.10098	19.6919	9.09867e-06	9.83215e-05
ENSMUSG00000020334	-1.08615	2.72831	19.6845	9.13385e-06	9.86423e-05
ENSMUSG00000081378	-3.25931	-1.0807	19.6678	9.21423e-06	9.94506e-05
ENSMUSG00000018932	-0.981505	3.3284	19.6645	9.23017e-06	9.95346e-05
ENSMUSG00000032238	1.05791	5.15108	19.6639	9.23311e-06	9.95346e-05
ENSMUSG00000029142	-0.969532	3.9291	19.655	9.27601e-06	9.98826e-05
ENSMUSG00000068391	-1.00725	3.70999	19.6539	9.28133e-06	9.98826e-05
ENSMUSG00000087231	-1.6512	0.821934	19.6538	9.28209e-06	9.98826e-05
ENSMUSG00000027236	-1.11678	3.51598	19.6505	9.29786e-06	9.99924e-05
ENSMUSG00000082519	1.85588	-1.27362	19.642	9.33935e-06	0.000100378
ENSMUSG00000079065	1.54515	3.01811	19.6369	9.36412e-06	0.000100523
ENSMUSG00000040158	-1.87924	0.310965	19.6359	9.36914e-06	0.000100523
ENSMUSG00000063275	-1.25112	1.7381	19.6358	9.36957e-06	0.000100523
ENSMUSG00000050074	-1.12872	3.97538	19.6333	9.3821e-06	0.000100544
ENSMUSG00000029075	-2.16144	0.266071	19.6331	9.38273e-06	0.000100544
ENSMUSG00000081718	1.49267	0.322867	19.6273	9.41147e-06	0.000100791
ENSMUSG00000032491	-1.42197	0.451351	19.6239	9.4281e-06	0.000100909
ENSMUSG00000060198	-4.05637	-1.76087	19.6203	9.4458e-06	0.000101039
ENSMUSG00000082978	3.4679	1.62606	19.6158	9.46825e-06	0.000101218
ENSMUSG00000032294	-1.01157	10.0107	19.6128	9.48303e-06	0.000101316
ENSMUSG00000087156	-1.69479	0.101327	19.5997	9.54833e-06	0.000101953
ENSMUSG00000091219	-1.6741	1.13767	19.5919	9.58728e-06	0.000102308
ENSMUSG00000084020	1.05704	3.78725	19.5836	9.62914e-06	0.000102694
ENSMUSG00000086316	-1.14281	3.96004	19.5757	9.66901e-06	0.000102979
ENSMUSG00000022546	-0.99038	3.70693	19.5752	9.67158e-06	0.000102979
ENSMUSG00000092622	-2.04957	-0.361639	19.5749	9.67308e-06	0.000102979
ENSMUSG00000052384	-0.892451	2.66185	19.5648	9.72443e-06	0.000103464
ENSMUSG00000028563	-0.895664	3.38425	19.5624	9.73688e-06	0.000103535
ENSMUSG00000085913	-1.83063	1.05122	19.5566	9.76619e-06	0.000103785
ENSMUSG00000027937	-1.08186	4.4866	19.5442	9.82989e-06	0.0001044
ENSMUSG00000079534	-2.07657	-2.33881	19.5367	9.8687e-06	0.000104741
ENSMUSG00000025511	-0.756867	2.98825	19.5357	9.87361e-06	0.000104741
ENSMUSG00000056508	-1.64879	1.15908	19.525	9.92922e-06	0.000105247
ENSMUSG00000027523	1.17037	6.0134	19.5243	9.93304e-06	0.000105247
ENSMUSG00000085554	-0.791375	4.52049	19.5222	9.94355e-06	0.000105296
ENSMUSG00000078636	-2.63479	-0.951088	19.5058	1.00297e-05	0.00010607
ENSMUSG00000087111	-3.46473	-2.23555	19.5047	1.00351e-05	0.00010607
ENSMUSG00000020718	-0.970404	1.28179	19.5039	1.00395e-05	0.00010607
ENSMUSG00000084830	-1.32258	4.58768	19.5037	1.00403e-05	0.00010607
ENSMUSG00000025825	-1.00027	5.38824	19.501	1.00549e-05	0.000106162
ENSMUSG00000028784	-2.45788	-0.136395	19.4994	1.00629e-05	0.000106184
ENSMUSG00000040187	-1.29333	2.7458	19.495	1.00865e-05	0.000106371
ENSMUSG00000063694	-1.23443	2.86574	19.4915	1.01048e-05	0.000106501
ENSMUSG00000089917	-1.02767	4.45703	19.4892	1.0117e-05	0.000106567
ENSMUSG00000036246	-1.06614	3.07898	19.4868	1.01296e-05	0.000106608
ENSMUSG00000025574	-1.05704	-0.129138	19.4862	1.01328e-05	0.000106608
ENSMUSG00000025478	-0.872322	5.70036	19.4718	1.02097e-05	0.000107354
ENSMUSG00000062270	-0.858011	5.17921	19.4514	1.03191e-05	0.000108441
ENSMUSG00000040724	2.90528	5.38203	19.4457	1.03501e-05	0.000108703
ENSMUSG00000021495	-1.29002	6.46089	19.4424	1.0368e-05	0.000108828
ENSMUSG00000022515	-1.01675	5.26227	19.4316	1.04269e-05	0.000109381
ENSMUSG00000068466	-4.19009	-2.07846	19.4294	1.04389e-05	0.000109444
ENSMUSG00000089838	-1.05907	3.28147	19.4176	1.05036e-05	0.000110057
ENSMUSG00000025980	-1.1143	6.4895	19.4069	1.05624e-05	0.000110609
ENSMUSG00000085432	-1.8716	-1.90952	19.4014	1.05927e-05	0.000110862
ENSMUSG00000070834	2.91828	-2.21778	19.396	1.06227e-05	0.000111111
ENSMUSG00000024644	-0.849321	5.56148	19.3934	1.06373e-05	0.000111197
ENSMUSG00000016495	-1.17465	3.34195	19.3923	1.06433e-05	0.000111197
ENSMUSG00000035674	-1.2335	5.52279	19.3873	1.06714e-05	0.000111426
ENSMUSG00000022762	1.98831	5.55324	19.3854	1.0682e-05	0.000111472
ENSMUSG00000092510	4.77605	-1.77553	19.384	1.06897e-05	0.000111487
ENSMUSG00000029401	-0.968895	3.38923	19.3802	1.07114e-05	0.000111618
ENSMUSG00000015829	2.11649	6.35909	19.3793	1.07162e-05	0.000111618
ENSMUSG00000038812	-1.78497	-0.784947	19.3785	1.07209e-05	0.000111618
ENSMUSG00000030882	-1.24979	2.89252	19.3696	1.07708e-05	0.000112066
ENSMUSG00000023571	-1.30515	3.02079	19.3686	1.07764e-05	0.000112066
ENSMUSG00000090264	-2.85673	-1.18235	19.3514	1.0874e-05	0.000113016
ENSMUSG00000044792	-1.34856	6.20387	19.3485	1.08906e-05	0.000113122
ENSMUSG00000034789	-0.980319	5.78134	19.3446	1.0913e-05	0.000113289
ENSMUSG00000065599	-2.57512	-0.654002	19.3433	1.09202e-05	0.000113298
ENSMUSG00000040621	-0.993115	2.8507	19.3365	1.09591e-05	0.000113634
ENSMUSG00000027341	-1.10427	3.66596	19.3355	1.09651e-05	0.000113634
ENSMUSG00000026999	-1.83064	1.98933	19.3315	1.0988e-05	0.000113805
ENSMUSG00000086780	-1.37234	1.81266	19.3298	1.09974e-05	0.000113836
ENSMUSG00000016356	-1.50258	3.01985	19.3234	1.10345e-05	0.000114095
ENSMUSG00000046101	-1.36359	1.45901	19.3233	1.10351e-05	0.000114095
ENSMUSG00000089542	-2.7381	-1.54297	19.3214	1.10462e-05	0.000114144
ENSMUSG00000064373	0.751312	7.9434	19.3182	1.10649e-05	0.000114228
ENSMUSG00000063754	-2.55994	-1.83032	19.3178	1.10671e-05	0.000114228
ENSMUSG00000028333	-1.11649	5.40532	19.3163	1.10756e-05	0.00011425
ENSMUSG00000083834	2.81584	-0.194277	19.3125	1.10978e-05	0.000114396
ENSMUSG00000038412	-1.06009	5.32572	19.3114	1.1104e-05	0.000114396
ENSMUSG00000026659	-0.884448	2.9803	19.3106	1.11088e-05	0.000114396
ENSMUSG00000092730	-2.06875	-1.48061	19.3075	1.11266e-05	0.000114514
ENSMUSG00000076432	-0.981353	6.85158	19.3015	1.1162e-05	0.000114812
ENSMUSG00000087501	-2.15322	-1.39834	19.2998	1.1172e-05	0.000114849
ENSMUSG00000024925	-1.18885	3.32932	19.295	1.12001e-05	0.000115049
ENSMUSG00000073434	-1.25925	4.03024	19.2943	1.12043e-05	0.000115049
ENSMUSG00000083284	-1.03611	0.207412	19.2909	1.1224e-05	0.000115186
ENSMUSG00000042626	-1.17468	3.13799	19.2846	1.1261e-05	0.000115435
ENSMUSG00000042807	1.03196	4.96193	19.2846	1.12611e-05	0.000115435
ENSMUSG00000072809	-1.02744	0.330093	19.2786	1.12966e-05	0.000115732
ENSMUSG00000074933	-1.42375	-1.29279	19.2706	1.13438e-05	0.000116112
ENSMUSG00000083678	-1.2009	2.2204	19.2702	1.13466e-05	0.000116112
ENSMUSG00000090063	0.929657	3.96359	19.2458	1.14923e-05	0.000117536
ENSMUSG00000044595	-1.33801	0.453164	19.244	1.15032e-05	0.00011758
ENSMUSG00000015755	0.861674	6.56046	19.2429	1.151e-05	0.000117583
ENSMUSG00000073412	-1.59335	0.0489429	19.2389	1.15338e-05	0.000117759
ENSMUSG00000039715	-0.887811	4.73732	19.2365	1.15484e-05	0.000117829
ENSMUSG00000001285	-0.90108	4.59721	19.2356	1.15538e-05	0.000117829
ENSMUSG00000006998	-0.901661	7.35042	19.2298	1.1589e-05	0.000118121
ENSMUSG00000022890	-1.13223	6.52035	19.2125	1.16944e-05	0.000119128
ENSMUSG00000082453	2.76535	-1.84268	19.2024	1.17563e-05	0.000119691
ENSMUSG00000045746	-1.6255	-0.663904	19.1992	1.17761e-05	0.000119824
ENSMUSG00000064363	0.820317	12.041	19.1974	1.17875e-05	0.000119872
ENSMUSG00000081289	1.3586	2.37384	19.196	1.17957e-05	0.000119888
ENSMUSG00000028546	0.841805	5.96688	19.191	1.18269e-05	0.000120137
ENSMUSG00000011179	-1.15465	5.22935	19.1885	1.18426e-05	0.000120227
ENSMUSG00000089989	-1.38081	1.21429	19.187	1.18517e-05	0.000120253
ENSMUSG00000021741	1.71953	-0.83366	19.1841	1.18698e-05	0.000120368
ENSMUSG00000005986	-0.929468	5.66528	19.1821	1.18824e-05	0.000120428
ENSMUSG00000036752	-1.10539	7.29869	19.1782	1.19063e-05	0.000120601
ENSMUSG00000089975	-1.29598	-0.896272	19.1751	1.19256e-05	0.000120729
ENSMUSG00000078592	-3.8041	-1.11045	19.1716	1.19476e-05	0.000120884
ENSMUSG00000080994	-2.92113	-0.955211	19.1679	1.19707e-05	0.000121049
ENSMUSG00000081792	-1.30146	1.6498	19.1666	1.19791e-05	0.000121066
ENSMUSG00000020153	-1.15227	6.00989	19.1498	1.20851e-05	0.000122069
ENSMUSG00000073073	-0.974904	0.66127	19.1439	1.21226e-05	0.000122279
ENSMUSG00000044068	0.809823	5.79951	19.1431	1.21275e-05	0.000122279
ENSMUSG00000021748	-0.962486	6.29903	19.143	1.21282e-05	0.000122279
ENSMUSG00000085611	-2.15092	1.01824	19.1415	1.21374e-05	0.000122279
ENSMUSG00000032314	-1.0491	4.2683	19.1411	1.214e-05	0.000122279
ENSMUSG00000024871	-2.12177	0.673755	19.1362	1.21717e-05	0.000122529
ENSMUSG00000091478	-1.14791	4.74447	19.132	1.21983e-05	0.000122694
ENSMUSG00000063229	-1.12555	7.61751	19.1315	1.22017e-05	0.000122694
ENSMUSG00000052031	-1.6168	4.1445	19.1294	1.2215e-05	0.000122759
ENSMUSG00000058672	-0.90218	8.59165	19.1265	1.22337e-05	0.000122878
ENSMUSG00000023393	-1.786	-1.19692	19.1219	1.22631e-05	0.000123104
ENSMUSG00000052534	1.39926	5.61671	19.1113	1.23313e-05	0.000123654
ENSMUSG00000036639	-1.18668	1.27805	19.1112	1.23316e-05	0.000123654
ENSMUSG00000024248	-1.07016	6.37753	19.1036	1.23813e-05	0.000124082
ENSMUSG00000083458	-1.15442	1.36294	19.0897	1.24716e-05	0.000124918
ENSMUSG00000034853	0.789057	5.29072	19.0838	1.25102e-05	0.000125235
ENSMUSG00000022838	-1.43888	0.064239	19.0808	1.25298e-05	0.000125361
ENSMUSG00000070034	-1.85542	-0.228798	19.0773	1.25529e-05	0.000125486
ENSMUSG00000015942	-0.735409	4.14038	19.0758	1.25626e-05	0.000125486
ENSMUSG00000001542	0.938963	4.62589	19.0757	1.25633e-05	0.000125486
ENSMUSG00000038782	-1.22254	-0.318454	19.0722	1.25866e-05	0.000125649
ENSMUSG00000021127	1.00016	3.7488	19.0699	1.26016e-05	0.000125728
ENSMUSG00000090939	-1.71791	-1.44676	19.0605	1.26636e-05	0.000126277
ENSMUSG00000010529	-1.07132	1.69104	19.0524	1.27181e-05	0.00012675
ENSMUSG00000049047	-1.24227	4.73538	19.0504	1.27313e-05	0.000126812
ENSMUSG00000084877	-1.05987	2.36104	19.049	1.27403e-05	0.00012683
ENSMUSG00000045962	0.992987	8.15311	19.0353	1.2832e-05	0.000127673
ENSMUSG00000078480	-1.1163	3.13931	19.0314	1.28585e-05	0.000127801
ENSMUSG00000040312	-1.23808	1.90935	19.0313	1.28591e-05	0.000127801
ENSMUSG00000060843	1.84699	0.709383	19.0271	1.28873e-05	0.00012801
ENSMUSG00000058569	-1.02247	6.47176	19.0258	1.28965e-05	0.000128029
ENSMUSG00000052926	-0.948128	3.86125	19.0247	1.29034e-05	0.000128029
ENSMUSG00000087046	-1.32491	1.22219	19.0189	1.2943e-05	0.00012835
ENSMUSG00000039623	-0.746184	4.64406	19.0115	1.29931e-05	0.000128775
ENSMUSG00000032002	-0.841704	4.75746	19.0066	1.30269e-05	0.00012904
ENSMUSG00000041775	-0.871452	5.19145	19.0002	1.30702e-05	0.000129397
ENSMUSG00000063393	-1.95025	-1.23558	18.995	1.3106e-05	0.00012968
ENSMUSG00000031364	1.89629	-0.266961	18.9805	1.32061e-05	0.000130599
ENSMUSG00000067608	-0.911977	2.57631	18.9771	1.32296e-05	0.000130759
ENSMUSG00000067148	-0.952921	4.06039	18.9729	1.32585e-05	0.000130972
ENSMUSG00000092748	-5.5624	-2.09858	18.9713	1.327e-05	0.000131014
ENSMUSG00000030611	-1.04717	3.78384	18.9607	1.33436e-05	0.000131635
ENSMUSG00000030276	-0.976426	4.09935	18.9602	1.33476e-05	0.000131635
ENSMUSG00000023191	-1.30055	4.45231	18.953	1.33978e-05	0.000131958
ENSMUSG00000003872	-1.01357	5.25959	18.953	1.33979e-05	0.000131958
ENSMUSG00000019775	0.959025	5.92612	18.9523	1.34024e-05	0.000131958
ENSMUSG00000055717	1.0217	5.95537	18.9497	1.34208e-05	0.000132067
ENSMUSG00000059814	-1.31591	4.88211	18.9429	1.34693e-05	0.000132349
ENSMUSG00000059326	-1.31408	4.42849	18.9426	1.3471e-05	0.000132349
ENSMUSG00000041477	-0.662419	4.26874	18.9416	1.3478e-05	0.000132349
ENSMUSG00000092509	-2.67407	-0.652982	18.9415	1.3479e-05	0.000132349
ENSMUSG00000018347	-0.860244	4.06871	18.9229	1.36108e-05	0.000133517
ENSMUSG00000036430	-0.929956	3.94519	18.9226	1.36128e-05	0.000133517
ENSMUSG00000019080	-1.04643	2.34293	18.9149	1.36683e-05	0.000133928
ENSMUSG00000058600	-1.13877	5.24662	18.9147	1.36696e-05	0.000133928
ENSMUSG00000086771	-1.60667	-1.15525	18.9094	1.37075e-05	0.000134222
ENSMUSG00000035027	-1.03409	6.25486	18.9084	1.37146e-05	0.000134222
ENSMUSG00000035212	-0.830965	4.53747	18.906	1.37319e-05	0.00013429
ENSMUSG00000045010	-2.99823	-0.923063	18.9054	1.37365e-05	0.00013429
ENSMUSG00000051116	-1.22478	1.41654	18.9001	1.37742e-05	0.000134586
ENSMUSG00000018012	-1.11951	3.76118	18.8769	1.39428e-05	0.000136159
ENSMUSG00000055761	1.96179	3.34813	18.8734	1.39684e-05	0.000136335
ENSMUSG00000028568	-1.16729	4.29193	18.8632	1.40436e-05	0.000136994
ENSMUSG00000084972	-0.814892	2.51408	18.8565	1.40932e-05	0.000137403
ENSMUSG00000049482	-1.02215	3.81548	18.8546	1.41069e-05	0.000137462
ENSMUSG00000004996	-0.969686	3.76341	18.8497	1.41432e-05	0.000137741
ENSMUSG00000024480	-1.43936	4.28393	18.8478	1.41577e-05	0.000137759
ENSMUSG00000052229	0.686808	5.9457	18.8474	1.41605e-05	0.000137759
ENSMUSG00000037872	-0.830467	5.16735	18.8449	1.41791e-05	0.000137866
ENSMUSG00000041777	-1.07409	2.78515	18.8413	1.42054e-05	0.000138047
ENSMUSG00000006021	-0.942804	4.21922	18.8392	1.42215e-05	0.000138128
ENSMUSG00000092086	-1.7978	-0.843758	18.8324	1.42722e-05	0.000138546
ENSMUSG00000039452	-1.05801	3.42998	18.83	1.42899e-05	0.000138643
ENSMUSG00000037827	-1.03354	3.02193	18.8255	1.43238e-05	0.000138897
ENSMUSG00000025785	-0.921805	3.85375	18.8218	1.43514e-05	0.000139089
ENSMUSG00000019782	-1.02207	4.01645	18.8127	1.44203e-05	0.000139664
ENSMUSG00000029524	-1.3387	4.04425	18.8119	1.44262e-05	0.000139664
ENSMUSG00000087042	-1.01132	2.40196	18.7935	1.4566e-05	0.00014094
ENSMUSG00000027942	-1.05107	5.13814	18.7891	1.46e-05	0.000141193
ENSMUSG00000020477	-1.073	4.09871	18.787	1.46159e-05	0.000141271
ENSMUSG00000038331	1.15016	4.35219	18.7795	1.46736e-05	0.000141753
ENSMUSG00000073471	-1.35422	1.7164	18.7723	1.47289e-05	0.000142153
ENSMUSG00000060181	-1.18127	4.28557	18.7704	1.4744e-05	0.000142153
ENSMUSG00000031196	0.968252	1.26857	18.7703	1.47446e-05	0.000142153
ENSMUSG00000021986	1.56093	4.91102	18.77	1.47468e-05	0.000142153
ENSMUSG00000030209	3.46239	6.44263	18.7681	1.47615e-05	0.000142219
ENSMUSG00000086453	-1.78456	-1.34781	18.7664	1.47744e-05	0.000142258
ENSMUSG00000087644	-2.11072	0.34017	18.7655	1.47814e-05	0.000142258
ENSMUSG00000079067	-2.23225	-2.07466	18.753	1.48787e-05	0.000143118
ENSMUSG00000021022	-0.800477	3.54892	18.7519	1.48872e-05	0.000143123
ENSMUSG00000083219	2.76247	0.637516	18.7419	1.49658e-05	0.000143801
ENSMUSG00000040350	-1.04925	0.939268	18.7393	1.49861e-05	0.000143847
ENSMUSG00000056116	-1.42989	3.27354	18.7393	1.49865e-05	0.000143847
ENSMUSG00000059534	-1.26003	5.90692	18.7307	1.50543e-05	0.00014442
ENSMUSG00000085779	-1.2362	1.37625	18.727	1.50832e-05	0.000144619
ENSMUSG00000027613	-1.05428	5.00927	18.7251	1.50979e-05	0.000144683
ENSMUSG00000062198	-1.30501	2.54307	18.7237	1.51093e-05	0.000144715
ENSMUSG00000049612	0.83122	7.15112	18.7191	1.51461e-05	0.00014499
ENSMUSG00000055216	-2.32854	-0.613307	18.7175	1.51588e-05	0.000145035
ENSMUSG00000054909	-1.36005	-1.0229	18.7133	1.51916e-05	0.000145271
ENSMUSG00000034424	-1.05559	5.02948	18.7121	1.52012e-05	0.000145286
ENSMUSG00000058745	-1.54786	-0.276496	18.7111	1.52094e-05	0.000145286
ENSMUSG00000025102	-1.03983	2.90555	18.7054	1.52547e-05	0.000145642
ENSMUSG00000090327	-1.47655	-1.06157	18.6974	1.53191e-05	0.000146179
ENSMUSG00000010110	-0.868086	5.60638	18.6897	1.53811e-05	0.000146693
ENSMUSG00000015120	-1.42254	4.88463	18.6858	1.5413e-05	0.000146919
ENSMUSG00000092536	-1.32051	0.0617616	18.6748	1.55015e-05	0.000147684
ENSMUSG00000022580	-1.0828	3.26044	18.6622	1.56048e-05	0.00014859
ENSMUSG00000083890	2.24863	-0.409893	18.6562	1.56541e-05	0.000148979
ENSMUSG00000019874	-1.24466	4.13587	18.651	1.56962e-05	0.000149258
ENSMUSG00000085573	-2.34844	-0.880171	18.6496	1.57078e-05	0.000149258
ENSMUSG00000002379	-1.25519	5.82695	18.6496	1.57083e-05	0.000149258
ENSMUSG00000022829	2.40743	5.77824	18.6475	1.57255e-05	0.000149343
ENSMUSG00000042647	-1.15008	0.722143	18.6461	1.57369e-05	0.000149372
ENSMUSG00000009079	-0.928958	7.55132	18.6434	1.57591e-05	0.000149448
ENSMUSG00000024109	1.10573	8.00371	18.6431	1.57617e-05	0.000149448
ENSMUSG00000022858	-0.977881	4.94773	18.6376	1.58075e-05	0.000149788
ENSMUSG00000022960	-0.932022	3.63084	18.6368	1.58141e-05	0.000149788
ENSMUSG00000033713	1.37828	3.81108	18.6312	1.586e-05	0.000150143
ENSMUSG00000031292	3.02224	5.83588	18.6224	1.59341e-05	0.000150765
ENSMUSG00000021871	-1.06782	3.50064	18.6192	1.59607e-05	0.000150937
ENSMUSG00000081769	-1.577	1.08553	18.6094	1.60426e-05	0.000151631
ENSMUSG00000061578	2.64432	4.02903	18.6036	1.60916e-05	0.000152014
ENSMUSG00000035279	-1.50229	1.6892	18.5987	1.61334e-05	0.000152329
ENSMUSG00000025401	-1.75771	0.135064	18.5963	1.61538e-05	0.000152416
ENSMUSG00000019822	-1.02459	3.88765	18.5956	1.61595e-05	0.000152416
ENSMUSG00000047905	-1.15188	4.58581	18.5922	1.61884e-05	0.000152608
ENSMUSG00000083757	-2.61898	2.20959	18.5798	1.62939e-05	0.000153522
ENSMUSG00000084755	-1.56267	-1.10908	18.5773	1.63151e-05	0.000153641
ENSMUSG00000039294	-0.836872	4.21645	18.5679	1.63959e-05	0.000154321
ENSMUSG00000080775	2.36755	4.72557	18.5631	1.64373e-05	0.000154629
ENSMUSG00000081049	-1.36382	4.00891	18.5515	1.65377e-05	0.000155492
ENSMUSG00000022617	-0.889325	4.43616	18.5476	1.65715e-05	0.000155693
ENSMUSG00000038781	-1.14113	0.719176	18.547	1.65764e-05	0.000155693
ENSMUSG00000068011	-0.946387	0.851271	18.5423	1.66179e-05	0.000156002
ENSMUSG00000077212	-1.44324	-1.00918	18.5322	1.67056e-05	0.000156743
ENSMUSG00000065509	-3.02756	-0.416451	18.5239	1.67788e-05	0.000157348
ENSMUSG00000080899	2.96457	-0.582301	18.5153	1.68549e-05	0.000157959
ENSMUSG00000007603	-0.825446	6.03372	18.5145	1.68616e-05	0.000157959
ENSMUSG00000082337	3.50994	-1.43217	18.4974	1.70132e-05	0.000159131
ENSMUSG00000081798	-2.59401	-2.06087	18.4968	1.70189e-05	0.000159131
ENSMUSG00000048490	1.27823	6.03222	18.4965	1.70217e-05	0.000159131
ENSMUSG00000028847	-0.883798	5.57178	18.4962	1.7024e-05	0.000159131
ENSMUSG00000032609	-1.05619	3.85822	18.4946	1.70383e-05	0.000159131
ENSMUSG00000081721	-1.86622	-1.70672	18.4945	1.70399e-05	0.000159131
ENSMUSG00000052605	-1.06176	2.48207	18.486	1.71158e-05	0.000159756
ENSMUSG00000041417	0.840595	6.68781	18.4819	1.71523e-05	0.000160014
ENSMUSG00000040364	-2.58141	1.65247	18.4723	1.72395e-05	0.000160744
ENSMUSG00000082195	-3.27233	-0.979626	18.471	1.72511e-05	0.000160769
ENSMUSG00000081418	1.25757	0.686401	18.4679	1.72788e-05	0.000160943
ENSMUSG00000030842	-0.979484	5.59197	18.4659	1.72971e-05	0.00016103
ENSMUSG00000078486	-1.15792	2.05925	18.4621	1.73314e-05	0.000161265
ENSMUSG00000037344	-0.976095	4.94415	18.4607	1.73443e-05	0.000161302
ENSMUSG00000022610	-1.14033	2.20297	18.4558	1.73891e-05	0.000161445
ENSMUSG00000086119	-1.89304	1.06532	18.4557	1.73901e-05	0.000161445
ENSMUSG00000048988	0.897622	5.14321	18.4556	1.73912e-05	0.000161445
ENSMUSG00000025572	-1.32378	2.43684	18.4551	1.73956e-05	0.000161445
ENSMUSG00000091829	-1.85009	-0.499038	18.454	1.74052e-05	0.00016145
ENSMUSG00000084013	-1.14325	3.14325	18.453	1.74147e-05	0.000161455
ENSMUSG00000081911	-1.9005	-0.978809	18.4506	1.74362e-05	0.000161571
ENSMUSG00000005161	-1.02479	6.91763	18.4486	1.74551e-05	0.000161648
ENSMUSG00000081584	5.36476	-0.980703	18.4478	1.74626e-05	0.000161648
ENSMUSG00000044857	-0.896729	4.83768	18.4453	1.74853e-05	0.000161775
ENSMUSG00000003379	-2.31104	-1.71879	18.4406	1.75284e-05	0.000162091
ENSMUSG00000082364	-3.4337	-2.23005	18.4346	1.75838e-05	0.000162519
ENSMUSG00000086889	-1.50475	0.74396	18.4319	1.76085e-05	0.000162663
ENSMUSG00000030219	-2.11389	-1.91118	18.4297	1.76288e-05	0.000162726
ENSMUSG00000016995	-0.990706	3.39817	18.4292	1.76334e-05	0.000162726
ENSMUSG00000026766	-0.806536	4.83044	18.4082	1.78289e-05	0.000164445
ENSMUSG00000024309	-1.06021	5.08273	18.4059	1.78505e-05	0.00016456
ENSMUSG00000043085	-1.81451	-1.88579	18.3995	1.791e-05	0.000164983
ENSMUSG00000083819	1.38591	0.512694	18.3991	1.79147e-05	0.000164983
ENSMUSG00000067480	-0.712084	3.06492	18.3952	1.7951e-05	0.000165232
ENSMUSG00000025912	1.36721	1.17283	18.3939	1.79634e-05	0.000165262
ENSMUSG00000062252	-1.01772	1.23712	18.3899	1.80014e-05	0.000165512
ENSMUSG00000078183	1.78529	-0.0522573	18.389	1.80091e-05	0.000165512
ENSMUSG00000022130	-0.883462	1.65394	18.3858	1.80398e-05	0.00016571
ENSMUSG00000048118	0.998234	5.67786	18.3825	1.80711e-05	0.000165912
ENSMUSG00000046580	-1.29818	0.921825	18.3774	1.81191e-05	0.000166268
ENSMUSG00000026975	-0.720684	4.39433	18.3703	1.8187e-05	0.00016674
ENSMUSG00000038685	-0.961462	4.23914	18.3701	1.81892e-05	0.00016674
ENSMUSG00000060096	-5.64884	0.597572	18.3636	1.82513e-05	0.000167225
ENSMUSG00000082782	2.7023	-1.19627	18.36	1.82855e-05	0.000167452
ENSMUSG00000035011	0.72568	7.16036	18.3545	1.83388e-05	0.000167855
ENSMUSG00000041144	-1.36408	1.32447	18.3354	1.85237e-05	0.000169461
ENSMUSG00000030060	-1.1002	3.79562	18.3338	1.85391e-05	0.000169515
ENSMUSG00000042284	1.36956	2.74919	18.3226	1.86478e-05	0.000170422
ENSMUSG00000038022	-0.806362	2.8969	18.3209	1.86649e-05	0.00017044
ENSMUSG00000028653	-0.791385	4.00416	18.32	1.86733e-05	0.00017044
ENSMUSG00000085311	-1.64089	-1.09171	18.3195	1.86782e-05	0.00017044
ENSMUSG00000050856	-1.32214	5.74888	18.3167	1.87062e-05	0.000170608
ENSMUSG00000091158	-1.56872	3.91765	18.3131	1.87418e-05	0.000170828
ENSMUSG00000001909	-0.933534	6.0374	18.3123	1.87493e-05	0.000170828
ENSMUSG00000040078	-1.47643	3.82958	18.3074	1.87973e-05	0.000171179
ENSMUSG00000054514	-1.2447	-0.528231	18.3044	1.8827e-05	0.000171362
ENSMUSG00000053465	2.43831	4.04846	18.287	1.90003e-05	0.000172852
ENSMUSG00000090673	2.52641	1.46129	18.2767	1.91025e-05	0.000173693
ENSMUSG00000033543	-0.729498	4.24882	18.2727	1.9143e-05	0.000173974
ENSMUSG00000078370	-1.80076	-1.31968	18.2685	1.91855e-05	0.000174272
ENSMUSG00000034647	1.10735	6.28983	18.2641	1.92299e-05	0.000174587
ENSMUSG00000021779	0.864216	5.51352	18.2565	1.93065e-05	0.000175193
ENSMUSG00000041881	-0.979933	5.24767	18.2537	1.93348e-05	0.000175361
ENSMUSG00000072704	0.916703	7.25144	18.252	1.93524e-05	0.000175433
ENSMUSG00000036928	-1.32119	0.450261	18.2488	1.93851e-05	0.000175536
ENSMUSG00000039913	0.910024	5.4055	18.248	1.93925e-05	0.000175536
ENSMUSG00000040624	1.07948	5.08306	18.248	1.93931e-05	0.000175536
ENSMUSG00000076269	-3.7265	-0.623459	18.2453	1.94206e-05	0.000175696
ENSMUSG00000020992	1.75922	0.668049	18.2402	1.94728e-05	0.000176079
ENSMUSG00000028410	-1.01696	6.61338	18.2361	1.95148e-05	0.00017637
ENSMUSG00000028634	0.991574	6.31588	18.2345	1.95305e-05	0.000176419
ENSMUSG00000082536	-0.968404	7.29177	18.2336	1.95399e-05	0.000176419
ENSMUSG00000055053	0.864332	6.75441	18.2119	1.97641e-05	0.000178354
ENSMUSG00000084779	1.16132	1.40637	18.2103	1.97807e-05	0.000178414
ENSMUSG00000004633	0.99818	4.61285	18.2019	1.98683e-05	0.000179114
ENSMUSG00000092203	-1.08835	2.76282	18.1971	1.9918e-05	0.00017943
ENSMUSG00000034616	-1.36625	5.05509	18.1966	1.99233e-05	0.00017943
ENSMUSG00000043243	-1.19633	1.14573	18.1934	1.99572e-05	0.000179645
ENSMUSG00000030826	-1.19062	3.49085	18.1924	1.99678e-05	0.00017965
ENSMUSG00000031901	-0.995126	3.63302	18.1873	2.00207e-05	0.000180036
ENSMUSG00000081137	-1.57891	1.86547	18.1795	2.01034e-05	0.000180689
ENSMUSG00000043807	-2.14164	-1.99467	18.1784	2.01145e-05	0.000180698
ENSMUSG00000037916	-0.944901	7.10962	18.1742	2.0159e-05	0.000181008
[truncated: 4,692 more rows]
